# Supplementary material for: Congruence Amidst Discordance between Sequence and Protein-Content Based Phylogenies of Fungi
Source: J Fungi (Basel). 2020 Aug 13;6(3):134. doi: 10.3390/jof6030134 (PMC7559059; doi:10.3390/jof6030134)
Supplement: Supplementary file 1 [file jof-06-00134-s001.zip]

Archive with 2 entries (2 files):
- SuppFigs.docx
- SuppTables.xlsx
