# Supplementary material for: Congruence Amidst Discordance between Sequence and Protein-Content Based Phylogenies of Fungi
Source: J Fungi (Basel). 2020 Aug 13;6(3):134. doi: 10.3390/jof6030134 (PMC7559059; doi:10.3390/jof6030134)
Supplement: Supplementary file 1 [file jof-06-00134-s001.zip › SuppTables.xlsx]

## Sheet: Table S1
Table S1. Information of the examined fungal species.
Phylum	Species	Species Abbr.	Note	NCBI Accessions	PMID
Ascomycota	Metarhizium robertsii	MAA	Insect pathogen	ADNJ00000000	21253567
	Metarhizium acridum	MAC	Insect pathogen	ADNI00000000	21253567
	Trichoderma reesei	TRE	Saprophyte	AAIL00000000	18454138
	Fusarium graminearum	FGR	Plant pathogen	AACM00000000	17823352
	Verticillium albo-atrum	VAL	Plant pathogen	ABPE00000000	21829347
	Neurospora crassa	NCR	Saprophyte	AABX00000000	12712197
	Podospora anserina	PAN	Saprophyte	GCA_000226545	18460219
	Magnaporthe oryzae	MOR	Plant pathogen	AACU00000000	15846337
	Sclerotinia sclerotiorum	SSC	Plant pathogen	AAGT00000000	21876677
	Botrytis cinerea	BCI	Plant pathogen	AAID00000000	21876677
	Aspergillus niger	ANI	Saprophyte	ACJE00000000	21543515
	Aspergillus nidulans	AND	Saprophyte	AACD00000000	16372000
	Aspergillus fumigatus	AFU	Human pathogen	AAHF00000000	16372009
	Aspergillus terreus	ATE	Saprophyte	AAJN00000000	28879444
	Penicillium chrysogenum	PCH	Saprophyte	JMSF00000000	25059858
	Uncinocarpus reesii	URE	Saprophyte	AAIW00000000	19717792
	Coccidioides immitis	CIM	Human pathogen	AAEC00000000	19717792
	Saccharomyces cerevisiae	SCE	Saprophyte	AAEG00000000	8849441
	Schizosaccharomyces pombe	SPO	Saprophyte	GCA_000002945	21511999
	Candida albicans	CAL	Human pathogen	AAFO00000000	19465905
Basidiomycota	Laccaria bicolor	LBI	Ectomychorizal mushroom	ABFE00000000	18322534
	Agaricus bisporus	ABI	Mushroom	AEOK00000000	23045686
	Pleurotus ostreatus	POS	white-rot mushroom	AYUK00000000	24958869
	Coprinus cinereus	CCI	white-rot mushroom	AACS00000000	20547848
	Cryptococcus neoformans	CNE	Human pathogen	AAEY00000000	24743168
	Ustilago maydis	UMA	Plant pathogen	AACP00000000	17080091
Mucoromycota	Rhizopus oryzae	ROR	Saprophyte	AACW00000000	19578406

## Sheet: Table S2
Table S2. Pfam matrix of all proteins from each fungal species.
Pfam	Class	ABI	AFU	AND	ANI	ATE	BCI	CAL	CCI	CIM	CNE	FGR	LBI	MAA	MAC	MOR	NCR	PAN	PCH	POS	ROR	SCE	SPO	SSC	TRE	UMA	URE	VAL
PF00001.14	7tm_1	0	0	0	0	0	0	0	0	0	0	0	0	0	2	0	0	0	0	0	0	0	0	0	2	1	0	0
PF00002.17	7tm_2	0	1	2	1	1	2	0	0	1	0	3	0	3	3	1	2	2	0	0	2	0	0	1	3	0	1	2
PF00004.22	AAA	28	31	34	39	35	46	25	33	33	25	44	34	39	35	41	34	45	26	38	37	25	26	33	43	25	29	32
PF00005.20	ABC_tran	15	13	10	11	9	18	9	18	14	9	9	28	12	14	13	8	11	6	13	20	8	8	14	9	10	9	13
PF00006.18	ATP-synt_ab	4	4	5	4	5	3	4	4	4	4	4	4	6	4	4	4	4	2	4	11	4	4	4	4	4	4	4
PF00009.20	GTP_EFTU	14	15	15	15	15	13	14	15	15	13	15	17	15	15	13	16	15	12	15	27	16	18	15	15	13	16	14
PF00010.19	HLH	10	8	12	8	9	8	7	10	7	9	13	18	9	9	9	14	15	7	9	33	5	3	8	8	11	6	3
PF00011.14	HSP20	5	4	5	4	3	2	1	8	2	0	3	10	4	5	3	3	5	6	7	3	2	2	2	3	1	1	1
PF00012.13	HSP70	17	11	15	22	15	18	9	27	17	8	19	41	15	15	14	13	17	5	14	27	13	8	19	12	7	11	11
PF00013.22	KH_1	9	8	8	7	7	10	7	8	9	8	8	9	9	9	7	9	9	7	8	14	7	7	9	7	7	9	9
PF00017.17	SH2	1	1	1	1	1	1	1	1	1	1	1	1	1	1	0	1	1	1	1	1	1	1	1	1	1	1	1
PF00018.21	SH3_1	6	5	4	7	5	3	8	10	5	5	5	14	4	4	6	5	5	4	7	17	7	4	4	4	3	5	5
PF00022.12	Actin	11	10	10	10	10	8	10	12	10	10	10	19	10	10	10	11	11	7	11	15	10	11	10	10	10	10	10
PF00023.23	Ank	6	29	26	37	39	31	6	15	23	4	8	27	8	8	20	24	41	39	7	0	7	5	22	4	5	26	7
PF00025.14	Arf	5	8	7	7	9	7	7	8	7	8	8	9	7	6	6	8	7	5	8	12	7	4	7	7	8	6	7
PF00026.16	Asp	15	8	10	14	9	23	15	15	6	9	20	28	32	25	20	19	29	5	23	35	9	2	15	18	9	6	18
PF00027.22	cNMP_binding	1	2	2	3	2	3	2	2	4	1	2	2	2	2	2	2	2	2	1	7	1	1	2	1	1	2	2
PF00034.14	Cytochrom_C	1	1	1	1	1	1	1	1	1	1	1	1	1	1	1	1	1	1	1	2	2	1	1	1	1	1	1
PF00035.18	dsrm	2	1	2	2	2	2	1	6	2	0	2	10	1	1	1	2	2	1	3	1	0	1	3	2	0	1	1
PF00036.25	efhand	4	5	4	5	4	6	2	5	5	3	3	4	2	3	6	6	4	2	4	3	2	5	5	3	2	5	2
PF00037.20	Fer4	1	1	0	1	1	1	0	1	1	1	1	1	1	1	0	2	1	1	1	2	0	0	1	1	0	1	0
PF00041.14	fn3	0	0	0	0	0	0	1	0	0	0	0	0	0	0	0	0	0	1	0	1	0	0	0	0	0	0	0
PF00042.15	Globin	0	0	0	0	0	0	2	0	0	0	2	0	4	2	0	0	0	0	0	0	1	0	0	1	0	0	2
PF00043.18	GST_C	22	19	18	19	18	16	10	16	13	5	17	11	18	17	6	9	11	11	6	9	7	6	14	18	7	10	9
PF00044.17	Gp_dh_N	0	0	0	0	0	0	0	0	0	1	0	0	0	0	0	0	0	0	0	2	1	2	0	0	0	0	0
PF00046.22	Homeobox	7	6	7	4	6	7	3	11	7	6	10	9	9	7	4	5	6	4	10	29	6	2	7	6	5	6	9
PF00056.16	Ldh_1_N	0	0	0	0	0	0	0	0	0	0	0	0	0	0	0	0	0	0	0	3	0	0	0	0	0	0	0
PF00061.16	Lipocalin	0	0	0	0	0	0	0	0	0	0	0	0	2	2	0	0	0	0	0	0	0	0	0	0	0	0	0
PF00063.14	Myosin_head	5	5	5	4	5	5	2	4	5	4	5	7	4	4	3	4	4	4	3	11	5	5	5	4	4	5	4
PF00067.15	p450	117	78	118	153	119	137	9	140	43	5	115	100	118	95	125	42	107	63	142	50	3	2	104	72	20	39	71
PF00069.18	Pkinase	167	124	112	156	143	109	95	274	208	91	124	271	152	192	112	117	135	157	227	298	106	110	131	125	91	185	126
PF00071.15	Ras	27	26	24	23	26	24	21	34	27	25	27	59	22	24	27	27	27	20	29	66	24	18	26	25	26	22	22
PF00072.17	Response_reg	3	7	7	5	5	10	5	3	3	4	9	3	3	3	2	4	3	4	2	6	1	1	5	5	5	3	8
PF00075.17	RnaseH	5	6	1	3	2	6	2	2	2	1	1	13	13	3	71	5	5	11	1	2	1	1	38	2	7	2	3
PF00076.15	RRM_1	58	56	61	56	54	60	44	59	61	56	57	68	51	51	51	61	57	42	62	81	39	64	57	54	52	48	50
PF00078.20	RVT_1	17	26	4	2	5	26	8	4	2	1	2	22	21	7	93	2	5	17	4	513	0	12	78	0	4	7	3
PF00080.13	Sod_Cu	1	3	3	3	4	3	5	1	3	2	3	1	4	4	3	4	4	1	1	5	1	2	3	3	0	3	3
PF00082.15	Peptidase_S8	9	9	7	14	9	14	5	14	21	3	31	11	57	45	28	10	24	3	15	23	4	4	11	24	5	23	23
PF00083.17	Sugar_tr	32	90	120	109	124	79	34	25	32	63	114	33	60	63	67	42	38	91	37	39	25	15	65	65	24	28	102
PF00085.13	Thioredoxin	11	11	8	11	10	9	8	8	7	6	14	9	12	11	7	10	12	7	14	11	10	11	7	9	8	6	10
PF00089.19	Trypsin	0	1	3	1	2	2	1	0	2	0	6	0	35	14	3	3	4	0	0	5	1	2	3	2	0	2	4
PF00091.18	Tubulin	5	5	6	4	5	6	1	6	5	4	5	7	6	5	3	5	4	4	6	11	4	4	4	7	4	4	5
PF00092.21	VWA	4	5	4	4	3	3	0	6	4	4	7	13	4	4	3	5	7	2	9	1	0	0	5	4	3	3	3
PF00096.19	zf-C2H2	5	16	13	11	13	10	12	16	12	8	8	12	9	9	8	9	10	12	7	5	19	7	14	10	12	10	8
PF00097.18	zf-C3HC4	20	20	23	17	15	22	16	25	23	19	14	26	15	13	15	19	23	15	22	19	14	18	22	15	20	19	15
PF00102.20	Y_phosphatase	3	2	2	3	2	4	3	3	2	3	2	4	1	2	3	2	3	2	2	10	3	3	4	3	3	3	2
PF00106.18	adh_short	66	111	153	163	132	133	28	58	60	39	149	76	99	87	96	65	96	93	88	33	18	22	98	126	42	50	101
PF00107.19	ADH_zinc_N	18	40	44	69	54	43	17	23	22	21	44	28	30	29	28	20	35	45	31	11	13	10	40	25	17	20	35
PF00108.16	Thiolase_N	5	7	8	6	7	6	4	5	6	3	6	4	5	5	3	5	5	3	5	7	2	1	5	6	6	6	8
PF00109.19	ketoacyl-synt	2	5	10	15	4	6	2	0	6	1	9	1	17	14	2	2	3	2	1	1	2	2	6	6	2	2	4
PF00111.20	Fer2	2	2	2	2	2	3	2	2	2	2	3	4	2	2	2	3	2	1	2	2	2	1	2	2	2	1	3
PF00113.15	Enolase_C	1	1	1	1	1	2	1	1	1	2	1	1	1	1	1	3	1	1	1	2	3	2	1	1	1	2	1
PF00117.21	GATase	9	7	6	6	5	5	4	3	5	3	8	7	5	6	4	6	6	6	3	2	4	4	4	4	4	5	6
PF00118.17	Cpn60_TCP1	10	10	10	9	10	10	10	9	10	10	9	13	9	9	8	9	9	8	10	18	7	9	10	9	10	10	9
PF00120.17	Gln-synt_C	4	4	2	3	5	3	1	4	3	2	3	8	3	3	2	5	5	2	3	6	1	1	3	2	2	3	4
PF00121.11	TIM	1	2	2	2	1	1	1	1	2	1	1	1	1	2	2	2	2	1	1	1	1	1	1	2	2	2	2
PF00122.13	E1-E2_ATPase	3	2	2	2	3	3	5	3	2	3	7	7	7	4	4	6	2	3	5	8	3	4	3	4	4	4	4
PF00125.17	Histone	14	8	9	8	9	9	11	17	20	8	9	44	8	7	9	8	9	7	19	20	11	12	8	9	7	8	6
PF00127.13	Copper-bind	9	3	1	0	2	8	0	8	5	0	6	10	9	7	7	5	4	0	10	0	0	0	7	6	0	4	4
PF00128.17	Alpha-amylase	6	15	12	15	13	8	3	8	4	9	7	7	5	5	9	10	8	13	9	3	6	12	9	4	3	3	9
PF00133.15	tRNA-synt_1	4	5	5	5	6	6	4	4	5	4	5	4	6	7	6	5	5	3	4	6	5	6	5	5	4	5	5
PF00134.16	Cyclin_N	11	8	9	8	6	7	11	14	9	10	9	13	9	9	7	9	9	5	11	16	15	11	9	9	8	6	8
PF00135.21	COesterase	18	17	23	44	25	41	0	19	5	4	26	14	14	13	18	9	14	15	27	2	0	1	17	13	9	3	21
PF00136.14	DNA_pol_B	5	4	4	4	4	4	4	4	4	4	4	4	4	4	4	4	4	2	4	6	2	4	4	4	4	3	4
PF00137.14	ATP-synt_C	3	4	6	4	4	4	3	3	3	5	6	3	6	6	5	4	6	3	3	6	3	3	4	4	1	1	5
PF00141.16	peroxidase	5	3	3	3	3	4	2	4	3	2	6	3	4	4	10	4	4	2	10	3	1	0	3	6	3	3	8
PF00144.17	Beta-lactamase	3	6	8	10	13	6	1	3	5	0	18	2	17	18	6	6	9	7	2	0	0	0	4	9	3	7	8
PF00145.10	DNA_methylase	4	2	2	2	3	5	0	4	4	1	2	4	2	2	3	2	3	2	5	1	0	1	4	1	0	3	3
PF00149.21	Metallophos	26	29	29	31	28	28	22	33	29	19	32	38	38	41	25	29	32	21	31	43	22	22	28	31	22	31	30
PF00150.11	Cellulase	19	14	16	11	18	16	5	26	2	10	14	22	8	9	14	6	12	10	21	7	5	3	14	8	12	2	15
PF00152.13	tRNA-synt_2	5	8	7	8	7	6	6	5	7	6	7	5	9	9	6	7	9	6	5	7	6	6	6	8	6	7	7
PF00153.20	Mito_carr	32	39	39	39	43	37	33	36	36	37	42	41	42	42	35	40	37	30	35	59	34	24	36	36	38	36	37
PF00155.14	Aminotran_1_2	13	25	25	35	31	22	15	18	19	17	21	13	23	20	15	14	15	13	15	23	12	11	19	19	13	17	20
PF00156.20	Pribosyltran	6	8	9	10	11	12	7	7	8	7	8	8	8	10	8	9	9	9	7	16	12	9	10	8	6	8	7
PF00160.14	Pro_isomerase	13	10	10	11	9	10	6	14	9	13	10	12	9	9	9	11	10	4	11	17	9	8	10	9	7	8	10
PF00162.12	PGK	1	1	1	1	1	1	1	1	1	1	1	1	1	1	1	1	1	1	1	2	1	1	1	1	1	1	1
PF00163.12	Ribosomal_S4	2	2	2	2	2	2	2	2	2	2	2	4	2	2	2	2	2	2	2	5	2	3	2	2	2	2	2
PF00164.18	Ribosomal_S12	2	2	2	2	2	2	1	2	2	2	2	2	3	3	2	3	2	2	2	6	3	3	2	2	2	2	2
PF00166.14	Cpn10	2	2	1	1	1	1	1	1	1	1	1	0	0	1	0	1	1	0	1	1	1	1	1	1	1	1	1
PF00168.23	C2	7	4	3	4	4	7	2	8	4	5	6	8	5	7	6	5	6	3	7	14	3	4	4	5	5	3	4
PF00169.22	PH	8	9	9	9	8	8	7	7	9	6	11	13	9	9	6	8	8	7	6	20	14	7	9	9	7	9	6
PF00170.14	bZIP_1	9	15	12	13	8	7	5	11	7	12	8	10	12	11	13	12	12	15	7	21	10	3	9	10	8	8	6
PF00171.15	Aldedh	25	26	29	35	31	17	13	13	15	15	32	16	25	24	17	15	15	23	18	16	11	8	14	21	18	15	26
PF00172.11	Zn_clus	14	62	67	65	60	53	25	15	33	21	67	30	43	30	45	31	47	78	13	13	15	7	29	52	36	16	34
PF00173.21	Cyt-b5	5	8	8	6	7	8	6	7	7	5	6	5	9	7	5	8	7	7	6	9	3	5	7	7	5	6	9
PF00174.12	Oxidored_molyb	1	3	3	5	3	2	0	2	2	0	3	3	4	3	3	3	3	2	2	1	0	0	2	4	2	2	2
PF00175.14	NAD_binding_1	2	4	5	10	5	5	4	2	2	3	5	4	3	7	3	5	5	8	0	5	3	1	4	3	2	3	3
PF00176.16	SNF2_N	19	25	22	23	28	29	16	27	27	19	26	23	22	22	20	25	27	15	27	27	16	19	24	24	16	21	18
PF00177.14	Ribosomal_S7	2	2	2	2	1	3	2	2	2	2	2	4	2	2	2	2	2	1	2	5	2	3	2	2	2	2	2
PF00179.19	UQ_con	18	20	21	21	21	19	13	23	22	19	20	21	18	20	22	20	20	11	21	25	14	14	24	20	15	18	19
PF00180.13	Iso_dh	6	10	8	11	8	6	6	5	7	7	8	6	6	6	7	5	5	6	5	9	5	5	5	7	7	6	7
PF00183.11	HSP90	2	1	1	1	1	1	1	2	1	2	1	2	1	1	1	1	1	1	2	5	2	1	1	1	0	1	1
PF00185.17	OTCace	1	1	1	0	1	1	1	1	1	1	1	1	1	1	1	1	1	0	2	2	1	1	1	1	1	1	1
PF00186.12	DHFR_1	0	1	1	1	1	2	1	1	1	1	1	1	1	2	1	1	1	1	1	1	1	0	1	1	1	1	1
PF00188.19	CAP	3	2	2	2	1	3	5	2	2	2	4	8	9	6	5	3	3	1	5	2	3	0	3	3	2	1	3
PF00189.13	Ribosomal_S3_C	0	1	1	1	1	1	1	1	1	1	1	1	1	1	1	1	2	1	1	4	1	1	1	1	1	1	1
PF00190.15	Cupin_1	2	2	7	4	4	4	0	1	3	2	7	1	5	4	2	1	4	2	3	0	0	0	3	3	0	1	6
PF00191.13	Annexin	1	3	3	1	3	2	0	3	2	1	2	2	2	2	2	2	2	2	1	0	0	0	2	3	1	1	3
PF00194.14	Carb_anhydrase	0	0	0	1	3	1	0	0	1	0	3	10	1	0	2	1	1	0	0	0	0	0	1	1	0	1	3
PF00198.16	2-oxoacid_dh	3	4	3	4	3	3	2	3	3	3	4	3	3	3	3	3	3	2	4	5	2	2	3	3	3	3	3
PF00199.12	Catalase	3	4	4	9	4	8	1	4	2	4	6	1	7	8	2	3	4	6	2	4	2	1	8	7	0	3	4
PF00201.11	UDPGT	2	4	8	3	3	9	1	2	2	3	10	1	9	4	7	4	4	3	1	14	1	0	6	4	3	2	6
PF00202.14	Aminotran_3	5	7	8	8	8	6	6	5	6	9	16	5	10	8	7	7	7	4	5	6	4	7	6	8	5	6	10
PF00203.14	Ribosomal_S19	2	1	1	2	2	2	2	2	2	2	2	5	2	2	2	2	2	1	2	5	2	3	2	2	2	1	2
PF00206.13	Lyase_1	3	3	4	5	4	3	4	3	3	3	3	5	5	3	3	3	3	2	3	4	2	5	3	3	3	3	5
PF00208.14	ELFV_dehydrog	2	1	1	1	1	2	2	2	1	2	2	2	2	2	2	2	2	0	0	3	3	2	1	2	2	1	0
PF00209.11	SNF	0	0	1	0	2	0	0	0	0	0	3	0	2	1	3	0	0	1	0	0	0	0	0	0	0	0	3
PF00210.17	Ferritin	0	0	0	0	0	0	0	0	0	0	0	0	0	0	0	0	0	1	0	3	0	0	0	0	0	0	0
PF00211.13	Guanylate_cyc	0	0	0	0	0	0	0	0	0	0	0	0	0	0	0	0	0	0	0	5	0	0	0	0	0	0	0
PF00213.11	OSCP	1	1	1	1	1	1	1	1	1	1	1	1	1	1	1	1	1	1	1	2	1	1	1	1	1	1	1
PF00215.17	OMPdecase	1	2	2	2	2	1	1	1	2	1	1	1	3	2	1	1	1	2	1	1	1	1	1	1	1	2	1
PF00218.14	IGPS	1	1	1	2	1	1	1	2	1	1	1	2	1	1	1	1	1	1	1	1	1	1	1	1	1	1	1
PF00221.12	PAL	2	1	2	3	2	1	0	2	0	0	1	2	3	1	1	1	1	1	2	0	0	0	0	0	3	1	2
PF00224.14	PK	1	1	1	1	1	1	1	1	1	1	1	1	1	1	1	2	1	1	1	5	2	1	1	1	1	1	1
PF00225.16	Kinesin	10	11	11	11	11	11	6	8	11	10	11	11	12	11	9	10	11	8	10	33	5	9	10	11	10	11	12
PF00226.24	DnaJ	22	19	19	17	17	23	15	23	18	15	19	27	19	19	16	19	17	16	20	23	12	16	23	18	15	17	14
PF00227.19	Proteasome	14	14	15	13	14	14	14	14	14	14	14	17	14	14	14	15	14	10	14	26	14	14	14	14	14	14	14
PF00230.13	MIP	4	3	5	5	6	11	1	2	2	1	5	8	4	4	4	1	1	3	8	2	4	1	10	7	5	2	4
PF00231.12	ATP-synt	1	1	1	1	1	1	1	1	1	1	1	1	1	1	1	1	1	1	1	2	1	1	1	1	1	1	1
PF00232.11	Glyco_hydro_1	1	5	3	3	3	5	0	2	0	0	3	0	3	3	2	1	1	3	3	0	0	0	3	2	0	0	4
PF00233.12	PDEase_I	1	1	1	1	1	1	1	1	1	1	1	1	1	1	1	1	1	1	1	8	1	0	1	1	0	1	1
PF00235.12	Profilin	1	1	1	1	1	0	1	1	1	1	1	1	1	1	1	2	1	2	1	2	1	1	1	1	1	1	1
PF00237.12	Ribosomal_L22	2	2	2	2	2	2	2	2	2	2	2	2	2	2	2	2	2	2	2	5	3	3	2	2	2	2	2
PF00238.12	Ribosomal_L14	2	2	2	2	2	2	2	2	2	2	2	2	2	2	2	2	2	2	2	6	3	3	2	2	2	2	2
PF00240.16	ubiquitin	9	7	7	8	7	12	3	11	6	9	8	18	7	9	8	7	10	7	14	9	6	8	10	7	6	4	9
PF00241.13	Cofilin_ADF	4	4	4	5	4	5	4	5	4	5	5	5	5	5	5	6	5	5	5	6	3	4	5	5	4	4	4
PF00244.13	14-3-3	1	3	3	3	3	3	1	2	3	1	3	1	3	3	2	3	3	3	2	7	2	2	2	3	1	3	3
PF00245.13	Alk_phosphatase	0	2	2	1	2	1	2	1	2	0	2	2	3	3	13	2	2	1	2	4	1	1	1	2	2	2	4
PF00246.17	Peptidase_M14	1	1	2	1	2	3	1	1	3	1	9	1	3	4	10	2	4	2	1	0	1	1	3	4	1	3	15
PF00248.14	Aldo_ket_red	21	30	40	41	39	37	15	22	15	20	32	24	26	27	22	19	22	23	43	19	13	15	27	28	16	17	36
PF00249.24	Myb_DNA-binding	8	9	12	9	13	11	7	9	8	4	9	9	7	10	6	9	12	11	8	11	7	7	8	8	7	6	4
PF00250.11	Fork_head	4	4	6	4	4	4	3	5	4	6	4	4	3	4	2	3	4	4	5	11	4	4	4	4	5	4	3
PF00251.13	Glyco_hydro_32N	0	4	2	4	6	2	0	0	0	1	6	0	1	2	5	3	0	6	1	0	1	2	1	0	2	0	5
PF00252.11	Ribosomal_L16	2	2	2	2	2	2	2	2	2	2	2	2	2	2	2	2	2	2	3	7	2	3	2	2	2	2	1
PF00253.14	Ribosomal_S14	1	2	2	1	1	2	2	2	2	2	2	2	1	2	2	2	2	1	2	4	3	2	2	2	1	1	1
PF00254.21	FKBP_C	5	4	5	3	4	4	3	3	7	3	3	6	3	3	3	4	4	4	7	6	4	3	4	3	3	5	4
PF00255.12	GSHPx	1	1	1	1	1	1	3	1	1	2	1	1	1	1	1	1	1	1	0	3	3	1	1	1	1	1	1
PF00258.18	Flavodoxin_1	0	0	1	0	0	1	0	1	0	0	1	2	1	1	0	2	1	0	0	0	0	1	0	0	1	0	1
PF00261.13	Tropomyosin	0	0	0	0	0	0	0	0	0	0	0	0	1	0	0	1	0	0	0	0	0	0	1	1	0	0	0
PF00262.11	Calreticulin	1	1	1	1	1	1	1	1	1	1	1	1	1	1	1	1	1	0	1	2	1	2	1	1	0	1	0
PF00264.13	Tyrosinase	7	3	10	8	4	9	0	20	3	0	15	3	8	5	13	8	17	2	4	0	0	0	4	3	2	5	7
PF00266.12	Aminotran_5	8	9	8	11	11	10	4	8	6	5	12	7	8	10	8	9	10	5	13	6	4	5	10	8	8	6	9
PF00268.14	Ribonuc_red_sm	2	1	1	1	1	1	2	2	1	2	1	1	1	1	1	1	1	1	2	2	2	1	1	1	1	1	1
PF00270.22	DEAD	53	47	42	38	41	41	34	61	41	44	42	121	46	40	40	38	36	30	59	54	36	37	40	40	43	38	42
PF00271.24	Helicase_C	3	1	2	3	3	9	2	5	1	6	2	18	2	2	3	1	3	0	4	6	1	2	2	1	1	4	6
PF00275.13	EPSP_synthase	1	2	1	1	2	0	0	1	1	1	1	1	1	1	1	1	1	1	1	1	1	1	1	1	1	1	1
PF00276.13	Ribosomal_L23	2	2	2	2	2	2	2	2	2	2	2	2	2	2	2	2	2	2	2	5	2	3	2	2	2	2	2
PF00282.12	Pyridoxal_deC	4	6	6	9	13	7	3	5	6	3	11	4	9	8	5	6	6	4	5	4	2	0	6	6	5	6	6
PF00285.14	Citrate_synt	4	5	4	7	5	3	1	6	3	2	4	4	4	4	3	5	4	3	4	2	3	2	4	3	2	3	3
PF00288.19	GHMP_kinases_N	2	2	1	2	1	2	3	3	2	3	2	3	4	3	2	2	2	1	2	4	2	3	2	2	2	1	3
PF00291.18	PALP	7	14	15	18	14	7	8	7	12	8	15	7	16	16	10	11	11	11	7	11	8	7	8	11	10	9	12
PF00293.21	NUDIX	13	15	14	15	15	13	8	17	10	11	18	15	23	22	17	15	22	10	17	25	5	7	12	16	12	9	15
PF00294.17	PfkB	3	6	5	5	7	4	4	4	4	5	8	4	4	6	4	5	6	3	4	6	3	4	4	5	4	4	6
PF00295.10	Glyco_hydro_28	6	14	10	22	8	19	0	3	0	1	6	9	1	1	3	2	0	3	6	18	1	0	17	4	1	0	13
PF00296.13	Bac_luciferase	0	3	7	4	6	2	2	0	0	0	2	0	1	1	1	4	4	2	0	0	0	0	2	4	1	0	4
PF00297.15	Ribosomal_L3	2	2	2	2	2	2	2	2	2	2	2	2	2	1	1	2	2	2	2	5	2	3	2	2	2	2	2
PF00298.12	Ribosomal_L11	2	2	2	2	2	1	2	2	2	2	1	2	1	1	2	2	2	2	2	7	3	3	1	1	1	0	2
PF00300.15	PGAM	7	9	7	9	10	14	12	5	9	7	12	6	9	9	8	9	10	7	7	5	9	7	17	9	7	6	12
PF00303.12	Thymidylat_synt	1	1	1	1	0	1	1	1	1	1	1	1	1	1	1	1	1	1	1	1	1	1	1	1	1	1	1
PF00305.12	Lipoxygenase	0	2	0	0	0	3	0	0	0	0	1	4	2	2	1	1	2	0	3	0	0	0	2	0	0	0	0
PF00307.24	CH	3	5	5	5	5	4	4	2	7	3	4	3	4	4	3	4	4	2	3	8	3	5	4	4	3	5	4
PF00310.14	GATase_2	1	4	4	3	4	4	4	3	5	3	4	2	4	4	3	3	4	3	2	2	5	2	4	4	4	4	3
PF00312.15	Ribosomal_S15	1	2	2	2	2	2	2	2	2	2	2	2	2	2	2	2	2	2	2	5	2	2	2	2	2	0	0
PF00313.15	CSD	0	0	1	0	0	0	0	0	0	0	1	0	1	1	0	0	0	0	0	0	0	0	0	0	0	0	0
PF00314.10	Thaumatin	3	0	0	0	0	2	0	3	0	2	1	2	2	1	1	1	1	0	3	5	0	0	2	1	1	0	1
PF00316.13	FBPase	1	1	1	1	1	1	1	1	1	1	2	1	2	2	2	2	2	0	1	2	1	1	1	2	1	1	2
PF00318.13	Ribosomal_S2	2	2	2	2	2	2	2	2	2	2	2	2	2	2	1	2	2	2	2	6	3	3	2	2	3	2	2
PF00319.11	SRF-TF	2	4	2	3	2	1	2	1	4	2	2	3	3	2	1	2	2	10	2	8	3	3	3	2	2	2	2
PF00320.20	GATA	11	3	3	3	2	4	8	9	4	8	3	11	4	5	4	3	6	5	9	29	9	3	4	3	7	3	5
PF00324.14	AA_permease	17	51	62	65	57	47	33	16	31	17	58	30	42	41	25	20	27	44	23	26	24	21	42	34	17	34	33
PF00326.14	Peptidase_S9	7	7	7	7	4	6	2	10	4	4	6	9	6	5	6	4	4	4	10	6	1	1	6	4	5	4	3
PF00327.13	Ribosomal_L30	1	2	1	1	1	0	2	1	1	0	1	1	1	1	1	1	1	0	1	5	3	3	1	2	2	1	1
PF00328.15	Acid_phosphat_A	8	10	8	13	11	11	4	6	7	5	12	11	9	10	12	6	7	5	12	5	6	5	10	7	9	7	8
PF00329.12	Complex1_30kDa	1	1	1	1	0	1	1	1	1	1	1	1	1	1	1	1	1	1	1	1	0	0	1	1	1	1	1
PF00330.13	Aconitase	5	5	6	8	5	4	4	4	4	5	5	12	6	6	5	4	4	4	4	6	4	4	4	4	4	4	5
PF00332.11	Glyco_hydro_17	4	5	5	5	5	5	5	3	4	1	6	4	5	4	6	5	4	4	1	3	4	1	6	4	2	4	6
PF00334.12	NDK	2	1	1	1	1	0	1	2	1	2	1	2	1	1	1	1	1	0	2	5	1	1	1	1	3	1	1
PF00335.13	Tetraspannin	4	0	0	1	0	2	0	5	1	1	1	6	2	2	1	2	1	0	6	5	0	0	2	2	0	2	2
PF00338.15	Ribosomal_S10	2	1	2	2	1	1	2	2	2	2	2	1	2	2	1	2	2	2	2	6	2	2	2	2	2	2	2
PF00339.22	Arrestin_N	2	4	9	6	4	5	3	7	2	0	5	14	6	5	5	5	4	3	4	8	5	5	3	3	2	3	6
PF00342.12	PGI	1	1	1	1	1	1	1	2	1	1	1	1	1	2	0	1	1	0	1	1	1	1	1	1	0	1	1
PF00343.13	Phosphorylase	1	1	1	1	1	1	1	1	1	1	1	1	1	1	1	1	1	1	1	2	1	0	1	1	0	1	1
PF00344.13	SecY	1	1	1	1	1	2	2	1	1	1	1	1	1	1	1	1	1	0	3	4	2	2	1	1	1	1	1
PF00346.12	Complex1_49kDa	1	1	1	1	1	1	1	1	1	1	1	6	1	1	1	1	1	1	1	2	0	0	1	1	1	1	1
PF00347.16	Ribosomal_L6	2	2	2	2	2	2	2	2	2	2	2	2	2	2	2	2	2	2	2	4	3	3	2	2	2	2	2
PF00348.10	polyprenyl_synt	4	7	8	15	6	4	3	4	5	3	5	9	7	7	8	3	3	5	4	5	3	4	4	3	3	5	3
PF00349.14	Hexokinase_1	0	0	0	0	0	0	0	0	0	1	0	0	0	0	0	0	0	1	0	6	1	0	0	0	0	0	0
PF00350.16	Dynamin_N	5	9	8	7	8	8	2	3	10	2	9	5	7	8	12	9	8	6	2	6	2	2	9	6	2	10	8
PF00352.14	TBP	1	1	1	1	1	1	1	1	1	1	1	5	1	1	1	1	2	1	1	2	1	1	1	1	1	1	1
PF00355.19	Rieske	1	3	7	5	4	2	2	1	1	1	4	1	4	4	2	1	1	7	1	3	1	1	2	2	1	1	3
PF00360.13	Phytochrome	0	1	1	1	1	2	0	1	0	1	1	0	1	1	0	2	2	1	1	0	0	0	1	1	1	0	1
PF00364.15	Biotin_lipoyl	2	0	0	0	0	2	1	2	0	1	1	4	1	1	1	1	1	0	5	1	1	1	1	1	1	0	1
PF00365.13	PFK	1	1	1	1	2	2	2	1	1	1	1	1	1	1	1	1	1	1	1	2	2	1	1	1	1	1	1
PF00366.13	Ribosomal_S17	2	2	2	2	2	2	1	1	2	2	2	2	2	1	2	2	2	1	2	3	3	3	2	2	2	2	2
PF00368.11	HMG-CoA_red	1	2	2	4	4	1	1	1	1	1	1	2	2	1	1	1	1	2	1	2	2	1	1	1	1	1	1
PF00370.14	FGGY_N	4	3	4	2	3	3	2	3	3	1	2	3	2	3	3	2	1	1	4	5	2	1	3	2	1	3	4
PF00378.13	ECH	7	11	14	9	16	12	4	8	14	5	17	8	16	14	6	7	8	8	10	13	3	1	13	12	11	10	12
PF00380.12	Ribosomal_S9	2	2	2	2	2	2	2	2	2	2	2	2	2	2	3	2	2	1	2	6	3	3	2	2	2	2	2
PF00382.12	TFIIB	2	1	1	1	1	1	2	2	1	2	2	3	2	2	1	2	1	1	2	1	1	2	2	2	1	1	2
PF00383.15	dCMP_cyt_deam_1	3	7	7	5	9	6	4	5	6	9	8	6	7	8	5	8	10	8	7	3	5	5	6	6	4	4	7
PF00384.15	Molybdopterin	2	2	3	1	1	0	1	1	1	1	1	1	2	2	1	1	1	1	1	2	0	0	1	1	1	2	1
PF00385.17	Chromo	4	3	1	1	2	7	0	4	7	4	2	9	1	1	18	5	3	2	3	22	0	1	5	0	0	2	1
PF00387.12	PI-PLC-Y	0	0	0	1	0	0	0	0	0	0	1	0	0	1	0	1	0	0	0	0	0	0	1	0	0	0	3
PF00388.12	PI-PLC-X	7	3	3	3	6	3	2	7	4	2	8	9	8	7	6	5	5	2	7	1	1	1	5	7	3	3	3
PF00389.23	2-Hacid_dh	6	9	13	10	8	6	9	6	10	11	12	4	11	10	6	6	6	7	5	6	3	5	7	6	6	7	8
PF00393.12	6PGD	1	2	2	2	2	1	1	1	1	1	1	1	2	3	1	2	2	3	2	3	1	1	2	1	1	2	1
PF00394.15	Cu-oxidase	10	5	6	10	6	7	4	15	2	5	10	11	8	7	11	9	9	4	12	1	1	1	6	6	5	1	3
PF00397.19	WW	1	3	4	2	3	4	2	4	3	3	3	2	2	3	4	3	3	0	1	1	1	1	2	2	1	1	1
PF00398.13	RrnaAD	2	2	2	2	2	1	2	2	2	2	2	2	2	2	2	2	2	1	2	3	2	2	2	2	2	2	2
PF00400.25	WD40	70	70	72	70	67	64	58	82	67	72	62	121	62	64	62	69	70	49	67	71	55	67	69	59	63	65	64
PF00403.19	HMA	1	1	1	1	1	1	1	1	1	1	1	1	2	1	1	2	1	1	0	0	1	1	2	1	0	1	1
PF00406.15	ADK	4	5	4	4	6	5	5	3	6	4	4	4	3	4	3	5	5	5	4	6	3	3	5	5	3	4	3
PF00410.12	Ribosomal_S8	2	2	2	2	1	2	2	2	2	2	3	1	2	2	1	2	2	2	2	5	3	3	2	2	2	2	2
PF00411.12	Ribosomal_S11	1	2	1	2	2	2	2	2	2	2	2	2	2	2	2	2	2	1	2	3	3	3	2	2	2	2	2
PF00412.15	LIM	4	2	2	2	2	2	1	3	2	3	2	5	2	2	2	2	2	0	4	5	1	1	2	2	3	2	1
PF00413.17	Peptidase_M10	0	0	1	0	1	0	0	0	0	0	2	0	2	0	0	0	3	0	0	0	0	0	0	0	0	0	0
PF00415.11	RCC1	5	3	4	4	2	4	3	4	2	4	3	4	4	5	3	4	4	2	4	4	4	2	4	3	3	2	4
PF00416.15	Ribosomal_S13	2	2	2	2	1	2	2	2	2	2	2	2	2	2	2	2	2	0	2	5	2	3	2	2	2	1	2
PF00425.11	Chorismate_bind	3	3	2	5	5	2	2	2	3	2	2	2	4	3	1	3	2	1	2	2	2	2	2	2	2	2	3
PF00428.12	Ribosomal_60s	2	2	2	2	2	1	3	2	2	2	2	3	2	2	2	2	2	1	2	9	4	6	2	2	2	2	2
PF00432.14	Prenyltrans	4	9	6	5	5	4	4	4	5	4	4	6	7	4	4	4	4	2	5	4	3	4	4	4	4	4	5
PF00436.18	SSB	0	1	1	1	1	1	1	1	1	1	1	1	1	1	1	2	1	0	0	2	1	1	1	1	1	1	1
PF00439.18	Bromodomain	5	4	4	5	5	6	5	4	5	5	4	8	3	4	3	4	5	3	6	13	6	6	5	4	5	5	5
PF00441.17	Acyl-CoA_dh_1	9	10	15	9	14	9	1	10	11	6	11	8	16	12	8	8	11	11	13	20	0	0	7	8	8	10	8
PF00443.22	UCH	17	17	16	18	16	15	16	17	18	16	15	24	14	15	14	14	15	7	16	24	18	16	16	15	14	17	14
PF00444.11	Ribosomal_L36	1	0	1	1	1	1	1	0	1	1	1	1	1	1	1	1	1	0	0	0	1	1	1	1	0	0	1
PF00445.11	Ribonuclease_T2	2	2	2	2	2	4	3	0	1	0	3	3	2	1	2	1	1	2	4	2	1	0	3	3	2	1	2
PF00447.10	HSF_DNA-bind	6	3	2	3	2	2	3	3	2	3	3	4	3	2	2	2	2	2	5	17	5	2	2	3	4	3	3
PF00448.15	SRP54	2	1	1	2	1	1	2	1	1	2	2	1	2	2	3	2	2	0	2	2	1	2	1	2	1	2	2
PF00450.15	Peptidase_S10	14	11	5	12	11	11	4	5	10	7	9	7	11	12	6	4	6	5	12	8	2	3	9	5	6	8	7
PF00454.20	PI3_PI4_kinase	7	4	3	2	2	4	6	4	3	4	4	6	5	4	4	4	4	4	8	10	4	4	4	5	3	2	3
PF00456.14	Transketolase_N	2	2	4	3	5	2	1	2	1	5	2	2	1	1	2	1	1	4	2	2	1	1	1	2	1	1	2
PF00459.18	Inositol_P	3	4	3	5	4	3	2	2	2	3	5	2	4	4	3	5	5	4	2	2	3	1	3	4	2	2	3
PF00462.17	Glutaredoxin	4	3	3	3	2	2	5	3	3	4	4	3	3	3	3	3	3	3	4	4	6	4	3	3	3	3	3
PF00463.14	ICL	6	7	7	7	7	4	1	3	4	1	4	2	5	4	2	3	2	2	7	2	2	1	3	3	3	3	3
PF00464.12	SHMT	2	2	2	2	2	2	2	1	2	1	3	1	2	3	1	2	2	2	1	2	2	2	2	2	1	2	2
PF00465.12	Fe-ADH	3	3	3	6	2	2	0	2	2	1	4	2	2	4	1	1	1	4	2	2	1	2	2	3	2	3	2
PF00466.13	Ribosomal_L10	2	2	2	2	2	2	3	2	2	3	2	2	2	2	2	3	2	2	2	5	3	3	2	2	2	2	2
PF00467.22	KOW	1	2	2	2	2	3	2	1	2	1	1	3	1	1	2	2	1	0	1	4	2	2	2	1	1	2	1
PF00468.10	Ribosomal_L34	0	0	0	0	0	0	1	0	0	0	0	0	0	0	0	0	0	0	0	1	1	1	0	0	0	0	0
PF00471.13	Ribosomal_L33	0	0	1	1	0	0	1	1	1	1	1	1	1	0	0	1	1	0	1	1	0	1	1	1	0	1	0
PF00472.13	RF-1	2	3	2	2	1	3	2	3	2	3	3	3	3	2	2	2	2	2	3	3	2	2	2	3	2	1	3
PF00474.10	SSF	0	3	4	4	4	2	6	1	1	1	2	2	3	3	3	2	2	2	3	1	1	3	1	5	4	1	4
PF00475.11	IGPD	0	1	1	2	1	1	1	1	1	1	1	1	1	1	1	1	1	1	1	1	0	1	1	1	1	1	1
PF00476.13	DNA_pol_A	1	1	1	1	1	1	1	1	1	1	1	1	1	1	1	1	1	1	1	1	1	1	1	1	1	1	1
PF00478.18	IMPDH	1	1	2	1	1	1	1	1	1	1	1	1	1	1	1	1	1	2	1	2	3	1	1	1	1	1	1
PF00481.14	PP2C	10	8	6	7	6	5	6	9	6	5	6	9	7	7	5	5	5	7	9	12	7	6	5	6	5	5	4
PF00483.16	NTP_transferase	3	4	4	6	4	4	3	3	5	4	4	3	6	6	4	4	4	4	3	8	3	4	4	5	2	4	3
PF00484.12	Pro_CA	3	3	3	3	2	4	2	7	2	2	4	10	2	2	4	3	3	2	8	1	1	1	2	6	1	2	2
PF00485.11	PRK	3	5	5	8	4	4	4	4	6	4	4	4	3	4	3	3	3	3	5	5	3	3	4	5	3	3	3
PF00487.17	FA_desaturase	10	8	8	9	7	8	6	9	7	4	8	8	9	7	5	6	8	7	12	10	1	2	8	7	4	7	7
PF00488.14	MutS_V	3	1	0	0	0	2	0	2	0	1	1	0	2	2	1	1	1	0	2	4	0	0	3	3	0	1	2
PF00490.14	ALAD	1	1	1	1	2	1	1	1	1	1	1	1	1	1	1	1	1	1	1	1	1	1	1	1	1	1	1
PF00491.14	Arginase	2	3	5	6	6	5	3	2	4	3	5	2	5	4	4	4	3	3	5	3	1	5	4	3	2	4	3
PF00493.16	MCM	6	6	6	6	6	6	6	6	6	6	6	6	6	6	6	6	6	4	6	7	6	6	6	6	6	6	6
PF00494.12	SQS_PSY	2	2	2	4	2	3	2	2	3	2	3	24	3	2	2	3	3	1	3	5	1	1	3	2	3	3	3
PF00497.13	SBP_bac_3	0	1	1	0	1	1	0	0	1	0	1	0	1	1	2	1	1	0	0	0	0	0	0	1	0	1	1
PF00498.19	FHA	5	4	4	3	5	5	4	6	5	5	6	9	5	6	4	5	4	4	8	12	9	4	4	6	3	3	7
PF00501.21	AMP-binding	31	51	66	79	90	55	11	32	39	10	62	31	69	55	40	26	38	34	30	35	9	9	39	38	30	44	47
PF00503.13	G-alpha	13	3	3	4	3	3	2	16	3	3	3	53	4	4	3	3	7	4	15	11	2	2	3	3	4	3	2
PF00505.12	HMG_box	12	6	7	5	4	6	4	25	6	7	8	15	5	6	10	10	8	3	12	26	6	6	5	5	8	5	5
PF00514.16	Arm	1	1	1	1	1	1	0	1	1	0	1	2	1	1	1	1	0	0	1	0	0	1	1	1	2	1	1
PF00515.21	TPR_1	6	12	13	9	7	9	11	15	9	12	6	12	6	6	7	7	10	8	7	10	9	8	6	4	7	7	7
PF00520.24	Ion_trans	6	3	2	3	3	7	3	6	2	3	3	6	4	4	4	4	4	1	4	5	1	1	4	5	3	1	5
PF00521.13	DNA_topoisoIV	1	1	1	1	1	1	0	2	1	1	1	1	1	1	1	1	1	0	1	1	1	1	1	1	1	1	1
PF00533.19	BRCT	5	5	6	3	3	9	4	4	6	3	7	7	8	8	6	7	5	4	4	3	3	5	8	8	3	3	7
PF00534.13	Glycos_transf_1	5	8	6	7	7	6	4	5	5	6	6	9	6	5	5	6	6	3	5	9	3	4	6	6	4	5	6
PF00535.19	Glycos_transf_2	6	8	7	9	6	12	3	7	6	3	12	9	12	10	7	10	12	4	7	7	2	2	11	7	12	5	12
PF00538.12	Linker_histone	3	1	1	1	1	1	0	4	1	2	1	4	1	1	0	2	1	1	4	3	1	0	1	1	2	1	1
PF00542.12	Ribosomal_L12	1	1	1	1	1	1	1	1	1	1	1	1	1	1	1	1	1	0	1	2	1	1	1	1	1	1	1
PF00544.12	Pec_lyase_C	0	0	0	0	0	0	0	0	0	0	0	0	0	0	0	0	0	4	0	0	0	0	0	0	0	0	0
PF00545.13	Ribonuclease	2	3	2	3	5	2	0	0	0	0	1	3	2	3	2	1	2	1	5	0	0	0	1	1	1	1	1
PF00549.12	Ligase_CoA	0	2	2	2	2	2	1	1	2	1	3	1	2	2	2	1	2	2	1	0	1	1	2	3	3	2	1
PF00550.18	PP-binding	1	3	2	4	1	1	2	1	1	2	1	1	2	1	1	1	1	3	0	3	1	1	1	1	1	0	1
PF00551.12	Formyl_trans_N	2	2	3	3	2	3	2	2	2	3	3	2	3	3	1	3	3	2	3	2	2	2	3	3	3	2	3
PF00557.17	Peptidase_M24	11	11	12	13	12	10	9	10	9	11	10	12	12	10	9	9	8	9	12	16	7	8	11	10	6	9	9
PF00560.26	LRR_1	2	3	3	2	3	1	4	3	2	2	3	3	2	2	2	2	3	2	1	0	1	2	3	2	2	2	2
PF00561.13	Abhydrolase_1	43	38	43	67	52	47	23	41	27	12	76	21	50	48	43	30	40	32	55	18	18	9	45	50	27	22	46
PF00562.21	RNA_pol_Rpb2_6	2	1	1	1	0	1	2	1	0	1	1	1	1	1	1	1	1	0	2	5	1	1	0	1	1	1	2
PF00564.17	PB1	4	2	2	2	2	2	1	4	2	2	2	6	2	2	2	2	2	1	3	2	0	1	2	2	1	3	3
PF00565.10	SNase	1	1	1	1	1	1	1	1	1	1	1	1	1	1	1	1	1	1	1	2	1	1	1	1	1	1	1
PF00566.11	TBC	11	12	12	11	12	10	10	12	12	13	12	14	12	12	12	12	12	5	10	30	11	13	12	12	12	12	12
PF00567.17	TUDOR	1	1	1	1	1	1	1	1	1	1	1	1	1	1	0	1	1	0	1	0	0	2	1	1	1	1	1
PF00568.16	WH1	2	1	1	1	1	1	1	2	1	1	1	2	1	1	1	1	1	0	2	2	1	1	1	1	1	1	1
PF00569.10	ZZ	1	3	2	1	2	4	1	1	2	1	3	2	3	2	1	2	2	2	2	1	0	1	4	3	0	3	2
PF00571.21	CBS	3	3	3	2	3	2	3	3	3	2	2	3	2	2	2	2	3	3	3	11	3	2	2	2	1	3	2
PF00572.11	Ribosomal_L13	2	2	2	2	1	2	2	2	2	2	2	2	2	2	2	2	2	1	2	7	3	4	2	2	2	1	2
PF00573.15	Ribosomal_L4	2	2	2	2	2	2	2	2	2	2	2	2	2	2	2	2	2	1	2	5	3	3	2	2	2	2	2
PF00574.16	CLP_protease	1	1	1	1	1	1	0	1	1	1	1	1	1	1	1	1	1	1	1	1	0	0	1	1	0	1	1
PF00575.16	S1	0	0	1	1	1	2	1	2	1	1	1	2	0	1	1	1	1	1	1	2	1	1	1	1	1	1	1
PF00576.14	Transthyretin	0	1	1	1	1	0	1	1	1	1	1	1	2	1	1	1	1	1	0	1	0	1	1	1	1	1	1
PF00578.14	AhpC-TSA	5	5	5	4	2	7	5	6	3	4	7	6	5	5	4	4	5	3	8	6	4	3	6	4	4	3	4
PF00579.18	tRNA-synt_1b	3	4	4	4	4	4	4	4	4	3	5	6	5	6	4	4	4	3	4	4	4	4	6	4	4	4	4
PF00580.14	UvrD-helicase	6	2	2	1	2	3	3	11	2	4	3	12	2	2	2	3	2	2	8	3	4	6	2	2	3	2	2
PF00581.13	Rhodanese	6	7	6	7	5	5	4	6	5	4	7	6	5	6	7	8	8	3	5	6	6	5	7	8	4	6	5
PF00582.19	Usp	2	2	2	2	2	2	3	2	2	2	2	2	2	2	2	2	2	0	2	8	2	2	2	2	3	2	1
PF00583.17	Acetyltransf_1	25	41	41	33	32	45	13	29	38	16	54	34	44	41	33	32	39	38	28	22	15	15	39	50	19	34	29
PF00584.13	SecE	0	0	1	0	1	1	1	1	1	1	1	1	1	1	1	1	1	1	1	2	1	1	1	1	0	1	1
PF00587.18	tRNA-synt_2b	5	8	8	9	9	8	7	7	8	6	8	6	8	9	8	8	8	5	6	12	9	8	6	8	8	8	9
PF00588.12	SpoU_methylase	0	1	1	1	0	1	2	0	1	0	1	0	1	1	1	1	1	0	0	3	2	1	1	1	0	1	1
PF00589.15	Phage_integrase	0	0	0	0	0	0	0	0	0	0	0	0	0	0	0	0	0	0	0	14	0	0	0	0	0	0	0
PF00590.13	TP_methylase	2	2	2	2	2	2	3	2	2	2	2	17	1	2	2	2	2	2	2	3	1	2	2	2	2	2	1
PF00591.14	Glycos_transf_3	1	1	1	1	1	1	1	1	1	1	1	1	1	1	1	1	1	0	1	1	1	1	1	1	1	1	1
PF00595.17	PDZ	0	1	1	1	1	1	1	0	1	0	1	0	1	1	1	1	1	0	0	0	1	0	1	1	0	1	1
PF00596.14	Aldolase_II	1	3	5	5	4	5	3	2	3	2	3	1	2	2	4	2	2	2	1	2	1	4	3	3	2	3	1
PF00611.16	FCH	3	1	3	2	2	2	2	4	3	2	3	5	2	2	2	3	2	3	3	1	2	5	3	3	3	3	2
PF00614.15	PLDc	1	2	3	2	2	2	2	1	1	1	2	2	1	1	2	2	2	2	1	6	1	0	2	2	0	1	2
PF00615.12	RGS	3	5	4	4	4	7	3	3	4	4	6	3	8	9	7	6	7	4	5	12	2	2	6	7	2	3	5
PF00616.12	RasGAP	4	3	3	3	3	4	3	4	3	3	4	3	3	4	3	4	4	2	5	13	3	2	4	4	4	3	4
PF00617.12	RasGEF	5	4	6	6	6	4	4	9	6	3	4	4	4	4	4	4	4	3	6	23	4	2	4	4	5	5	3
PF00618.13	RasGEF_N	0	0	0	0	0	0	1	0	0	0	0	0	0	0	0	0	0	0	0	2	0	0	0	0	0	0	0
PF00620.20	RhoGAP	12	8	8	7	7	8	9	13	8	10	7	21	7	8	8	10	10	7	12	35	9	10	8	7	8	8	8
PF00621.13	RhoGEF	12	4	4	3	3	4	2	13	3	13	3	14	3	2	3	4	4	3	12	23	2	5	3	3	9	3	4
PF00622.21	SPRY	4	3	4	5	5	5	3	3	4	3	5	5	8	5	4	4	5	4	3	15	4	3	4	4	2	4	3
PF00625.14	Guanylate_kin	1	1	1	2	0	1	1	1	1	1	3	1	1	3	2	1	1	2	1	1	1	1	1	2	1	1	2
PF00626.15	Gelsolin	1	2	2	2	2	1	0	1	1	0	2	1	2	2	2	1	1	1	0	1	0	0	1	1	0	1	2
PF00627.24	UBA	1	2	1	2	2	4	2	2	2	1	1	2	2	2	2	2	2	0	1	1	2	2	3	3	2	3	2
PF00628.22	PHD	9	9	11	9	8	8	5	12	8	8	9	11	7	5	6	11	9	4	10	15	6	9	9	7	8	9	7
PF00631.15	G-gamma	2	1	1	1	1	1	1	2	1	1	1	2	1	1	1	1	1	1	2	5	1	0	1	1	1	0	1
PF00632.18	HECT	6	5	5	5	5	5	5	4	5	4	6	5	6	6	4	5	5	5	5	11	3	7	5	6	5	5	5
PF00635.19	Motile_Sperm	1	1	1	1	1	1	1	3	1	1	1	2	1	1	1	1	1	0	3	3	2	2	1	1	1	1	1
PF00636.19	Ribonuclease_3	2	6	4	5	4	5	4	2	3	4	3	5	3	3	4	4	4	5	3	1	3	1	2	3	2	5	4
PF00637.13	Clathrin	4	4	4	4	4	4	5	4	3	5	5	7	6	5	2	3	3	3	5	8	3	3	4	5	4	3	4
PF00638.11	Ran_BP1	3	3	3	2	2	3	3	3	3	3	3	3	2	2	2	3	3	1	4	1	2	3	3	2	3	3	3
PF00639.14	Rotamase	2	2	2	2	1	2	1	2	2	1	1	2	2	2	1	2	1	2	2	2	1	1	2	2	1	2	2
PF00642.17	zf-CCCH	3	4	5	4	6	3	5	5	5	5	2	6	2	2	1	3	3	5	4	3	5	4	2	2	3	4	1
PF00644.13	PARP	4	2	2	2	1	1	0	10	2	0	3	6	2	1	1	1	2	2	5	1	0	0	1	1	0	2	1
PF00645.11	zf-PARP	2	1	1	1	1	1	0	1	1	1	1	2	1	1	0	1	1	1	1	1	0	1	1	1	1	1	0
PF00646.26	F-box	9	22	22	24	23	24	7	89	20	6	13	41	13	13	16	20	24	24	8	6	9	7	20	16	7	16	11
PF00647.12	EF1G	0	0	0	0	0	0	1	0	0	0	0	0	0	0	0	0	0	1	0	2	2	0	0	0	0	0	0
PF00648.14	Peptidase_C2	0	0	0	0	0	0	1	0	0	1	0	0	0	0	0	0	0	2	0	1	1	0	0	0	0	0	0
PF00649.11	Copper-fist	0	0	0	0	0	0	2	0	0	1	0	0	0	0	0	0	0	5	0	1	3	2	0	0	0	0	0
PF00650.13	CRAL_TRIO	6	8	8	7	9	4	5	7	5	5	7	6	9	8	5	5	5	5	7	10	6	5	5	5	6	5	6
PF00651.24	BTB	63	13	13	14	14	48	3	67	15	5	30	63	18	15	17	18	15	11	41	5	1	3	33	14	6	15	10
PF00652.15	Ricin_B_lectin	6	0	0	0	1	1	0	20	0	3	2	10	1	1	1	1	3	1	18	4	0	0	2	4	0	0	2
PF00653.14	BIR	1	1	1	1	1	1	1	1	1	1	1	1	1	1	1	1	1	1	1	0	1	1	1	1	0	1	1
PF00654.13	Voltage_CLC	3	3	3	3	3	3	3	3	3	2	4	3	4	4	3	3	3	1	2	2	1	2	3	3	1	3	3
PF00656.15	Peptidase_C14	10	3	4	8	3	3	2	18	2	4	6	21	3	4	2	4	6	5	13	8	2	2	2	8	2	2	3
PF00657.15	Lipase_GDSL	14	14	17	11	16	18	1	12	5	4	19	4	6	7	15	10	18	11	14	14	1	1	16	7	1	5	19
PF00660.10	SRP1_TIP1	0	0	0	0	0	0	1	0	0	0	0	0	0	0	0	0	0	0	0	0	18	0	0	0	0	0	0
PF00664.16	ABC_membrane	15	24	26	32	24	28	8	23	19	15	32	21	32	26	16	19	18	12	15	13	7	9	23	25	18	15	25
PF00665.19	rve	16	2	1	0	0	8	2	1	0	0	0	10	10	0	53	0	2	15	0	107	1	0	10	0	6	0	0
PF00667.13	FAD_binding_1	3	5	5	6	4	4	3	3	4	3	4	3	5	5	4	4	4	1	3	7	3	5	4	4	2	5	3
PF00668.13	Condensation	1	3	6	1	3	8	0	0	2	0	4	1	0	2	3	2	3	0	1	0	0	0	1	0	0	2	5
PF00673.14	Ribosomal_L5_C	2	2	2	2	2	2	2	2	2	2	2	2	2	2	2	2	2	1	2	6	3	3	2	2	2	2	2
PF00674.11	DUP	0	0	0	0	0	0	0	0	0	0	0	0	0	0	0	0	0	0	0	0	15	0	0	0	0	0	0
PF00675.13	Peptidase_M16	1	0	0	0	0	1	2	1	1	0	1	1	1	1	1	0	0	0	1	5	1	0	0	1	0	0	1
PF00676.13	E1_dh	4	4	3	5	5	4	2	4	3	3	3	7	3	3	2	3	3	2	4	7	2	2	3	3	3	3	3
PF00677.10	Lum_binding	1	1	1	1	1	1	1	1	1	1	1	1	1	1	1	1	1	1	1	1	1	1	1	1	1	1	0
PF00682.12	HMGL-like	4	5	6	4	5	4	4	4	4	4	3	4	7	5	4	5	4	3	4	6	6	3	4	4	4	4	5
PF00685.20	Sulfotransfer_1	0	0	0	0	0	0	0	0	0	0	0	0	0	0	0	0	0	5	0	5	0	0	0	0	0	0	0
PF00687.14	Ribosomal_L1	3	3	3	3	2	2	3	3	3	3	3	4	3	3	3	3	3	2	3	5	6	5	3	3	3	3	3
PF00689.14	Cation_ATPase_C	0	0	0	0	0	0	1	0	0	0	0	0	0	0	0	0	0	1	0	1	0	0	0	0	0	0	0
PF00692.12	dUTPase	1	3	2	2	2	1	1	1	1	2	1	2	1	1	2	1	1	0	1	1	1	1	1	1	1	2	1
PF00696.21	AA_kinase	3	3	3	4	3	4	3	4	3	3	2	5	5	4	3	3	3	2	4	7	4	3	2	3	3	3	3
PF00698.14	Acyl_transf_1	1	17	32	36	31	20	2	3	9	2	10	3	15	8	18	9	19	19	2	2	2	2	13	9	5	7	9
PF00701.15	DHDPS	2	7	8	8	7	5	0	2	2	4	10	1	6	4	7	4	5	3	2	2	0	0	5	6	1	2	10
PF00702.19	Hydrolase	23	40	41	45	40	33	22	26	32	25	45	36	37	37	28	29	37	36	27	51	23	18	30	35	22	26	32
PF00704.21	Glyco_hydro_18	13	18	20	15	21	10	4	9	9	4	20	11	28	19	14	12	20	5	15	15	2	1	14	20	4	13	15
PF00705.11	PCNA_N	1	0	1	0	0	0	0	1	0	1	1	0	1	1	0	0	0	1	1	2	1	0	0	1	1	0	0
PF00707.15	IF3_C	1	1	1	1	1	1	0	1	1	1	1	1	1	1	1	1	1	1	1	0	0	1	1	1	1	1	1
PF00709.14	Adenylsucc_synt	1	1	1	1	1	1	1	1	1	1	1	2	2	2	1	1	1	1	1	1	1	1	1	1	1	1	1
PF00710.13	Asparaginase	1	2	2	2	2	3	1	1	1	1	4	1	3	1	1	3	2	1	1	2	3	4	2	1	1	1	2
PF00717.16	Peptidase_S24	3	3	3	3	2	2	3	2	4	3	2	4	2	3	1	2	3	4	3	1	3	3	2	1	2	1	2
PF00719.12	Pyrophosphatase	0	2	2	1	1	1	2	1	1	1	2	1	2	2	1	2	2	1	1	4	2	2	1	2	1	1	2
PF00722.14	Glyco_hydro_16	17	13	13	12	8	20	3	16	8	7	23	19	19	18	15	15	13	13	20	8	3	1	18	16	13	8	13
PF00723.14	Glyco_hydro_15	2	5	2	2	2	4	1	4	1	2	3	2	2	2	2	2	3	1	3	8	1	2	4	2	1	1	4
PF00724.13	Oxidored_FMN	5	8	10	17	9	8	9	6	2	5	15	8	9	7	4	3	5	10	12	13	2	3	6	8	3	1	8
PF00725.15	3HCDH	0	0	0	2	1	0	0	0	0	0	1	0	1	2	0	0	0	1	0	0	0	0	0	0	0	0	0
PF00728.15	Glyco_hydro_20	4	2	2	3	2	1	1	2	3	1	3	2	2	2	2	1	1	1	2	4	0	0	1	3	2	3	3
PF00730.18	HhH-GPD	7	5	4	5	4	4	3	5	5	4	7	6	6	6	4	7	6	4	6	4	3	4	6	6	4	3	7
PF00732.12	GMC_oxred_N	35	13	26	34	24	34	1	34	5	2	21	12	18	14	19	9	30	13	43	3	0	0	27	15	10	4	26
PF00733.14	Asn_synthase	2	2	4	3	3	2	2	2	2	2	3	2	3	2	3	2	3	1	2	3	3	2	2	2	2	2	2
PF00735.11	Septin	7	6	6	6	6	6	7	9	6	5	6	11	6	6	6	7	6	4	6	25	7	7	6	6	3	6	6
PF00736.12	EF1_GNE	1	1	1	1	1	0	1	1	1	1	1	1	1	1	1	1	1	1	1	4	1	1	1	1	1	1	1
PF00742.12	Homoserine_dh	1	1	1	1	1	1	1	1	1	1	1	2	1	1	0	1	1	1	1	2	1	1	1	1	1	1	1
PF00743.12	FMO-like	10	18	31	31	30	18	7	9	13	7	31	13	28	24	17	15	20	17	14	4	1	1	18	16	9	11	20
PF00749.14	tRNA-synt_1c	3	3	3	3	4	3	3	3	3	3	3	3	5	6	3	3	3	3	3	4	3	3	3	3	3	3	3
PF00750.12	tRNA-synt_1d	1	1	1	1	1	1	1	1	1	1	2	2	2	3	2	1	1	1	2	3	2	1	1	1	1	1	1
PF00752.10	XPG_N	5	2	3	2	3	3	3	2	3	3	3	34	1	2	4	3	4	2	9	3	2	4	2	2	3	2	3
PF00753.20	Lactamase_B	9	19	21	23	19	14	5	14	9	15	13	11	18	17	11	15	14	14	12	14	4	7	11	15	13	11	13
PF00754.18	F5_F8_type_C	1	0	0	0	1	2	0	1	0	0	4	1	1	1	0	2	0	0	0	1	0	0	1	0	0	0	0
PF00755.13	Carn_acyltransf	4	2	3	2	2	3	3	4	2	3	3	6	2	2	2	2	2	2	4	6	3	0	7	2	3	2	2
PF00756.13	Esterase	1	2	3	2	2	1	1	1	1	1	3	1	1	2	2	1	5	2	1	0	1	0	1	2	1	1	2
PF00759.12	Glyco_hydro_9	0	0	0	0	0	0	0	0	0	1	0	0	0	0	0	0	0	0	0	5	0	0	0	0	0	0	0
PF00762.12	Ferrochelatase	1	1	1	1	1	2	1	1	1	1	1	1	1	1	1	1	1	0	1	1	1	1	1	1	1	1	1
PF00763.16	THF_DHG_CYH	0	0	0	0	0	0	0	0	0	1	1	1	1	1	0	0	0	0	0	0	1	0	0	0	1	0	0
PF00764.12	Arginosuc_synth	1	1	1	2	1	2	1	1	1	1	3	2	3	2	1	2	1	1	1	2	1	1	1	2	1	2	2
PF00773.12	RNB	3	3	3	3	3	3	3	3	3	3	3	3	3	3	2	3	3	1	3	10	3	5	3	3	3	3	3
PF00775.14	Dioxygenase_C	6	6	12	13	7	8	2	3	2	1	6	2	7	7	5	4	5	7	3	0	0	0	5	4	3	2	4
PF00780.15	CNH	6	3	3	3	3	3	3	4	3	3	3	6	3	3	2	3	3	1	4	8	4	5	3	2	2	2	2
PF00781.17	DAGK_cat	2	1	2	2	2	3	2	2	2	2	2	2	2	3	2	2	2	2	2	2	2	1	3	2	2	1	1
PF00782.13	DSPc	13	6	6	6	6	7	7	12	9	7	6	15	9	7	5	7	8	4	17	11	6	4	6	7	6	7	6
PF00786.21	PBD	0	0	0	0	0	0	0	0	0	1	0	0	0	0	0	0	0	0	0	1	1	0	0	0	0	0	0
PF00787.17	PX	11	7	7	5	7	7	11	8	6	9	6	11	7	7	6	7	7	6	6	14	11	10	7	7	9	4	8
PF00788.16	RA	2	2	2	2	2	2	1	2	2	1	1	2	1	1	1	1	1	0	3	1	1	1	2	2	2	2	2
PF00789.13	UBX	4	6	6	5	5	5	5	4	6	2	5	6	5	5	5	5	5	1	3	4	6	2	5	5	3	5	5
PF00790.12	VHS	5	5	6	4	6	5	4	6	5	4	5	6	4	4	5	7	6	3	6	8	4	6	6	5	6	5	4
PF00793.13	DAHP_synth_1	2	3	2	2	3	2	1	2	2	2	2	2	2	2	2	2	2	1	2	6	2	2	2	2	2	3	1
PF00795.15	CN_hydrolase	4	9	10	14	6	15	3	2	4	5	10	2	8	7	6	8	7	4	5	3	4	4	9	11	5	4	7
PF00797.10	Acetyltransf_2	2	1	1	5	2	1	0	2	1	0	3	0	1	1	2	1	2	2	1	0	0	0	1	1	1	1	1
PF00800.11	PDT	1	1	1	2	1	1	1	1	1	1	1	1	1	1	1	1	1	1	1	1	1	1	1	1	1	1	1
PF00804.18	Syntaxin	4	3	3	3	3	3	2	3	4	2	5	4	3	3	5	5	5	1	4	4	4	3	4	5	3	4	5
PF00806.12	PUF	3	3	3	3	3	3	5	3	3	2	2	3	3	3	2	3	3	1	4	7	3	5	3	3	2	3	3
PF00808.16	CBFD_NFYB_HMF	5	7	7	7	6	7	7	6	7	6	7	6	8	6	5	10	7	6	6	8	6	6	7	6	6	5	5
PF00809.15	Pterin_bind	1	1	1	1	1	1	1	1	1	1	1	3	1	1	1	1	1	0	1	1	1	1	1	1	1	1	1
PF00810.11	ER_lumen_recept	1	1	2	2	2	2	2	1	2	1	2	1	2	2	2	2	2	1	1	2	1	1	2	2	1	1	2
PF00814.18	Peptidase_M22	2	2	2	2	2	2	2	2	2	2	2	2	2	2	2	2	2	2	2	2	2	2	2	2	2	2	2
PF00815.13	Histidinol_dh	1	2	2	3	1	1	1	1	1	1	1	1	1	1	1	1	1	1	1	1	1	1	1	1	1	1	3
PF00817.13	IMS	3	4	4	3	4	3	1	2	6	3	4	2	3	4	4	4	4	1	2	2	2	3	4	4	4	4	3
PF00827.10	Ribosomal_L15e	1	1	1	1	1	1	1	1	1	1	1	1	1	1	0	1	1	1	1	4	2	2	1	1	1	1	1
PF00828.12	Ribosomal_L18e	3	3	3	1	3	3	3	3	4	3	3	3	4	3	3	3	3	3	3	11	4	5	3	2	3	2	3
PF00829.14	Ribosomal_L21p	0	1	1	1	0	1	1	1	1	1	1	1	1	1	1	1	1	1	1	1	1	0	0	1	1	1	1
PF00830.12	Ribosomal_L28	1	1	1	1	1	1	1	1	1	1	1	1	1	1	1	1	1	0	1	2	1	1	1	1	1	1	1
PF00831.16	Ribosomal_L29	1	1	1	1	1	1	1	1	1	1	1	1	1	1	1	1	1	1	1	4	0	1	1	1	1	1	1
PF00832.13	Ribosomal_L39	1	0	1	1	0	1	1	1	1	1	1	1	1	0	1	1	1	0	1	4	1	1	1	1	0	1	1
PF00833.11	Ribosomal_S17e	1	1	1	1	2	1	1	1	1	1	1	0	1	1	1	1	1	0	1	3	1	2	1	1	1	1	1
PF00834.12	Ribul_P_3_epim	1	1	1	1	1	1	1	1	1	1	1	2	1	1	1	1	1	1	1	1	1	1	1	1	1	1	1
PF00838.10	TCTP	1	1	1	1	1	0	1	1	1	1	2	1	1	1	1	1	1	0	1	2	1	1	1	1	1	1	1
PF00849.15	PseudoU_synth_2	2	1	1	1	1	1	3	2	1	1	1	2	1	1	1	2	1	1	1	3	4	1	1	1	1	1	1
PF00850.12	Hist_deacetyl	6	4	4	4	4	4	6	6	4	7	4	9	4	4	3	4	4	3	6	7	5	3	4	4	6	4	4
PF00854.14	PTR2	3	7	4	4	6	3	2	2	6	1	4	3	4	5	3	2	4	4	2	4	1	1	5	3	1	4	2
PF00855.10	PWWP	1	1	1	1	1	1	1	1	1	2	1	9	1	1	1	1	1	1	2	3	2	3	1	1	1	1	0
PF00856.21	SET	21	16	17	19	17	22	10	23	16	15	20	37	15	18	29	21	31	13	27	27	10	12	23	15	14	18	18
PF00857.13	Isochorismatase	3	10	9	11	7	9	1	6	5	4	5	2	7	8	5	3	5	7	4	5	1	1	9	6	1	6	4
PF00860.13	Xan_ur_permease	1	3	4	4	4	3	0	2	1	1	4	2	3	3	3	4	3	3	2	7	0	2	4	3	3	1	3
PF00861.15	Ribosomal_L18p	1	1	1	1	1	1	1	1	1	1	1	1	1	1	1	1	1	1	1	4	1	2	1	1	1	1	1
PF00867.11	XPG_I	0	2	2	3	2	5	1	7	2	2	1	15	3	2	0	3	0	1	0	3	2	0	5	2	2	3	1
PF00871.10	Acetate_kinase	0	1	1	1	1	1	0	1	1	1	2	0	1	1	0	1	1	1	1	0	0	0	1	1	1	1	0
PF00877.12	NLPC_P60	0	1	1	0	2	0	0	0	0	0	0	0	1	1	0	0	0	1	0	0	0	0	0	0	0	1	0
PF00881.17	Nitroreductase	0	3	4	3	2	2	0	2	0	1	1	0	4	2	1	1	1	1	0	0	1	0	2	2	1	0	1
PF00883.14	Peptidase_M17	0	0	0	0	0	0	0	0	0	0	0	0	0	0	0	0	0	0	0	3	0	1	0	0	0	0	0
PF00884.16	Sulfatase	0	5	10	10	9	3	1	0	3	2	14	0	8	8	4	3	3	9	0	1	0	1	2	5	2	5	9
PF00885.12	DMRL_synthase	1	1	1	0	0	1	1	1	1	1	1	1	1	1	1	1	1	1	1	2	1	1	1	1	1	1	1
PF00886.12	Ribosomal_S16	0	1	1	1	1	0	1	1	1	1	1	1	1	1	1	1	1	0	1	2	1	1	1	1	1	1	1
PF00887.12	ACBP	3	2	2	3	2	2	2	3	2	3	2	3	2	2	2	2	2	0	3	2	1	1	2	2	2	1	2
PF00888.15	Cullin	5	4	4	3	4	4	5	6	4	4	6	15	5	5	4	4	4	2	5	7	4	4	4	4	4	4	5
PF00889.12	EF_TS	0	0	0	0	0	0	0	0	0	1	0	0	0	0	0	0	0	0	0	1	0	1	0	0	0	0	0
PF00890.17	FAD_binding_2	3	5	5	6	4	3	4	2	4	2	5	8	5	4	4	4	4	3	5	5	4	2	3	3	2	4	6
PF00891.11	Methyltransf_2	12	11	17	24	23	19	0	2	6	0	9	9	12	7	13	7	14	9	16	0	0	0	11	2	1	4	3
PF00892.13	EamA	1	1	2	2	0	1	2	3	2	2	3	3	2	2	3	2	2	2	1	6	2	0	1	2	3	3	1
PF00899.14	ThiF	8	7	8	9	8	8	8	8	8	8	8	9	8	8	8	7	8	5	8	7	9	8	7	8	7	7	8
PF00900.13	Ribosomal_S4e	0	1	1	1	1	1	2	1	1	1	1	1	1	1	1	1	1	1	1	3	2	3	1	1	1	1	1
PF00903.18	Glyoxalase	2	11	11	11	11	3	2	4	10	2	9	6	15	8	6	4	8	7	2	3	1	1	4	6	1	9	6
PF00909.14	Ammonium_transp	1	3	4	4	4	4	3	4	2	2	4	11	2	2	3	4	7	2	3	5	3	3	3	2	2	2	3
PF00916.13	Sulfate_transp	3	3	3	4	3	4	2	3	5	3	7	5	7	7	7	4	5	3	3	10	4	4	5	6	2	4	6
PF00920.14	ILVD_EDD	2	4	4	7	6	2	1	2	2	2	3	2	2	2	2	2	3	1	2	2	1	1	2	3	2	2	4
PF00923.12	Transaldolase	2	1	4	2	3	2	1	3	1	2	2	3	2	2	2	2	1	0	4	2	2	1	2	2	3	1	3
PF00924.11	MS_channel	3	2	2	2	2	2	0	3	2	1	2	3	2	2	2	2	3	1	3	4	0	2	2	2	3	2	2
PF00925.13	GTP_cyclohydro2	1	1	1	1	1	2	1	1	1	1	1	1	1	0	1	1	1	1	1	2	1	1	1	1	1	1	1
PF00926.12	DHBP_synthase	1	1	1	1	1	1	1	1	1	1	1	1	1	1	1	1	1	0	1	1	1	1	1	1	1	1	1
PF00928.14	Adap_comp_sub	4	4	4	4	4	4	5	4	4	3	4	5	4	4	4	4	4	1	4	3	5	3	4	4	4	4	3
PF00929.17	Exonuc_X-T	7	6	6	6	6	5	5	7	6	6	5	7	7	5	5	6	5	7	10	8	4	5	7	9	4	5	6
PF00930.14	DPPIV_N	1	2	2	1	2	2	2	1	2	1	3	1	2	1	3	1	2	1	1	2	2	2	1	1	1	2	2
PF00931.15	NB-ARC	5	5	6	5	12	13	0	31	6	0	15	105	8	6	4	5	12	8	2	0	0	0	11	2	0	5	4
PF00933.14	Glyco_hydro_3	4	7	7	7	9	6	0	0	2	1	7	0	5	4	6	4	4	3	4	5	0	0	6	6	1	2	10
PF00935.12	Ribosomal_L44	1	1	1	1	1	1	1	1	1	1	1	1	1	1	1	1	1	1	1	3	2	1	1	1	1	0	1
PF00939.12	Na_sulph_symp	1	1	1	1	1	1	2	1	1	1	1	4	1	1	1	1	1	1	1	6	3	1	1	1	1	1	1
PF00940.12	RNA_pol	1	1	1	1	1	1	2	1	1	1	1	1	1	1	0	1	1	1	1	1	1	1	1	1	1	1	1
PF00953.14	Glycos_transf_4	1	1	1	1	1	1	1	1	1	1	1	1	1	1	1	1	1	1	1	1	1	1	1	1	1	0	1
PF00955.14	HCO3_cotransp	1	2	2	3	3	2	1	1	2	1	3	3	2	2	0	2	2	2	1	0	1	1	1	1	0	3	1
PF00956.11	NAP	1	2	2	2	4	2	2	2	2	2	2	2	2	2	3	2	2	1	1	5	2	3	2	2	2	2	2
PF00957.14	Synaptobrevin	3	4	3	4	4	4	4	4	4	4	4	4	3	3	3	4	4	2	4	6	4	3	4	4	3	4	4
PF00959.12	Phage_lysozyme	1	0	1	0	2	0	0	6	0	0	0	3	2	1	1	0	1	0	3	0	0	0	0	1	0	0	1
PF00962.15	A_deaminase	6	5	6	5	5	6	2	3	3	1	6	10	4	4	3	4	4	5	3	3	4	3	5	8	3	3	7
PF00970.17	FAD_binding_6	1	4	5	2	5	2	3	1	2	2	2	0	3	1	2	2	1	3	3	1	3	2	1	1	2	1	2
PF00975.13	Thioesterase	1	3	1	5	2	5	0	0	1	0	4	0	4	3	3	1	1	0	1	0	0	0	5	3	1	1	2
PF00977.14	His_biosynth	2	2	2	3	2	2	2	2	2	2	2	2	2	2	2	3	2	2	2	2	2	2	2	2	0	2	1
PF00982.14	Glyco_transf_20	3	7	4	6	6	3	3	3	3	2	3	5	4	4	3	3	3	7	3	9	4	5	3	4	3	4	3
PF00984.12	UDPG_MGDP_dh	0	0	0	0	0	0	0	0	0	0	0	0	0	1	0	0	0	0	0	1	0	0	0	0	0	0	1
PF00989.17	PAS	1	4	3	3	3	2	2	3	2	1	3	1	4	4	4	4	4	3	1	3	3	0	2	2	4	2	4
PF00994.17	MoCF_biosynth	2	1	1	1	1	1	1	1	1	1	2	2	2	2	1	1	2	1	1	2	1	0	1	2	1	1	2
PF00995.16	Sec1	4	4	5	4	4	5	4	4	4	4	4	4	4	4	3	4	4	4	4	5	4	4	4	4	4	4	4
PF00996.11	GDI	2	2	2	2	2	2	2	2	2	2	2	2	2	2	2	2	2	1	2	3	2	2	2	2	2	2	2
PF00999.14	Na_H_Exchanger	6	6	10	6	10	6	2	7	4	4	7	8	5	5	5	6	7	3	6	7	3	4	7	5	7	6	8
PF01008.10	IF-2B	3	5	5	6	5	4	3	4	5	4	5	4	5	5	3	5	4	5	4	5	4	4	4	5	3	5	4
PF01012.14	ETF	2	2	2	1	1	2	2	2	2	2	2	2	2	2	1	2	2	1	2	4	2	2	2	2	2	2	1
PF01014.11	Uricase	1	1	1	2	1	1	1	1	1	1	1	1	1	1	1	1	1	0	0	1	0	1	1	1	1	1	1
PF01015.11	Ribosomal_S3Ae	1	1	1	0	1	1	1	1	1	1	1	1	1	1	1	1	1	1	1	5	2	2	1	1	1	1	1
PF01016.12	Ribosomal_L27	0	1	1	1	1	1	1	1	1	1	1	1	1	1	1	1	1	0	1	2	1	1	1	1	1	1	1
PF01019.14	G_glu_transpept	2	2	2	3	2	3	2	2	2	3	3	3	5	3	3	2	2	3	2	3	1	2	3	4	3	2	3
PF01025.12	GrpE	1	1	1	1	1	1	1	1	1	1	1	1	1	1	1	1	1	1	1	1	1	1	1	1	1	1	1
PF01026.14	TatD_DNase	3	2	3	4	3	2	2	3	2	2	4	9	2	2	3	2	2	1	3	2	2	2	2	2	2	2	2
PF01027.13	UPF0005	1	2	2	2	2	2	1	2	2	1	2	2	2	2	2	2	2	1	2	2	1	1	2	2	2	2	2
PF01028.13	Topoisom_I	1	0	0	1	1	1	1	1	1	1	1	1	1	1	1	1	1	1	1	1	1	1	1	1	1	0	1
PF01030.17	Recep_L_domain	0	2	1	2	1	1	3	0	1	0	1	0	1	1	1	2	1	1	0	4	3	2	1	1	0	1	1
PF01031.13	Dynamin_M	3	2	4	6	3	5	2	4	2	2	2	5	4	5	4	4	2	2	5	4	2	2	3	4	1	3	3
PF01035.13	DNA_binding_1	2	2	2	2	1	1	2	2	2	1	2	3	1	2	2	1	2	1	1	1	0	1	2	2	1	1	1
PF01036.11	Bac_rhodopsin	0	0	0	0	0	0	3	0	0	1	0	0	0	0	0	0	0	0	0	0	3	1	0	0	0	0	0
PF01039.15	Carboxyl_trans	2	2	3	2	3	3	0	2	2	1	1	1	3	1	1	1	1	2	2	4	0	0	1	1	3	2	1
PF01040.11	UbiA	5	8	5	11	5	6	2	5	2	2	5	3	6	3	4	4	5	3	6	3	2	2	6	5	1	2	3
PF01041.10	DegT_DnrJ_EryC1	0	0	0	1	0	0	0	0	0	0	1	0	0	1	0	0	0	1	0	0	0	0	0	0	0	0	0
PF01042.14	Ribonuc_L-PSP	3	3	11	11	4	4	1	7	4	9	9	4	5	3	6	2	5	10	3	5	2	2	5	4	1	3	8
PF01048.13	PNP_UDP_1	3	12	28	31	25	1	2	3	3	1	13	3	28	23	15	4	7	2	3	1	2	2	1	26	3	1	9
PF01053.13	Cys_Met_Meta_PP	6	7	6	7	6	5	5	5	6	3	7	9	8	9	6	7	7	6	6	4	7	4	5	7	4	7	7
PF01055.19	Glyco_hydro_31	6	7	10	7	11	5	3	3	2	3	8	6	6	6	5	5	5	4	7	3	1	4	6	4	3	1	8
PF01058.15	Oxidored_q6	1	1	2	2	1	0	1	1	2	1	2	1	1	1	1	1	1	2	1	2	0	0	1	1	1	1	1
PF01061.17	ABC2_membrane	4	15	19	22	23	14	9	7	8	9	19	11	11	12	5	7	10	16	7	9	7	2	10	10	8	8	13
PF01062.14	Bestrophin	4	2	2	2	3	2	0	7	2	2	2	10	2	2	1	1	1	1	5	3	0	0	2	1	2	2	1
PF01063.12	Aminotran_4	2	5	7	9	4	4	3	3	3	3	7	4	6	9	4	4	4	3	3	6	3	2	4	5	4	4	6
PF01066.14	CDP-OH_P_transf	4	5	5	5	6	5	4	4	6	4	5	5	5	5	5	6	5	4	4	7	5	3	4	5	4	5	5
PF01067.15	Calpain_III	0	0	0	0	0	0	0	0	0	0	1	0	1	1	0	0	0	0	1	0	0	0	0	0	0	0	1
PF01068.14	DNA_ligase_A_M	4	4	3	3	4	2	2	4	3	5	4	4	4	4	4	4	3	3	4	3	2	2	2	4	3	4	3
PF01070.11	FMN_dh	5	8	11	14	13	5	1	3	4	6	10	3	6	5	4	4	4	4	5	2	1	1	5	6	3	3	9
PF01071.12	GARS_A	1	1	1	1	1	1	1	1	1	1	2	1	2	2	0	1	1	1	1	1	1	1	1	1	1	1	1
PF01073.12	3Beta_HSD	2	4	3	2	3	4	1	5	1	2	4	2	3	3	3	2	5	4	3	2	1	1	4	5	2	1	4
PF01077.15	NIR_SIR	1	1	2	1	1	1	2	1	1	1	1	1	1	1	2	1	1	1	1	1	0	1	2	2	2	0	2
PF01083.15	Cutinase	6	5	4	5	8	11	0	6	1	0	12	1	2	2	16	3	7	4	0	0	0	0	8	4	4	1	15
PF01084.13	Ribosomal_S18	1	1	1	1	1	1	1	1	1	1	1	1	1	1	1	1	1	0	1	1	1	1	1	1	0	0	1
PF01086.10	Clathrin_lg_ch	0	1	1	1	1	1	1	1	1	1	1	1	1	1	1	1	1	0	1	1	1	1	1	1	1	1	1
PF01087.15	GalP_UDP_transf	0	1	1	0	1	1	1	0	1	2	1	1	1	1	1	1	1	1	1	1	1	1	0	1	1	1	1
PF01088.14	Peptidase_C12	4	4	3	4	5	4	2	4	4	2	4	5	4	4	3	3	5	3	2	3	1	2	4	4	1	4	5
PF01090.12	Ribosomal_S19e	1	1	1	1	1	1	1	1	1	1	1	1	1	1	1	1	1	1	1	4	1	2	1	1	1	1	1
PF01092.12	Ribosomal_S6e	1	1	1	1	1	1	1	1	1	1	1	1	1	1	1	1	1	0	1	5	2	2	1	1	1	1	1
PF01094.21	ANF_receptor	0	0	0	0	0	0	0	0	0	0	0	0	0	0	0	0	0	0	0	3	0	0	0	0	0	0	0
PF01095.12	Pectinesterase	0	0	0	0	0	0	0	0	0	0	0	0	0	0	0	0	0	2	0	6	0	0	0	0	0	0	0
PF01096.11	TFIIS_C	2	1	1	1	0	2	3	2	1	3	1	3	1	0	2	2	3	0	2	4	3	3	2	3	1	1	3
PF01103.16	Bac_surface_Ag	1	1	1	1	1	1	2	1	1	1	1	3	1	1	1	1	1	1	1	3	1	1	1	1	1	1	1
PF01105.17	EMP24_GP25L	4	4	4	4	4	5	4	4	4	4	4	4	4	4	4	4	4	1	4	6	8	4	3	4	4	4	4
PF01111.12	CKS	0	0	1	1	0	1	1	1	1	2	1	1	1	1	1	1	1	0	1	0	1	1	1	1	1	0	1
PF01112.11	Asparaginase_2	2	2	2	1	2	2	1	2	2	0	3	3	4	4	3	3	3	2	2	1	0	1	2	3	1	2	3
PF01115.10	F_actin_cap_B	1	1	1	1	1	1	1	1	1	1	1	1	1	1	1	1	1	0	1	1	1	1	1	1	1	1	1
PF01116.13	F_bP_aldolase	2	2	4	3	2	2	1	2	2	2	2	2	1	1	2	3	2	3	1	4	1	1	2	2	1	1	2
PF01119.12	DNA_mis_repair	0	0	0	0	0	2	0	0	0	0	0	2	0	1	1	1	0	0	0	1	0	0	1	0	1	0	1
PF01120.10	Alpha_L_fucos	1	0	0	1	2	0	0	0	0	0	1	0	1	2	4	0	0	0	0	0	0	0	0	0	0	0	0
PF01121.13	CoaE	1	1	1	1	1	1	1	1	1	1	1	1	1	1	1	1	1	0	1	1	1	1	1	1	1	1	1
PF01124.11	MAPEG	3	1	5	2	3	2	0	4	2	2	3	3	3	3	1	4	4	3	4	2	0	0	4	1	7	2	0
PF01125.10	G10	1	1	1	1	1	1	1	1	1	1	1	1	1	1	1	1	1	1	1	2	1	1	1	1	1	1	1
PF01126.13	Heme_oxygenase	1	0	0	0	0	1	1	1	0	1	1	1	2	2	1	1	1	0	1	2	1	0	1	1	1	0	1
PF01127.15	Sdh_cyt	2	1	1	1	2	1	1	1	2	1	2	2	1	1	1	1	1	0	1	1	2	1	1	1	1	2	1
PF01131.13	Topoisom_bac	1	1	1	1	1	1	1	1	1	1	1	2	1	1	0	1	1	1	1	2	1	1	1	1	1	1	1
PF01134.15	GIDA	1	1	1	1	1	1	1	1	1	0	3	1	0	1	0	1	1	1	1	1	1	1	1	1	1	1	1
PF01135.12	PCMT	1	1	1	1	1	1	0	1	2	1	2	2	2	2	2	1	1	1	2	1	0	1	1	2	1	1	1
PF01137.14	RTC	2	2	2	1	2	2	0	2	2	1	2	3	2	1	1	3	3	1	2	2	1	1	1	2	1	2	2
PF01138.14	RNase_PH	7	6	6	6	6	4	6	6	6	6	6	6	6	6	6	6	6	5	6	6	6	6	6	6	6	4	5
PF01142.11	TruD	1	1	1	1	1	1	1	1	1	1	1	1	1	1	1	1	1	1	1	1	1	1	1	1	1	1	2
PF01144.16	CoA_trans	1	3	3	3	3	2	1	1	1	1	2	1	2	2	0	2	2	1	1	0	0	0	2	2	1	1	2
PF01145.18	Band_7	4	5	5	5	5	4	5	5	5	3	5	7	5	5	5	5	5	4	4	12	2	3	5	4	3	4	5
PF01148.13	CTP_transf_1	3	3	3	2	3	3	3	3	3	3	3	8	3	3	3	3	3	2	3	6	3	3	3	3	3	2	2
PF01149.17	Fapy_DNA_glyco	1	1	1	1	1	1	1	1	1	0	1	0	1	0	0	1	1	0	1	0	0	0	1	1	0	1	0
PF01150.10	GDA1_CD39	2	2	2	2	2	2	2	2	2	2	2	22	2	2	2	2	2	2	2	4	2	2	2	2	2	2	2
PF01151.11	ELO	1	2	3	3	2	3	3	1	2	1	2	1	3	3	2	2	2	1	1	4	3	2	3	3	3	2	2
PF01156.12	IU_nuc_hydro	2	2	2	2	4	4	1	2	2	1	2	2	3	3	3	3	7	2	2	0	1	3	4	3	2	2	3
PF01157.11	Ribosomal_L21e	1	1	1	1	1	1	1	1	1	1	1	1	1	1	1	1	1	1	1	4	2	2	1	1	1	1	1
PF01158.11	Ribosomal_L36e	1	1	1	1	1	1	1	1	1	1	1	1	1	1	1	1	2	0	1	4	2	2	1	1	0	0	1
PF01159.12	Ribosomal_L6e	1	1	1	1	1	1	1	1	1	1	1	1	1	1	1	1	1	1	1	4	2	1	1	1	1	1	1
PF01161.13	PBP	5	7	5	8	5	5	2	6	3	2	4	3	1	1	8	3	5	3	7	4	3	1	4	3	2	3	6
PF01163.15	RIO1	2	2	2	3	2	4	2	2	2	2	3	5	4	2	1	2	3	3	1	2	2	2	9	2	2	2	2
PF01165.13	Ribosomal_S21	1	1	1	1	0	1	1	1	1	1	1	1	1	1	1	1	1	0	0	0	1	1	1	1	1	1	1
PF01168.13	Ala_racemase_N	2	3	2	4	5	2	1	2	2	2	4	2	2	2	1	2	2	5	1	2	2	4	2	2	0	2	3
PF01169.12	UPF0016	1	1	1	1	1	1	1	1	1	1	1	4	1	1	0	1	1	1	1	1	1	2	1	1	1	1	1
PF01170.11	UPF0020	1	1	1	0	0	1	1	1	1	1	1	1	1	1	1	1	1	0	1	2	1	1	1	1	1	1	1
PF01171.13	ATP_bind_3	2	2	2	2	1	2	2	2	2	1	2	2	2	2	2	2	2	2	2	1	2	2	2	2	1	1	1
PF01172.11	SBDS	1	1	2	1	1	1	1	2	1	2	1	1	2	1	1	1	1	0	1	1	1	2	1	1	1	1	1
PF01174.12	SNO	1	1	1	1	1	1	1	1	1	1	1	1	1	1	1	1	1	1	1	1	2	1	1	1	1	1	0
PF01176.12	eIF-1a	1	1	2	2	2	3	1	1	2	1	2	1	2	2	2	2	2	1	1	1	1	2	2	2	1	1	2
PF01177.15	Asp_Glu_race	0	1	1	1	3	1	1	0	0	2	1	0	1	2	1	1	1	2	1	0	1	2	1	2	1	0	2
PF01179.13	Cu_amine_oxid	3	7	6	6	6	3	2	5	6	1	8	3	5	5	5	2	4	5	3	2	0	2	3	2	2	6	8
PF01180.14	DHO_dh	2	1	1	1	1	1	1	2	1	1	2	2	2	2	2	2	2	0	2	1	1	1	2	2	1	1	2
PF01182.13	Glucosamine_iso	2	3	2	2	2	1	3	2	3	3	3	1	2	2	2	2	2	0	2	5	4	1	2	2	2	1	3
PF01183.13	Glyco_hydro_25	4	3	3	0	2	1	0	0	0	0	0	0	2	2	0	1	0	1	2	0	0	0	1	1	1	0	0
PF01184.12	Grp1_Fun34_YaaH	5	3	8	3	7	5	10	3	3	3	6	2	2	3	2	1	3	5	1	6	4	1	3	3	4	2	4
PF01185.11	Hydrophobin	20	5	5	6	3	1	0	34	1	0	1	15	2	2	1	1	0	3	21	0	0	0	1	0	2	1	0
PF01187.11	MIF	2	1	1	1	1	1	0	1	1	0	1	1	1	0	1	1	1	0	1	1	0	0	1	0	0	1	1
PF01188.14	MR_MLE	1	1	1	1	4	1	0	0	0	1	2	0	1	2	1	1	1	1	0	0	0	0	0	0	0	0	2
PF01189.10	Nol1_Nop2_Fmu	3	3	3	3	3	3	3	3	3	3	3	3	3	3	2	3	3	1	3	5	3	4	3	3	3	3	2
PF01191.12	RNA_pol_Rpb5_C	0	1	0	0	0	0	0	0	0	0	0	0	0	1	0	0	0	0	1	1	0	0	0	0	0	0	0
PF01192.15	RNA_pol_Rpb6	1	1	1	1	1	1	1	1	1	1	1	1	1	1	1	1	1	1	1	2	1	1	1	1	1	0	1
PF01193.17	RNA_pol_L	4	4	4	4	4	4	4	4	4	4	4	4	4	4	4	4	4	4	5	5	4	4	3	4	4	4	3
PF01194.10	RNA_pol_N	1	1	1	0	0	1	1	0	1	1	1	1	1	1	1	1	1	1	1	2	1	1	1	1	1	0	1
PF01195.12	Pept_tRNA_hydro	1	1	0	1	1	0	2	1	1	0	1	1	1	1	1	1	1	1	1	1	1	1	1	1	0	1	1
PF01196.12	Ribosomal_L17	1	1	1	1	1	1	1	1	1	1	1	1	1	1	1	1	1	1	1	2	1	1	1	1	1	1	0
PF01197.11	Ribosomal_L31	0	1	1	1	1	1	0	0	1	0	1	0	1	1	1	1	1	0	0	1	1	0	0	1	0	1	1
PF01198.12	Ribosomal_L31e	1	1	1	0	1	1	1	1	1	1	1	1	1	1	1	1	1	0	1	3	2	1	1	1	1	1	1
PF01199.11	Ribosomal_L34e	1	1	1	1	1	1	1	1	1	1	1	1	1	1	1	1	1	1	1	4	2	2	1	1	1	1	1
PF01200.11	Ribosomal_S28e	1	1	1	1	1	1	1	1	1	1	1	1	1	1	1	1	1	1	1	3	2	2	0	1	1	1	2
PF01201.15	Ribosomal_S8e	2	2	2	2	2	2	4	2	2	2	2	2	3	2	2	2	2	2	2	7	3	3	2	2	2	2	2
PF01202.15	SKI	1	2	1	1	1	1	1	1	1	1	3	1	2	2	2	2	1	0	1	1	0	1	1	3	2	1	1
PF01204.11	Trehalase	2	1	1	1	1	1	1	2	1	2	2	2	2	2	2	2	2	0	2	5	2	1	1	2	2	1	2
PF01205.12	UPF0029	2	1	0	1	0	2	0	2	1	2	3	2	2	2	2	2	2	0	3	1	2	2	2	2	1	0	1
PF01207.10	Dus	4	3	3	3	3	5	4	4	4	4	4	5	4	4	4	4	4	2	4	5	3	4	4	4	5	3	4
PF01208.10	URO-D	1	1	1	1	1	1	1	1	1	1	1	1	1	1	1	1	1	1	1	1	1	1	1	1	1	1	1
PF01209.11	Ubie_methyltran	1	4	1	4	3	2	2	2	1	1	4	1	3	3	2	2	2	1	2	6	1	1	3	3	1	2	2
PF01210.16	NAD_Gly3P_dh_N	1	2	2	2	2	2	2	1	1	2	1	1	1	1	1	1	1	1	1	4	2	2	1	1	1	1	0
PF01212.14	Beta_elim_lyase	1	2	3	4	3	1	2	1	3	1	3	1	3	4	0	1	2	2	1	5	1	1	2	2	1	3	1
PF01213.12	CAP_N	1	1	1	1	1	1	1	1	1	1	1	1	2	1	1	1	0	1	1	1	1	1	1	1	1	1	0
PF01214.11	CK_II_beta	1	2	2	2	2	2	2	2	2	2	2	8	1	2	2	2	2	2	2	6	2	2	2	2	2	2	1
PF01215.12	COX5B	1	1	1	1	1	1	1	1	1	1	1	1	1	1	1	1	1	1	1	2	1	1	1	1	1	1	1
PF01217.13	Clat_adaptor_s	4	4	4	4	4	5	4	5	4	5	4	4	3	3	3	4	4	3	5	5	4	5	4	4	3	2	5
PF01218.11	Coprogen_oxidas	1	1	1	1	1	1	1	1	1	1	1	3	1	1	1	1	1	1	1	2	1	1	1	1	1	1	1
PF01220.12	DHquinase_II	0	2	1	1	2	1	1	0	0	0	1	0	1	1	1	1	1	1	0	0	0	0	1	1	1	0	1
PF01221.11	Dynein_light	1	1	1	1	1	0	0	1	1	1	1	1	1	0	1	1	1	0	1	1	1	1	1	1	1	1	1
PF01222.10	ERG4_ERG24	2	5	3	4	6	3	2	3	4	2	4	2	4	4	3	2	2	4	3	6	2	2	3	3	2	2	4
PF01223.16	Endonuclease_NS	1	1	1	1	1	1	1	1	1	1	1	1	1	1	1	1	1	1	1	3	1	1	1	1	1	1	1
PF01226.10	Form_Nir_trans	1	0	1	1	1	1	1	0	0	0	2	0	1	0	0	1	1	1	1	0	1	0	1	0	1	0	0
PF01227.15	GTP_cyclohydroI	1	2	1	1	2	1	1	1	1	1	1	1	2	1	2	1	1	1	1	0	1	1	1	1	1	2	1
PF01230.16	HIT	4	3	4	4	3	2	4	2	3	2	2	3	2	2	4	4	3	2	4	4	3	3	3	3	2	3	3
PF01231.11	IDO	4	3	3	3	4	4	1	3	2	1	4	9	4	4	2	3	5	2	3	3	1	0	5	3	3	3	4
PF01237.11	Oxysterol_BP	5	5	5	5	5	6	4	5	5	4	7	7	5	5	5	6	6	4	5	8	7	6	6	5	5	5	6
PF01238.14	PMI_typeI	1	2	2	2	2	2	1	1	1	2	2	1	1	4	1	2	2	2	1	1	1	1	2	3	2	1	2
PF01239.15	PPTA	2	2	2	2	2	3	2	2	2	2	2	5	1	0	1	2	2	1	2	0	2	2	3	2	2	2	2
PF01243.13	Pyridox_oxidase	5	5	4	4	3	3	3	6	4	3	7	7	5	6	7	4	6	5	5	0	4	3	6	7	2	4	7
PF01244.14	Peptidase_M19	0	0	0	0	0	0	0	0	0	1	0	0	0	0	0	0	0	1	0	0	0	2	0	0	0	0	0
PF01245.13	Ribosomal_L19	1	1	1	1	1	1	1	1	1	1	1	1	1	1	1	1	1	0	1	1	1	1	0	1	1	1	1
PF01246.13	Ribosomal_L24e	2	2	2	2	2	2	2	2	2	2	2	2	2	2	2	2	2	1	2	4	3	3	1	2	2	1	2
PF01247.11	Ribosomal_L35Ae	1	1	1	1	1	1	1	1	1	1	1	1	1	1	1	1	1	1	1	4	1	2	1	1	1	1	1
PF01248.19	Ribosomal_L7Ae	3	5	5	6	6	5	6	6	6	5	5	12	6	5	5	5	5	3	5	12	5	7	5	5	5	5	5
PF01249.11	Ribosomal_S21e	0	1	1	1	1	1	1	1	1	1	1	1	1	1	1	2	1	0	0	3	2	1	1	1	1	1	1
PF01250.10	Ribosomal_S6	0	1	1	1	0	1	1	1	1	1	1	1	1	1	1	1	1	1	1	2	1	1	1	0	0	1	1
PF01251.11	Ribosomal_S7e	1	1	1	1	1	1	1	1	1	1	1	1	1	1	1	1	1	1	1	4	2	1	1	1	1	1	1
PF01253.15	SUI1	3	3	3	3	3	2	3	3	3	3	3	3	2	2	2	2	2	3	3	5	3	2	3	4	2	2	1
PF01255.12	Prenyltransf	2	2	2	2	2	1	4	2	2	1	2	5	2	3	2	2	2	1	1	2	3	2	1	2	2	1	2
PF01256.10	Carb_kinase	1	1	1	1	1	1	1	1	1	1	1	1	1	1	0	1	1	0	1	1	1	1	1	1	1	1	1
PF01257.12	Complex1_24kDa	1	1	1	1	1	1	1	1	1	1	1	1	1	1	1	1	1	1	1	2	0	1	1	1	1	1	1
PF01259.11	SAICAR_synt	1	1	1	1	1	1	1	1	1	0	1	1	1	1	0	1	1	1	1	1	1	1	1	1	1	1	1
PF01261.17	AP_endonuc_2	1	6	5	6	7	4	1	1	2	7	4	1	4	4	2	3	3	6	0	0	1	1	3	3	3	3	3
PF01262.14	AlaDh_PNT_C	0	1	2	0	1	1	1	0	0	1	1	0	1	0	1	1	1	1	0	1	1	0	1	1	1	0	1
PF01263.13	Aldose_epim	3	3	3	4	4	3	2	3	3	1	4	1	3	3	4	4	4	4	3	4	4	1	3	3	3	3	4
PF01264.14	Chorismate_synt	1	1	1	2	1	1	1	1	1	1	1	1	2	2	1	1	1	1	1	1	1	1	1	1	1	1	1
PF01265.10	Cyto_heme_lyase	2	2	2	2	2	2	2	2	3	2	2	2	2	2	2	2	2	1	2	2	2	2	2	2	2	2	2
PF01266.17	DAO	7	20	23	26	25	17	6	8	11	21	31	7	21	20	18	12	14	24	10	8	2	6	14	12	7	11	17
PF01267.10	F-actin_cap_A	1	1	1	1	1	1	1	1	1	1	1	1	1	1	0	1	1	1	1	1	1	1	1	1	1	0	1
PF01268.12	FTHFS	1	1	1	1	1	1	2	1	1	1	1	1	1	1	1	2	1	1	1	2	2	2	1	1	1	1	1
PF01269.10	Fibrillarin	1	1	1	1	1	1	1	1	1	1	1	1	1	1	1	1	1	1	1	4	1	1	1	1	1	1	1
PF01274.15	Malate_synthase	1	1	1	1	1	1	1	1	1	1	1	1	1	1	1	2	1	1	1	2	2	0	1	1	1	1	1
PF01280.13	Ribosomal_L19e	1	1	1	1	0	1	1	1	1	1	1	1	1	1	0	1	1	1	1	4	2	2	1	1	1	0	1
PF01281.12	Ribosomal_L9_N	0	0	0	0	0	0	0	0	0	1	0	0	0	0	0	0	0	0	0	0	1	1	0	0	0	0	0
PF01282.12	Ribosomal_S24e	0	1	1	1	1	1	0	0	1	1	1	1	1	1	1	1	1	1	1	6	0	2	1	1	1	1	1
PF01283.12	Ribosomal_S26e	1	1	1	1	1	1	1	1	1	1	1	1	1	1	1	1	1	1	1	4	2	2	1	1	1	1	1
PF01284.16	MARVEL	1	11	11	9	9	13	5	5	9	2	13	6	14	12	11	13	14	7	3	0	4	1	12	12	2	8	11
PF01285.11	TEA	3	1	1	1	1	1	1	6	0	0	2	9	1	1	1	1	1	1	5	2	1	0	1	1	1	0	1
PF01287.13	eIF-5a	1	2	2	2	2	2	1	1	2	1	2	1	1	1	2	2	2	1	1	1	2	2	2	2	1	2	1
PF01293.13	PEPCK_ATP	2	1	1	1	1	1	1	1	1	1	1	1	1	1	1	1	1	1	1	2	1	0	1	1	1	1	1
PF01294.11	Ribosomal_L13e	0	1	1	1	1	1	1	1	1	1	1	1	1	1	1	1	1	1	1	4	2	1	1	0	1	1	1
PF01300.11	Sua5_yciO_yrdC	1	1	1	3	0	1	1	1	1	2	1	0	1	1	1	0	0	2	1	1	1	1	0	1	0	0	1
PF01301.12	Glyco_hydro_35	1	4	4	5	3	4	0	0	0	0	2	1	3	3	0	2	1	2	5	1	0	0	4	1	1	0	3
PF01302.18	CAP_GLY	3	3	3	3	2	3	4	3	3	3	3	2	3	3	3	3	3	2	4	10	4	3	3	3	3	1	1
PF01323.13	DSBA	1	4	5	2	6	4	0	2	4	1	4	2	5	4	2	4	4	3	1	2	0	0	5	4	2	4	3
PF01328.10	Peroxidase_2	24	4	5	5	3	8	0	8	0	0	5	5	4	2	5	1	5	0	3	2	0	0	4	4	3	0	1
PF01329.12	Pterin_4a	0	1	1	1	1	1	1	0	1	0	1	0	1	1	1	1	1	1	0	1	1	1	1	1	0	1	1
PF01331.12	mRNA_cap_enzyme	1	1	1	1	1	1	1	1	1	1	1	1	1	1	0	1	1	0	1	2	1	1	1	1	1	1	1
PF01336.18	tRNA_anti	1	1	0	0	1	1	0	1	0	0	1	1	1	1	2	0	1	0	1	3	0	0	0	1	0	0	2
PF01344.18	Kelch_1	5	2	1	2	2	6	2	2	1	3	5	3	4	4	6	3	4	3	3	12	4	2	5	3	2	1	3
PF01351.11	RNase_HII	1	1	1	1	1	0	1	1	1	1	1	1	0	1	1	1	1	1	1	1	1	1	1	1	1	1	1
PF01363.14	FYVE	3	2	3	3	3	2	4	3	3	3	3	3	2	3	3	3	3	1	3	4	3	3	2	3	2	3	2
PF01368.13	DHH	1	1	1	1	0	2	0	1	0	1	2	0	1	1	0	2	1	0	2	1	1	1	2	1	2	1	0
PF01369.13	Sec7	5	4	4	4	4	5	2	4	4	5	3	5	4	4	2	4	4	4	6	9	5	7	4	4	5	4	2
PF01370.14	Epimerase	17	25	32	49	32	26	10	18	12	17	38	18	24	21	11	16	25	24	22	14	5	8	17	25	8	9	27
PF01375.10	Enterotoxin_a	0	0	0	0	0	0	0	0	0	0	0	0	9	3	10	0	0	0	0	0	0	0	0	0	0	0	0
PF01379.13	Porphobil_deam	1	2	1	2	2	1	1	1	1	1	1	2	1	2	1	1	1	1	1	1	1	1	1	2	1	1	1
PF01380.15	SIS	1	1	1	1	1	1	1	0	1	0	1	1	1	1	1	1	1	1	1	3	0	0	1	1	1	1	2
PF01381.15	HTH_3	1	0	0	0	0	0	0	1	0	0	0	1	1	1	0	0	0	0	1	2	0	0	0	0	0	0	0
PF01384.13	PHO4	0	4	4	1	3	1	1	3	1	1	4	0	4	4	3	1	2	1	1	0	1	0	1	1	1	2	5
PF01388.14	ARID	2	1	1	1	1	3	1	2	2	1	2	4	2	3	2	3	2	1	2	0	2	2	3	2	0	2	2
PF01393.12	Chromo_shadow	0	0	1	1	0	1	0	0	1	0	0	1	1	1	1	1	1	0	0	1	0	2	1	1	0	1	1
PF01398.14	Mov34	7	7	7	7	7	6	5	8	7	6	7	9	7	7	7	7	7	6	7	15	3	6	7	7	6	7	5
PF01399.20	PCI	10	11	10	9	10	11	9	10	12	12	9	14	9	9	10	11	11	6	11	12	6	12	11	10	12	9	9
PF01406.12	tRNA-synt_1e	1	1	1	1	2	2	1	2	1	1	1	1	1	1	1	1	2	0	1	1	1	1	2	1	1	1	1
PF01408.15	GFO_IDH_MocA	7	11	15	15	10	7	3	8	4	14	14	5	6	7	7	6	6	12	11	3	2	4	5	10	7	4	10
PF01409.13	tRNA-synt_2d	2	2	2	2	1	2	2	2	2	2	2	2	2	2	3	2	2	2	2	2	2	2	2	2	2	2	2
PF01411.12	tRNA-synt_2c	2	2	2	2	1	3	2	2	1	2	3	1	2	3	1	2	1	2	2	3	2	1	2	2	1	1	2
PF01412.11	ArfGap	4	5	5	4	4	5	5	4	6	5	4	5	5	5	5	5	5	3	4	9	6	5	5	4	4	5	5
PF01416.13	PseudoU_synth_1	2	2	2	2	2	2	2	2	2	2	2	2	2	2	2	2	2	2	2	4	3	4	2	2	2	2	2
PF01417.13	ENTH	2	2	2	2	2	2	3	2	2	2	2	2	2	2	2	2	2	1	2	2	5	2	2	2	2	2	1
PF01421.12	Reprolysin	1	2	1	2	3	1	0	1	1	2	2	1	2	2	2	1	1	0	1	3	0	1	1	1	1	1	1
PF01423.15	LSM	13	15	16	12	13	16	15	15	16	15	16	18	12	14	16	18	14	15	18	16	16	16	14	16	14	9	11
PF01424.15	R3H	2	2	2	2	1	4	0	2	2	0	2	2	2	2	2	3	3	3	0	0	2	2	3	2	3	2	3
PF01425.14	Amidase	9	21	19	20	25	20	5	5	16	4	23	5	23	23	13	9	18	17	9	2	4	4	16	14	7	14	15
PF01426.11	BAH	2	2	2	2	2	3	2	3	2	1	3	3	4	3	2	3	3	3	3	2	4	2	5	3	2	2	4
PF01428.9	zf-AN1	2	2	2	2	2	1	2	3	2	3	2	3	1	1	1	2	2	2	3	1	2	1	1	2	1	1	1
PF01431.14	Peptidase_M13	0	0	0	0	0	0	0	0	0	0	0	0	0	0	0	0	0	0	0	4	0	0	0	0	0	0	0
PF01432.13	Peptidase_M3	2	2	1	5	2	2	2	2	2	2	4	2	5	2	2	2	2	2	2	3	2	1	2	2	1	2	1
PF01433.13	Peptidase_M1	3	3	4	4	4	4	4	3	4	3	4	4	4	4	4	4	4	3	3	6	4	3	4	4	3	2	4
PF01434.11	Peptidase_M41	1	2	2	2	2	2	3	1	2	2	2	1	2	2	2	2	2	1	1	4	3	2	2	2	1	2	2
PF01435.11	Peptidase_M48	3	2	2	2	2	3	2	3	1	4	2	3	2	2	2	2	2	0	3	3	2	2	2	2	2	1	2
PF01443.11	Viral_helicase1	2	1	0	4	3	1	0	3	0	0	5	1	3	4	0	2	3	3	1	4	0	0	2	3	0	1	0
PF01451.14	LMWPc	0	3	1	0	1	1	1	1	1	1	1	1	1	1	1	1	1	3	1	1	1	1	1	1	1	1	1
PF01454.12	MAGE	1	1	1	1	1	1	1	1	1	1	1	2	1	1	1	1	1	1	1	0	1	1	1	1	1	1	1
PF01459.15	Porin_3	2	2	2	2	2	2	2	2	2	2	2	2	2	2	2	2	2	1	2	6	3	2	2	2	2	2	2
PF01464.13	SLT	1	2	1	0	0	2	0	1	0	1	0	1	5	5	0	0	0	1	1	0	0	0	2	6	1	0	0
PF01465.13	GRIP	0	1	1	0	1	1	1	0	1	1	1	1	1	1	0	1	1	1	1	2	1	2	1	1	0	1	1
PF01466.12	Skp1	1	1	1	2	1	2	1	3	1	1	1	1	1	1	0	2	0	0	1	2	1	1	0	1	1	1	1
PF01467.19	CTP_transf_2	3	5	5	5	5	6	5	4	5	4	6	6	4	5	5	5	5	4	5	10	6	5	5	6	5	5	5
PF01470.10	Peptidase_C15	1	0	1	1	1	1	0	2	1	0	1	0	2	1	0	1	1	0	1	0	0	0	1	1	1	1	1
PF01472.13	PUA	1	1	1	0	0	1	1	1	1	1	1	1	1	1	2	1	1	1	1	1	1	1	2	1	1	0	1
PF01474.9	DAHP_synth_2	1	2	1	1	1	1	0	2	1	1	1	1	1	2	1	1	1	1	1	1	0	0	1	2	1	1	2
PF01476.13	LysM	3	5	17	10	11	2	0	5	1	1	6	3	7	2	7	5	9	11	5	2	0	0	5	2	1	3	5
PF01479.18	S4	1	1	1	1	1	1	1	1	1	1	1	1	1	1	1	1	1	0	1	2	1	1	2	1	1	1	1
PF01480.10	PWI	2	3	2	2	2	2	2	2	3	2	2	2	3	2	3	2	2	2	2	1	1	1	2	2	2	2	2
PF01485.14	IBR	7	7	4	4	5	13	1	7	8	2	10	19	6	7	7	12	10	7	12	3	2	1	16	12	1	7	5
PF01487.8	DHquinase_I	1	4	3	4	4	2	0	0	1	0	2	0	2	2	1	3	3	2	0	0	0	0	2	2	0	1	2
PF01488.13	Shikimate_DH	0	3	1	3	1	2	0	0	0	0	3	0	1	1	1	1	1	1	1	0	0	0	1	1	0	0	1
PF01490.11	Aa_trans	5	17	15	24	19	12	8	4	7	8	27	4	16	15	9	7	6	15	6	32	7	2	11	10	8	6	14
PF01491.9	Frataxin_Cyay	1	1	1	1	1	1	1	1	1	1	1	1	1	1	1	1	1	0	1	0	1	1	1	1	1	1	1
PF01494.12	FAD_binding_3	18	44	71	77	69	47	4	18	16	8	46	19	43	37	38	24	41	32	26	8	2	1	34	33	8	14	25
PF01496.12	V_ATPase_I	1	1	2	1	1	2	2	1	1	1	1	1	1	1	1	1	1	0	1	1	2	1	1	1	1	1	1
PF01498.11	Transposase_5	0	1	2	1	0	0	1	0	0	1	1	2	0	1	0	0	5	2	0	17	0	0	0	2	2	0	0
PF01501.13	Glyco_transf_8	3	5	6	5	3	8	4	5	4	5	7	7	7	6	3	3	5	3	8	5	3	4	7	4	2	3	5
PF01504.11	PIP5K	2	2	2	2	2	2	1	3	1	2	3	6	2	2	3	3	3	1	2	7	1	2	0	3	2	1	3
PF01507.12	PAPS_reduct	2	2	2	2	2	2	2	2	2	2	2	2	2	2	1	2	2	1	2	4	2	2	2	2	2	2	1
PF01509.11	TruB_N	2	2	2	2	2	2	2	2	2	2	2	2	2	2	1	2	2	2	2	3	2	2	2	2	2	2	2
PF01512.10	Complex1_51K	1	1	1	1	1	1	1	1	1	1	1	1	1	1	1	1	1	0	1	2	0	1	1	1	1	1	1
PF01513.14	NAD_kinase	2	3	3	3	3	3	2	2	3	3	3	2	3	3	3	3	3	3	2	4	3	4	3	3	2	3	3
PF01521.13	Fe-S_biosyn	1	2	2	2	2	2	2	2	2	2	2	2	2	2	1	2	2	0	2	2	2	2	2	2	2	2	1
PF01522.14	Polysacc_deac_1	11	6	9	8	4	6	1	18	4	4	9	11	3	3	10	5	8	4	12	39	2	1	5	4	8	3	8
PF01525.9	Rota_NS26	6	2	3	2	2	2	0	1	1	0	3	2	4	4	3	3	5	3	2	0	0	0	2	2	0	2	4
PF01529.13	zf-DHHC	6	5	5	4	4	4	6	4	6	6	5	7	3	5	6	6	6	4	5	6	7	5	4	6	6	2	4
PF01532.13	Glyco_hydro_47	7	5	7	7	6	9	2	8	6	3	10	10	8	9	5	8	9	4	9	11	3	2	8	8	3	6	7
PF01535.13	PPR	1	5	2	4	4	4	2	6	5	5	1	9	2	2	4	5	4	2	2	0	1	2	4	1	7	4	1
PF01536.9	SAM_decarbox	1	1	1	1	1	1	1	1	1	1	1	1	1	1	1	1	1	1	1	2	1	1	1	1	1	1	1
PF01541.17	GIY-YIG	1	1	1	1	1	0	1	1	1	1	1	1	1	0	1	1	10	0	1	0	1	1	1	1	1	1	0
PF01544.11	CorA	8	12	24	11	19	17	4	10	9	4	22	9	11	11	11	16	25	11	10	6	5	3	11	17	3	7	13
PF01545.14	Cation_efflux	6	8	7	7	8	9	6	6	7	7	8	10	7	7	8	9	9	5	7	8	5	4	8	7	6	6	7
PF01546.21	Peptidase_M20	8	12	13	14	14	9	5	7	7	10	14	8	9	7	8	6	8	9	10	10	4	3	7	9	5	7	8
PF01547.18	SBP_bac_1	1	1	0	0	0	1	0	0	0	0	1	5	2	1	2	0	0	0	0	0	0	0	1	2	0	0	2
PF01553.14	Acyltransferase	7	6	6	6	5	6	8	7	9	5	6	7	7	7	7	6	6	5	7	20	7	4	7	5	5	6	7
PF01554.11	MatE	1	2	2	3	3	2	4	2	2	1	6	6	4	4	4	4	5	3	2	6	1	3	3	1	1	2	2
PF01556.11	DnaJ_C	7	5	5	4	5	5	6	8	5	5	5	7	5	4	5	5	5	4	7	7	6	5	5	5	5	5	4
PF01557.11	FAA_hydrolase	3	7	14	12	9	5	2	3	4	2	10	2	6	5	7	6	5	7	3	2	1	1	4	5	4	5	7
PF01564.10	Spermine_synth	1	2	2	2	2	2	2	1	2	1	2	1	2	2	2	2	2	1	1	1	2	1	2	2	0	2	2
PF01565.16	FAD_binding_4	14	26	41	41	35	31	0	20	11	0	37	8	26	19	29	16	32	17	19	0	0	0	21	22	5	8	29
PF01566.11	Nramp	1	1	1	1	1	1	3	1	1	1	1	1	1	1	0	2	1	0	2	4	2	1	2	1	1	1	1
PF01569.14	PAP2	6	9	8	9	8	7	8	10	9	7	10	21	8	8	7	7	9	6	8	6	7	3	8	7	5	5	7
PF01571.14	GCV_T	2	2	2	2	2	2	2	2	2	2	2	3	2	2	2	2	2	2	2	1	1	2	2	2	2	2	2
PF01575.12	MaoC_dehydratas	1	2	4	2	3	1	1	3	3	1	2	2	2	2	2	3	3	3	2	3	1	1	2	2	2	2	3
PF01583.13	APS_kinase	1	1	1	1	0	1	1	1	1	1	1	3	1	0	1	1	1	1	1	1	2	1	1	1	1	1	1
PF01585.16	G-patch	3	5	5	4	2	3	3	6	6	3	4	4	5	6	4	4	3	3	4	6	4	6	2	4	6	3	3
PF01588.13	tRNA_bind	1	1	1	1	1	1	2	1	1	1	1	1	1	1	1	1	1	1	1	1	1	1	1	1	1	1	1
PF01590.19	GAF	0	3	2	2	1	4	2	0	2	3	2	0	1	1	1	2	1	1	1	1	1	0	5	1	1	1	1
PF01591.11	6PF2K	2	3	3	2	2	2	4	2	3	2	2	2	2	2	2	2	2	2	2	5	5	3	1	2	2	2	2
PF01592.9	NifU_N	0	1	1	1	1	1	1	1	1	1	1	1	1	1	1	1	1	0	0	2	2	1	1	1	1	1	1
PF01593.17	Amino_oxidase	3	15	18	25	19	8	3	5	12	6	18	9	21	14	47	10	15	9	10	5	2	3	8	6	7	12	21
PF01595.13	DUF21	2	1	2	1	1	1	1	3	1	2	1	3	1	0	0	1	1	1	2	4	1	1	1	1	2	1	1
PF01596.10	Methyltransf_3	0	4	5	5	4	5	1	1	2	2	4	1	4	4	3	2	2	1	0	4	0	2	1	2	1	2	4
PF01597.12	GCV_H	0	1	1	1	1	1	1	1	1	1	2	1	1	1	1	1	1	1	1	2	1	1	1	1	1	1	1
PF01599.12	Ribosomal_S27	0	0	0	0	0	0	0	0	0	0	0	0	0	0	0	0	0	0	0	4	0	0	0	0	0	0	0
PF01602.13	Adaptin_N	12	11	11	11	11	12	12	12	12	12	12	16	11	12	12	11	12	10	14	20	12	12	12	12	10	11	12
PF01603.13	B56	1	1	1	1	1	1	1	1	1	1	1	1	2	2	0	1	1	0	1	4	1	2	1	1	1	1	1
PF01612.13	3_5_exonuc	11	3	2	3	3	5	1	2	1	2	4	16	4	2	3	3	4	2	6	3	1	1	4	2	3	2	3
PF01613.11	Flavin_Reduct	3	3	4	7	5	4	2	2	1	2	3	5	4	2	2	2	3	1	3	1	0	1	3	3	2	1	2
PF01619.11	Pro_dh	1	2	4	3	3	2	1	1	2	2	3	1	2	2	1	1	1	2	1	2	1	1	2	1	1	2	3
PF01625.14	PMSR	1	1	1	1	1	1	1	1	1	1	1	1	1	1	1	1	1	1	1	2	1	1	1	1	1	1	1
PF01627.16	Hpt	0	1	1	1	1	1	1	1	1	1	1	1	1	1	1	3	1	0	2	2	1	1	1	1	1	1	1
PF01632.12	Ribosomal_L35p	0	0	0	0	0	0	1	0	0	1	0	0	0	0	0	0	0	0	0	0	1	0	0	0	0	0	0
PF01633.13	Choline_kinase	1	3	2	3	2	1	2	1	2	1	3	1	4	2	3	2	3	3	1	2	2	1	3	2	1	2	2
PF01634.11	HisG	1	1	1	2	1	1	1	1	2	1	1	1	1	1	1	1	1	0	1	1	1	1	1	1	1	1	1
PF01636.16	APH	24	22	15	44	65	22	2	17	101	3	24	44	76	90	13	5	25	57	14	1	1	0	30	10	1	103	13
PF01637.11	Arch_ATPase	4	1	2	1	1	1	3	4	1	2	1	2	2	1	1	1	2	1	3	1	1	0	1	1	1	2	1
PF01641.11	SelR	1	1	1	1	1	1	1	1	1	1	1	1	1	1	1	1	1	1	1	1	1	1	1	1	1	1	1
PF01643.10	Acyl-ACP_TE	0	1	1	1	2	0	1	1	0	0	0	0	1	0	0	0	0	1	0	1	0	0	1	0	0	0	1
PF01644.10	Chitin_synth_1	4	3	4	4	3	3	2	5	2	4	4	4	3	3	2	2	3	2	5	6	2	2	2	3	4	2	3
PF01645.10	Glu_synthase	0	0	0	0	0	0	0	0	0	1	0	0	0	0	0	0	0	0	0	2	0	1	0	0	0	0	0
PF01648.13	ACPS	3	2	2	1	1	1	1	2	2	2	1	2	1	2	2	1	2	2	1	0	2	1	1	2	0	2	1
PF01650.11	Peptidase_C13	1	1	1	1	1	1	1	1	1	1	1	1	1	1	1	1	1	2	1	1	1	1	1	1	1	2	2
PF01652.11	IF4E	3	3	3	3	3	3	2	3	3	4	3	3	3	3	2	3	3	0	3	4	1	2	3	3	2	3	2
PF01655.11	Ribosomal_L32e	0	1	1	1	1	1	1	1	1	1	1	1	1	1	1	1	1	1	1	5	1	2	1	1	0	0	1
PF01656.16	CbiA	3	2	1	2	1	1	3	1	1	1	3	1	1	3	1	1	2	1	2	3	2	1	1	3	0	1	2
PF01661.14	Macro	1	3	4	4	5	2	2	1	3	1	4	4	2	2	2	2	2	3	2	1	1	0	2	2	1	2	1
PF01663.15	Phosphodiest	3	3	2	4	5	3	3	2	3	2	3	2	5	4	2	2	3	3	5	8	4	3	3	3	2	3	4
PF01667.10	Ribosomal_S27e	1	1	1	1	1	1	2	1	1	1	1	1	1	1	1	1	1	1	1	3	1	1	1	1	1	1	1
PF01670.9	Glyco_hydro_12	2	4	1	3	6	3	0	1	0	0	4	3	1	1	3	2	2	3	2	0	0	0	5	2	0	0	5
PF01674.11	Lipase_2	0	0	1	1	1	0	0	0	0	0	0	0	1	1	0	0	0	1	0	0	0	0	0	0	1	0	0
PF01676.11	Metalloenzyme	1	1	1	1	1	1	0	1	1	1	1	1	1	1	1	1	1	1	1	3	0	0	1	1	0	1	1
PF01679.10	UPF0057	3	3	3	2	2	5	5	5	3	4	2	5	2	2	4	4	4	2	4	2	4	2	5	3	3	2	3
PF01680.10	SOR_SNZ	1	1	1	1	1	1	1	1	1	1	1	1	1	1	1	1	1	0	1	1	2	1	1	1	1	1	1
PF01687.10	Flavokinase	1	1	1	1	1	1	1	1	1	1	2	2	2	2	2	2	2	0	2	2	1	1	1	2	1	0	2
PF01694.15	Rhomboid	2	4	4	3	2	5	4	3	4	4	4	4	3	3	5	5	4	2	3	5	3	4	5	4	3	3	4
PF01696.10	Adeno_E1B_55K	1	3	0	0	3	2	0	1	0	0	1	2	1	1	1	3	3	1	1	0	0	0	2	3	1	0	2
PF01699.17	Na_Ca_ex	6	7	6	9	7	10	4	6	6	5	9	7	10	10	5	8	8	9	6	11	4	3	9	9	5	7	5
PF01702.11	TGT	2	2	2	1	2	3	0	2	2	0	2	2	1	2	2	2	2	1	2	2	0	2	2	2	0	1	2
PF01704.11	UDPGP	2	2	2	2	2	2	2	3	2	2	2	3	2	2	2	2	2	2	4	4	3	3	2	2	2	2	2
PF01709.13	DUF28	1	1	1	1	1	1	1	1	1	1	1	1	1	1	1	1	1	1	1	1	1	1	1	1	0	1	1
PF01713.14	Smr	7	3	3	3	2	3	2	4	3	2	1	4	3	3	3	3	3	1	3	3	1	2	2	3	2	4	3
PF01715.10	IPPT	1	1	1	1	1	1	1	1	1	1	1	1	1	1	1	1	1	1	1	1	1	1	1	1	0	1	1
PF01717.11	Meth_synt_2	1	1	1	3	3	3	1	2	2	1	3	2	3	3	3	3	3	2	2	2	1	1	3	3	1	1	1
PF01722.11	BolA	3	2	2	2	2	3	3	3	2	3	3	3	2	3	3	3	3	0	4	3	3	3	3	3	3	2	3
PF01725.9	Ham1p_like	1	1	2	1	2	1	1	1	1	1	1	2	1	1	1	1	1	1	1	1	1	1	1	1	1	1	1
PF01728.12	FtsJ	4	3	5	3	4	2	4	3	3	2	4	6	4	4	3	3	3	4	4	4	2	3	4	4	2	3	4
PF01729.12	QRPTase_C	1	1	1	1	1	1	1	1	1	1	1	1	0	1	1	2	1	1	1	1	1	0	1	1	1	1	1
PF01730.9	UreF	1	0	1	1	1	0	0	1	1	1	1	0	1	1	0	1	1	1	1	1	0	1	1	1	1	1	1
PF01731.13	Arylesterase	1	1	1	0	0	0	0	0	0	0	2	1	2	2	1	1	1	1	1	1	0	0	0	1	0	0	0
PF01733.11	Nucleoside_tran	1	1	1	1	1	1	1	1	1	1	1	1	1	1	1	1	1	0	1	1	1	0	1	1	1	1	1
PF01734.15	Patatin	12	7	7	8	6	4	3	2	7	2	10	2	6	6	4	7	8	9	4	3	4	4	6	7	2	5	8
PF01735.11	PLA2_B	1	4	3	7	3	4	6	1	2	1	7	0	4	4	2	2	2	2	1	2	3	6	3	3	2	2	2
PF01738.11	DLH	5	7	8	13	7	10	3	14	4	4	8	10	7	5	7	8	7	2	8	1	2	2	7	6	2	3	6
PF01740.14	STAS	0	0	0	0	0	0	0	0	0	0	0	0	0	0	0	0	0	1	0	2	0	0	0	0	0	0	0
PF01741.11	MscL	0	1	1	0	1	0	0	1	0	0	1	0	1	1	1	1	1	1	0	0	0	0	1	1	0	0	1
PF01743.13	PolyA_pol	1	1	1	0	1	1	1	1	1	1	1	1	1	2	1	1	1	0	1	2	1	2	1	1	1	1	1
PF01746.14	tRNA_m1G_MT	0	1	1	1	0	1	1	1	1	1	1	1	1	1	1	1	1	1	1	3	1	1	1	1	1	0	1
PF01747.10	ATP-sulfurylase	1	1	1	1	1	1	1	1	1	1	1	3	1	1	1	1	1	1	1	2	1	1	1	1	1	1	1
PF01749.13	IBB	1	1	1	2	1	1	1	1	1	1	1	1	1	1	1	1	1	1	1	0	1	2	1	0	0	1	1
PF01753.11	zf-MYND	6	2	1	3	4	7	1	66	4	1	3	49	3	4	5	3	5	2	11	5	1	1	4	5	1	2	2
PF01755.10	Glyco_transf_25	1	2	4	2	3	2	0	1	0	0	0	0	8	4	4	2	1	1	0	0	0	0	3	1	0	0	0
PF01756.12	ACOX	0	0	0	0	0	0	3	0	0	1	0	0	0	0	0	0	0	2	0	0	1	0	0	0	0	0	0
PF01757.15	Acyl_transf_3	0	2	2	2	5	5	0	2	4	0	3	0	6	5	4	4	5	5	0	0	0	0	7	3	5	4	4
PF01758.9	SBF	2	4	2	2	2	1	2	1	2	2	2	3	2	2	2	1	1	3	1	5	2	0	1	2	1	2	2
PF01761.13	DHQ_synthase	0	0	2	0	0	1	0	0	0	0	1	0	0	2	1	0	0	0	0	1	0	0	1	0	1	0	1
PF01762.14	Galactosyl_T	1	0	0	0	0	0	0	1	0	2	0	1	1	1	0	0	1	0	0	2	0	1	0	0	1	0	2
PF01764.18	Lipase_3	13	8	7	8	8	7	3	13	6	1	8	18	13	10	6	6	8	7	25	18	2	1	7	6	6	4	6
PF01765.12	RRF	1	1	1	1	0	1	1	1	1	1	1	1	1	1	1	1	1	0	1	1	1	1	1	0	1	1	0
PF01769.9	MgtE	0	0	0	0	0	0	0	0	0	1	0	0	0	0	0	0	0	0	0	2	0	0	0	0	0	0	0
PF01774.10	UreD	1	1	1	1	1	2	0	1	1	1	1	1	1	1	1	1	1	2	1	1	0	1	1	1	1	1	1
PF01775.10	Ribosomal_L18ae	1	1	1	1	1	1	1	1	1	1	1	1	1	1	1	2	1	1	1	5	2	2	1	1	1	1	1
PF01776.10	Ribosomal_L22e	1	1	1	1	1	1	0	1	1	1	1	1	1	1	1	1	1	1	1	1	2	1	1	1	1	1	1
PF01777.11	Ribosomal_L27e	1	1	1	1	1	1	1	1	1	1	1	1	1	1	1	1	1	1	1	6	2	2	1	1	1	1	1
PF01778.10	Ribosomal_L28e	2	2	2	2	2	2	1	2	2	2	2	2	1	2	2	2	2	2	2	5	1	2	2	2	2	2	2
PF01779.10	Ribosomal_L29e	1	1	1	0	0	1	1	1	1	1	1	1	1	1	1	1	1	0	0	4	1	1	1	1	1	1	0
PF01780.12	Ribosomal_L37ae	0	1	1	1	1	1	0	1	1	1	1	1	1	1	1	1	2	0	1	6	2	2	1	1	1	1	1
PF01781.11	Ribosomal_L38e	1	1	1	1	1	1	1	1	1	1	1	1	1	1	1	1	1	1	1	4	1	2	1	1	1	1	0
PF01783.16	Ribosomal_L32p	0	0	0	0	0	0	1	0	0	1	0	0	0	0	0	0	0	1	0	1	1	1	0	0	0	0	0
PF01784.11	NIF3	2	2	2	3	0	2	1	2	2	1	2	1	2	1	2	2	2	1	2	1	1	1	2	2	1	1	2
PF01786.10	AOX	1	1	1	2	2	1	2	2	1	1	1	1	1	1	0	2	1	2	1	2	0	0	1	1	1	1	1
PF01791.2	DeoC	2	2	1	1	1	1	0	1	1	0	0	1	2	1	0	1	0	1	1	1	0	0	0	0	1	1	0
PF01793.9	Glyco_transf_15	3	3	3	3	3	3	5	6	3	1	4	5	4	4	4	5	5	2	4	15	9	6	4	4	2	3	4
PF01794.12	Ferric_reduct	1	3	3	5	2	3	1	4	2	2	14	3	5	8	4	1	7	4	3	2	1	0	2	8	1	2	11
PF01798.11	Nop	3	3	3	3	3	4	3	3	3	3	3	3	3	3	2	3	3	3	3	5	3	3	3	3	3	3	3
PF01803.9	LIM_bind	0	0	0	0	0	0	1	0	0	0	0	0	0	0	0	0	0	0	0	0	1	1	0	0	0	0	0
PF01808.11	AICARFT_IMPCHas	2	1	1	1	1	1	1	1	1	1	1	4	1	1	1	1	1	0	1	1	2	1	1	1	1	1	1
PF01812.13	5-FTHF_cyc-lig	1	1	1	1	1	2	1	1	1	1	1	1	1	1	1	1	1	1	1	1	1	1	2	1	1	1	1
PF01813.10	ATP-synt_D	1	1	1	1	1	1	1	1	1	1	1	1	1	1	1	1	1	1	1	2	1	1	1	1	1	1	1
PF01814.16	Hemerythrin	1	5	3	4	4	3	0	5	4	2	3	1	3	4	2	2	6	4	2	0	0	1	2	3	2	5	4
PF01817.14	CM_2	2	1	1	2	1	1	1	2	2	1	1	2	2	1	1	1	1	1	1	2	1	1	2	1	1	1	1
PF01822.12	WSC	0	3	3	4	3	10	3	2	2	1	11	6	10	7	9	9	14	1	4	0	4	1	9	6	0	2	10
PF01823.12	MACPF	0	0	1	1	0	0	0	0	0	0	5	0	1	2	0	0	1	1	4	0	0	0	0	0	0	3	0
PF01828.10	Peptidase_A4	0	3	2	5	2	3	0	0	0	0	1	0	4	5	2	2	4	2	0	0	0	0	2	4	0	0	0
PF01833.17	TIG	1	2	2	2	2	2	0	1	1	1	2	1	1	2	1	2	1	1	1	5	1	1	2	1	1	2	1
PF01841.12	Transglut_core	1	2	2	2	2	2	1	1	2	0	2	1	2	2	1	2	2	0	0	0	1	2	2	1	0	0	2
PF01842.18	ACT	1	1	0	0	0	0	0	2	1	1	2	1	0	1	0	0	0	0	3	4	0	1	0	1	1	1	1
PF01843.12	DIL	1	1	1	1	1	1	1	1	1	2	1	1	1	1	0	1	1	1	1	3	1	1	1	0	1	1	0
PF01846.12	FF	1	2	2	2	2	3	1	2	2	2	2	2	2	2	2	2	2	2	2	1	2	2	2	2	2	2	2
PF01849.11	NAC	2	2	2	2	1	2	2	2	2	2	2	2	2	1	2	2	2	1	2	4	3	2	2	2	2	1	2
PF01851.15	PC_rep	2	1	2	1	2	2	1	2	2	2	2	2	1	1	2	2	2	2	2	2	1	2	2	1	2	2	2
PF01852.12	START	0	0	0	0	0	0	0	0	0	1	0	0	0	0	0	0	0	0	0	4	0	0	0	0	0	0	0
PF01853.11	MOZ_SAS	3	3	3	3	3	3	3	3	3	3	3	3	3	3	3	3	3	1	3	5	3	2	3	3	3	3	3
PF01866.10	Diphthamide_syn	2	2	2	2	2	2	3	2	2	2	2	2	2	2	2	2	2	2	2	2	2	2	2	2	2	1	1
PF01868.9	UPF0086	1	1	1	1	1	1	1	1	1	1	1	1	1	1	1	1	1	1	1	1	1	1	1	1	1	1	1
PF01869.13	BcrAD_BadFG	2	1	1	1	1	0	0	1	1	1	0	1	2	1	0	0	0	1	1	0	0	0	0	0	1	0	0
PF01871.10	AMMECR1	1	1	1	1	1	1	1	1	1	1	1	1	1	1	1	1	1	1	1	1	1	1	1	1	1	1	1
PF01872.10	RibD_C	1	3	3	2	2	1	1	1	1	1	1	1	3	0	1	1	2	2	1	1	1	1	1	1	1	1	2
PF01873.10	eIF-5_eIF-2B	2	2	2	2	2	2	2	2	2	2	2	2	2	2	2	2	2	2	3	4	2	2	2	2	2	2	2
PF01875.10	Memo	1	1	1	1	1	1	1	1	1	1	1	1	1	1	1	1	1	1	1	1	1	1	1	1	1	1	1
PF01876.9	RNase_P_p30	1	1	1	1	1	1	1	1	1	1	1	1	1	1	1	1	1	1	1	1	1	1	1	1	1	1	1
PF01878.11	DUF55	1	1	1	1	1	1	0	1	1	1	1	1	1	1	0	1	1	1	1	0	0	1	1	1	1	1	2
PF01883.12	DUF59	0	1	1	1	1	1	1	1	1	1	1	1	1	1	1	1	1	0	1	1	1	1	1	1	1	1	1
PF01885.9	PTS_2-RNA	3	1	1	1	1	2	1	3	1	1	1	4	1	1	0	1	1	1	2	0	1	1	2	1	1	1	1
PF01894.10	UPF0047	1	1	1	1	1	1	1	1	1	1	1	1	1	1	1	1	1	0	0	1	0	1	1	1	0	0	1
PF01896.12	DNA_primase_S	1	1	1	1	1	1	1	1	1	1	1	1	1	1	1	1	1	1	1	1	1	1	1	1	1	1	1
PF01900.12	RNase_P_Rpp14	1	0	1	1	0	0	1	1	1	1	0	1	1	1	0	1	1	0	1	0	1	1	0	1	1	1	1
PF01902.10	ATP_bind_4	1	1	1	1	1	1	1	1	1	1	1	1	1	1	1	1	1	1	1	1	1	1	1	1	1	1	1
PF01906.10	DUF74	0	1	0	0	1	0	0	0	0	0	1	0	1	1	2	0	1	0	0	0	0	0	0	1	0	0	1
PF01907.12	Ribosomal_L37e	1	1	1	1	0	1	1	1	1	1	1	1	1	1	1	2	1	1	1	4	2	2	1	1	1	0	1
PF01909.16	NTP_transf_2	4	2	3	4	3	2	1	4	2	4	2	5	2	2	2	2	2	1	3	3	2	5	2	2	3	2	2
PF01910.10	DUF77	1	2	1	1	1	0	1	1	1	1	1	1	1	2	1	1	1	0	1	0	1	0	1	1	1	1	1
PF01912.11	eIF-6	1	1	1	1	1	1	1	1	1	1	1	1	1	1	1	1	1	1	1	1	1	1	1	1	1	1	1
PF01915.15	Glyco_hydro_3_C	4	13	14	12	11	10	2	7	3	6	14	2	4	3	13	6	8	6	7	2	0	1	11	7	2	3	15
PF01916.10	DS	1	1	1	1	1	1	1	1	1	1	1	1	1	1	1	1	1	0	1	1	1	1	1	1	1	1	1
PF01918.14	Alba	0	0	1	1	0	2	1	0	0	0	0	0	1	1	1	2	1	0	0	0	1	1	1	1	0	0	1
PF01920.13	Prefoldin_2	4	4	4	4	4	4	3	4	4	4	4	4	3	4	4	4	4	3	4	5	4	4	4	4	3	3	4
PF01922.10	SRP19	1	1	2	0	1	1	1	1	1	1	1	1	1	1	1	1	1	0	1	1	1	1	1	1	1	1	1
PF01926.16	MMR_HSR1	10	11	10	10	10	11	10	18	10	8	11	23	10	10	11	10	9	9	11	14	9	8	11	11	8	8	7
PF01928.14	CYTH	0	0	0	2	1	0	0	0	0	0	1	0	1	1	0	0	3	0	0	0	0	0	0	2	0	1	0
PF01929.10	Ribosomal_L14e	1	1	1	1	1	1	1	1	1	1	1	7	1	1	1	1	1	1	1	4	2	1	1	1	1	1	1
PF01931.11	NTPase_I-T	0	0	0	0	0	0	0	0	0	0	1	0	1	1	0	0	1	0	0	0	0	0	0	0	0	0	0
PF01933.11	UPF0052	1	1	1	1	1	1	1	1	1	1	1	1	1	1	1	1	1	1	1	3	1	0	1	1	1	1	1
PF01936.11	DUF88	4	2	2	2	2	2	0	14	1	0	2	3	1	2	1	1	2	2	4	0	0	0	2	1	1	1	2
PF01937.12	DUF89	3	2	1	2	1	1	1	3	1	2	1	2	1	1	0	1	1	0	3	1	0	2	1	1	2	1	1
PF01940.9	DUF92	1	1	1	1	0	1	0	1	1	1	1	1	1	1	1	1	1	1	1	0	0	0	1	1	1	1	0
PF01946.10	Thi4	1	1	1	1	1	1	1	1	2	0	1	0	1	1	1	3	1	0	1	1	1	1	1	1	1	1	1
PF01956.9	DUF106	0	1	1	1	1	2	0	1	1	1	1	0	1	1	1	1	1	1	1	1	1	1	1	1	1	1	1
PF01960.11	ArgJ	1	1	1	1	1	2	1	1	1	1	1	1	1	1	1	1	1	0	1	1	1	1	2	1	0	1	1
PF01965.17	DJ-1_PfpI	6	8	4	7	4	6	1	7	4	2	8	6	12	10	6	4	5	5	6	2	2	8	5	5	1	2	7
PF01966.15	HD	3	4	5	6	3	3	2	3	4	3	6	7	7	4	2	4	6	2	5	3	3	1	4	4	2	4	2
PF01968.11	Hydantoinase_A	1	0	0	1	0	1	0	1	0	2	0	2	1	0	1	0	0	0	1	0	0	0	0	0	1	0	0
PF01974.10	tRNA_int_endo	1	2	2	1	1	2	2	2	2	2	2	2	2	2	2	2	2	1	2	0	2	2	2	2	1	2	1
PF01975.10	SurE	3	2	2	3	2	1	2	1	0	1	2	1	2	2	1	0	3	2	6	0	0	0	1	1	2	0	3
PF01977.9	UbiD	0	0	1	3	2	1	1	0	0	1	2	0	2	1	0	0	0	0	0	0	1	0	1	0	0	0	0
PF01979.13	Amidohydro_1	11	8	12	15	13	10	3	8	5	6	14	9	15	14	6	10	10	11	11	6	3	4	8	12	4	5	8
PF01981.9	PTH2	2	1	1	1	1	1	1	2	1	2	1	2	1	1	1	1	1	0	2	2	0	1	1	1	2	1	0
PF01984.13	dsDNA_bind	1	1	1	1	1	0	1	1	2	1	1	1	1	1	1	1	1	1	1	0	1	1	1	1	1	1	1
PF01987.10	DUF124	0	2	2	2	2	3	2	0	2	0	3	0	3	2	2	2	2	1	0	1	1	0	3	2	0	2	2
PF01988.12	VIT1	0	2	2	2	2	1	1	1	1	1	2	1	2	3	1	1	3	1	1	2	1	1	1	2	1	1	1
PF01990.10	ATP-synt_F	0	1	1	1	0	1	1	1	1	1	1	1	1	1	1	1	1	1	1	1	1	1	1	1	1	1	1
PF01991.11	vATP-synt_E	1	1	1	1	1	0	1	1	1	1	1	4	1	1	1	2	1	0	1	2	1	1	1	1	1	1	1
PF01992.9	vATP-synt_AC39	1	1	1	1	1	1	1	1	1	1	1	3	1	1	1	1	1	1	1	1	1	1	1	1	1	1	1
PF01997.9	Translin	2	2	2	2	1	2	2	2	2	2	2	2	2	2	2	2	2	1	2	2	0	2	2	2	2	2	2
PF02002.10	TFIIE_alpha	1	1	1	1	1	1	1	1	1	1	1	1	1	1	1	1	1	1	1	1	1	1	1	1	1	1	1
PF02005.9	TRM	1	1	1	1	1	1	1	1	1	1	1	1	1	1	1	1	1	1	1	2	1	1	1	1	1	1	1
PF02015.9	Glyco_hydro_45	0	0	0	0	0	0	0	0	0	0	0	0	0	0	0	0	0	0	0	5	0	0	0	0	0	0	0
PF02036.10	SCP2	1	1	1	1	1	1	2	1	1	1	1	1	1	1	1	1	1	0	1	3	0	0	1	1	3	1	1
PF02037.20	SAP	0	3	3	3	3	5	1	4	3	2	2	4	2	1	2	4	2	1	1	0	2	1	5	0	1	3	1
PF02040.8	ArsB	1	1	1	0	0	1	0	1	1	1	1	2	1	1	1	0	1	0	0	0	0	0	1	1	1	0	1
PF02045.8	CBFB_NFYA	0	1	1	1	1	1	1	1	1	1	1	0	1	1	1	1	1	1	1	2	1	1	1	1	1	1	1
PF02046.8	COX6A	1	1	1	1	1	1	1	1	1	1	1	1	1	1	1	2	1	1	1	2	1	1	1	1	1	0	1
PF02064.8	MAS20	1	1	1	1	1	1	1	1	1	1	1	1	1	1	1	1	1	0	1	3	1	1	1	1	1	1	1
PF02065.11	Melibiase	4	7	6	6	8	3	0	0	0	0	4	1	4	3	4	0	2	0	6	5	0	1	2	9	1	0	7
PF02076.8	STE3	4	1	1	1	1	1	1	7	1	2	1	14	1	1	1	1	1	0	10	0	1	1	1	1	1	1	1
PF02077.8	SURF4	1	1	1	1	1	0	1	3	1	1	1	1	1	1	1	1	1	1	1	3	1	1	1	1	1	1	1
PF02089.8	Palm_thioest	1	1	1	1	1	1	1	1	1	1	1	1	1	1	1	1	1	1	1	2	0	1	1	1	1	1	1
PF02096.13	60KD_IMP	2	2	2	2	2	2	2	2	2	2	2	2	2	2	2	2	2	1	2	2	2	3	2	2	2	2	2
PF02100.10	ODC_AZ	1	0	1	1	1	1	0	1	0	1	1	1	1	1	0	1	1	1	1	0	1	1	1	1	1	0	1
PF02102.8	Peptidase_M35	3	3	4	0	2	2	0	2	8	0	1	2	7	5	13	2	0	1	9	0	0	0	2	1	0	4	4
PF02104.8	SURF1	1	1	1	1	1	1	1	1	1	1	1	1	1	1	1	1	1	1	1	1	1	1	1	1	0	1	1
PF02109.9	DAD	1	1	1	1	1	1	1	1	1	1	1	1	1	1	1	1	1	1	1	1	1	1	1	1	1	1	0
PF02110.8	HK	0	1	1	1	1	1	1	1	1	1	1	1	1	1	1	1	1	1	1	1	1	1	1	1	0	1	0
PF02112.8	PDEase_II	1	1	1	1	1	1	1	1	1	1	1	1	1	1	1	1	1	1	1	0	1	1	1	1	0	1	1
PF02114.9	Phosducin	3	2	2	2	2	2	1	3	2	3	2	3	2	2	2	2	2	3	3	3	2	1	2	2	3	2	2
PF02115.10	Rho_GDI	1	1	1	1	2	1	4	1	1	1	1	1	1	1	1	1	1	1	1	2	1	1	1	1	1	1	1
PF02116.8	STE2	0	1	1	1	1	1	1	0	1	0	1	0	1	1	1	1	1	1	6	0	1	1	1	1	0	1	1
PF02127.8	Peptidase_M18	1	2	3	2	2	3	3	1	2	1	2	1	2	2	2	2	2	1	1	2	2	1	2	2	1	2	2
PF02128.8	Peptidase_M36	4	1	0	1	1	0	0	8	2	1	1	9	2	1	0	0	0	0	6	2	0	0	0	1	1	2	2
PF02129.11	Peptidase_S15	1	2	3	3	6	3	0	0	1	1	6	2	6	2	2	3	2	3	4	1	0	0	2	3	3	1	1
PF02133.8	Transp_cyt_pur	4	7	12	12	11	8	5	3	4	9	7	12	8	7	7	3	7	7	4	0	8	3	9	4	3	4	6
PF02136.13	NTF2	4	3	5	5	4	3	3	9	4	2	3	3	5	4	3	4	3	4	4	6	2	3	3	3	2	3	4
PF02137.11	A_deamin	1	1	1	1	1	1	1	0	1	1	1	1	1	1	1	1	1	1	1	1	1	1	1	1	1	1	1
PF02138.11	Beach	1	1	1	1	1	1	1	1	1	1	1	1	1	1	1	1	1	0	1	2	0	1	1	1	1	1	1
PF02141.14	DENN	1	2	2	2	2	2	0	1	2	1	2	0	2	2	2	2	2	0	1	1	0	1	2	2	1	2	2
PF02144.9	Rad1	1	1	1	1	1	1	1	1	1	1	1	1	1	1	1	1	1	0	1	1	1	1	1	1	1	1	1
PF02145.8	Rap_GAP	0	0	0	0	0	0	0	0	0	1	0	0	0	0	0	0	0	0	0	6	0	0	0	0	0	0	0
PF02146.10	SIR2	6	6	6	5	6	7	5	8	6	5	5	8	5	6	8	7	8	4	6	4	5	3	6	5	4	5	6
PF02150.9	RNA_POL_M_15KD	1	1	1	1	1	1	0	1	1	0	1	0	1	1	1	1	0	1	1	0	0	0	1	0	1	1	0
PF02152.11	FolB	0	1	1	1	1	1	0	1	1	0	1	2	1	1	1	1	1	0	1	0	0	0	1	1	0	1	1
PF02153.10	PDH	1	1	1	2	1	1	1	1	1	1	1	1	1	1	1	1	1	0	1	1	1	1	1	1	1	1	1
PF02157.8	Man-6-P_recep	0	1	1	1	1	1	1	0	1	0	1	0	1	1	1	1	1	1	0	0	1	1	1	1	0	1	1
PF02167.8	Cytochrom_C1	0	1	1	1	1	1	1	1	1	1	1	1	1	1	1	1	1	0	1	3	1	1	1	1	1	1	1
PF02170.15	PAZ	1	0	0	0	0	1	0	0	0	0	0	0	2	0	1	0	0	0	0	0	0	0	0	0	0	0	0
PF02171.10	Piwi	6	2	2	3	2	4	1	8	3	1	2	6	3	2	3	2	2	2	5	2	0	1	2	3	0	3	3
PF02179.9	BAG	2	0	1	1	0	1	1	3	1	2	1	2	1	1	1	1	1	1	1	0	1	1	1	1	0	0	1
PF02181.16	FH2	2	1	1	1	1	1	2	2	1	1	1	2	1	1	1	1	1	1	2	6	2	3	1	1	2	0	1
PF02185.9	HR1	0	1	1	2	1	1	0	0	1	1	1	0	1	1	1	1	1	0	0	0	0	1	1	1	1	1	1
PF02186.8	TFIIE_beta	1	1	1	1	1	1	1	1	1	0	1	1	1	1	0	1	1	0	1	0	1	1	1	1	1	1	0
PF02187.10	GAS2	1	1	1	1	1	1	0	1	0	1	1	1	1	1	1	1	0	1	1	3	0	0	1	1	1	0	0
PF02190.9	LON	2	3	3	3	3	2	2	3	3	1	2	1	2	2	2	2	2	1	2	9	1	2	2	1	3	3	2
PF02194.8	PXA	2	3	3	3	3	2	1	2	3	1	2	2	2	3	3	3	3	2	2	1	1	3	3	2	3	3	3
PF02195.11	ParBc	0	0	0	0	0	0	1	0	0	1	0	0	0	0	0	0	0	0	0	2	1	1	0	0	0	0	0
PF02200.9	STE	1	1	1	1	1	1	1	1	1	1	1	1	1	1	0	1	1	1	1	4	1	0	1	1	0	1	1
PF02201.11	SWIB	2	2	2	1	2	2	2	2	2	2	2	3	2	1	2	2	2	1	2	5	2	2	2	1	1	2	2
PF02204.11	VPS9	2	3	3	3	3	4	3	2	3	2	3	2	3	3	3	3	3	1	2	1	3	2	3	3	1	3	3
PF02207.13	zf-UBR	1	2	2	2	2	2	3	1	1	1	2	2	2	2	1	2	2	1	2	3	1	3	1	2	2	1	2
PF02213.9	GYF	3	1	2	1	0	2	2	3	2	1	2	3	2	2	1	2	2	0	3	1	3	2	2	2	1	2	2
PF02214.15	K_tetra	0	1	1	1	1	2	1	0	4	0	1	0	1	0	2	1	2	0	0	2	2	0	2	1	0	0	0
PF02219.10	MTHFR	2	2	2	2	2	2	2	2	2	2	2	2	2	2	2	2	2	1	2	3	2	2	2	2	2	2	2
PF02221.8	E1_DerP2_DerF2	1	1	1	1	0	1	1	1	1	1	1	2	3	3	1	1	1	1	1	4	1	1	1	1	1	1	1
PF02222.15	ATP-grasp	1	1	1	1	1	1	1	1	1	1	1	1	1	1	1	1	1	0	1	0	1	1	1	1	1	0	1
PF02223.10	Thymidylate_kin	1	1	1	1	1	1	1	1	1	1	1	1	1	1	1	1	1	0	1	0	1	1	1	1	1	1	1
PF02225.15	PA	1	1	1	1	1	1	1	1	1	1	1	1	1	1	2	1	1	1	1	0	0	1	1	1	1	1	1
PF02229.9	PC4	1	1	1	1	0	1	1	1	1	1	1	1	1	1	1	1	1	0	1	1	1	1	1	1	0	1	1
PF02230.9	Abhydrolase_2	2	4	3	5	6	5	1	4	4	2	5	2	6	5	5	5	10	1	5	4	1	2	6	5	2	5	4
PF02233.9	PNTB	1	1	1	1	1	1	0	1	1	0	1	1	1	1	1	1	1	0	1	0	0	0	1	1	0	1	1
PF02239.9	Cytochrom_D1	1	1	1	1	1	1	0	0	1	0	2	0	2	2	0	0	0	0	2	2	0	1	1	1	0	1	0
PF02257.8	RFX_DNA_binding	1	1	1	1	1	0	1	1	1	0	1	1	1	1	1	1	1	1	1	0	0	1	1	1	1	1	1
PF02259.16	FAT	2	4	4	5	4	4	3	4	4	4	3	2	3	3	2	4	4	1	1	2	2	6	4	3	2	4	4
PF02265.9	S1-P1_nuclease	2	0	0	1	1	2	0	2	0	1	1	5	3	3	1	2	1	1	2	0	0	0	2	2	1	0	2
PF02269.9	TFIID-18kDa	2	2	2	2	1	2	2	3	2	2	2	2	2	3	2	2	2	2	2	2	2	2	2	2	2	2	3
PF02270.8	TFIIF_beta	1	1	1	1	1	1	1	1	1	1	1	1	1	1	1	1	1	1	1	1	1	1	1	1	1	1	1
PF02271.9	UCR_14kD	0	1	1	1	1	1	1	1	1	1	1	1	1	1	1	1	1	0	1	2	1	1	1	1	1	1	1
PF02274.10	Amidinotransf	0	0	0	0	0	0	0	0	1	0	0	0	1	1	0	1	0	0	0	1	0	0	0	0	0	1	0
PF02284.9	COX5A	1	1	1	1	1	0	1	1	1	1	1	2	1	1	1	2	1	0	1	1	1	1	1	1	1	1	1
PF02290.8	SRP14	1	1	1	1	0	1	1	1	1	1	1	1	1	1	1	1	1	1	1	0	1	1	1	1	1	0	1
PF02291.8	TFIID-31kDa	1	1	1	0	1	1	1	1	1	1	1	1	1	1	1	1	1	1	1	1	1	1	1	1	1	1	1
PF02297.10	COX6B	2	2	2	2	2	3	2	2	2	2	2	2	2	2	2	2	2	2	2	3	2	1	3	2	2	1	1
PF02301.11	HORMA	3	3	3	3	3	2	3	5	3	3	2	3	2	2	2	2	2	2	3	1	3	3	2	2	2	3	2
PF02317.10	Octopine_DH	0	0	0	1	1	0	0	0	0	0	0	0	1	0	1	0	0	0	0	0	0	0	0	0	0	0	0
PF02319.13	E2F_TDP	0	0	0	0	0	0	0	0	0	0	0	0	0	0	0	0	0	0	0	3	0	0	0	0	0	0	0
PF02320.9	UCR_hinge	1	1	1	1	1	1	1	1	1	1	1	1	1	1	1	1	1	0	1	2	1	1	1	1	1	1	1
PF02330.9	MAM33	1	1	1	1	1	1	1	1	1	1	1	1	1	1	1	1	1	1	1	2	1	2	1	1	1	1	1
PF02338.12	OTU	3	3	3	3	3	2	2	3	3	4	2	3	2	2	2	2	2	2	2	2	2	2	3	1	3	3	2
PF02347.9	GDC-P	1	1	1	1	1	2	1	1	1	1	1	1	1	1	1	1	1	1	1	1	1	1	1	1	1	1	1
PF02353.13	CMAS	6	1	2	4	4	5	1	5	1	1	5	9	10	6	4	4	2	2	5	4	0	0	3	5	3	1	7
PF02364.8	Glucan_synthase	2	1	1	1	1	1	4	2	1	1	1	2	1	1	1	1	1	0	2	4	2	4	1	1	1	1	2
PF02366.11	PMT	3	3	3	3	3	2	5	3	3	2	3	4	3	3	2	3	3	3	3	5	5	2	3	3	3	2	3
PF02373.15	JmjC	4	5	5	5	5	3	5	4	6	4	5	4	6	5	7	4	6	3	16	7	3	4	3	5	5	6	4
PF02374.8	ArsA_ATPase	1	1	1	1	1	1	1	1	1	1	1	1	1	1	1	1	1	1	1	2	1	1	1	1	1	1	1
PF02383.11	Syja_N	4	3	4	4	4	4	4	4	4	4	4	4	4	3	4	4	4	3	4	3	5	5	3	4	4	4	4
PF02386.9	TrkH	2	4	3	5	4	2	1	2	2	2	4	2	4	4	4	2	2	0	4	3	1	2	2	1	1	2	3
PF02390.10	Methyltransf_4	0	1	2	1	1	2	1	2	1	1	2	0	2	2	1	1	1	0	1	2	1	1	2	1	1	2	1
PF02391.10	MoaE	0	1	1	1	0	1	0	1	1	0	1	1	1	1	1	1	1	0	1	0	0	0	1	1	1	1	0
PF02410.8	DUF143	1	1	1	0	1	1	1	1	1	0	1	1	1	1	1	1	1	0	1	1	1	1	0	1	0	1	0
PF02417.8	Chromate_transp	1	1	2	1	2	0	0	3	1	0	1	5	1	2	1	1	2	1	0	0	0	0	0	1	1	2	2
PF02423.8	OCD_Mu_crystall	1	2	3	2	1	1	1	1	1	1	2	1	2	1	1	1	1	3	1	2	1	1	1	1	0	2	1
PF02431.8	Chalcone	1	1	1	1	0	1	1	1	1	1	1	1	1	1	1	1	1	1	1	1	2	1	1	1	1	1	0
PF02434.9	Fringe	0	7	7	5	9	5	0	0	2	0	4	0	9	8	2	3	5	4	0	0	0	0	5	6	2	3	5
PF02441.12	Flavoprotein	3	2	3	5	4	4	3	28	2	3	5	22	4	3	2	2	2	3	2	1	4	0	2	3	1	2	2
PF02449.8	Glyco_hydro_42	0	1	0	0	1	0	0	0	0	0	1	0	1	0	0	0	0	1	0	0	0	0	0	1	1	0	2
PF02450.8	LACT	1	2	2	2	2	3	1	1	1	1	2	1	2	2	2	2	2	2	1	2	2	1	2	2	2	1	2
PF02453.10	Reticulon	0	1	1	1	1	1	1	0	1	0	2	0	1	1	1	3	1	0	0	3	2	1	1	1	0	1	2
PF02458.8	Transferase	0	9	12	16	7	4	0	4	1	0	9	0	14	6	18	2	4	8	2	2	1	0	3	8	4	2	5
PF02460.11	Patched	1	1	1	1	1	1	1	1	1	1	1	1	1	1	1	1	1	1	1	1	1	0	1	1	1	1	2
PF02463.12	SMC_N	8	7	7	5	8	8	7	8	7	7	10	15	7	7	5	7	8	5	7	8	7	7	7	6	7	7	7
PF02466.12	Tim17	5	5	5	5	5	5	4	4	5	5	5	5	6	6	5	5	5	3	5	5	3	3	5	5	5	5	4
PF02469.15	Fasciclin	4	3	2	5	2	3	2	8	2	4	7	5	3	2	3	4	6	2	6	7	2	2	3	4	4	3	8
PF02475.9	Met_10	1	2	2	2	2	2	2	1	2	1	2	1	2	2	1	2	2	1	1	2	2	2	2	2	1	2	2
PF02487.10	CLN3	1	1	0	1	1	1	1	1	1	1	2	3	2	1	1	1	1	1	1	0	1	1	1	2	1	1	1
PF02492.12	cobW	2	4	4	4	4	2	1	3	4	4	4	3	4	4	3	3	3	3	3	3	1	2	3	4	1	4	3
PF02502.11	LacAB_rpiB	0	0	1	1	2	0	0	0	1	1	1	0	1	1	1	1	1	0	0	0	0	0	0	1	1	1	1
PF02515.10	CoA_transf_3	4	5	6	9	6	3	1	4	6	1	6	5	7	4	8	4	4	5	3	3	0	0	3	4	3	5	6
PF02516.7	STT3	1	1	1	1	1	1	1	1	1	1	1	1	1	1	1	1	1	1	1	1	0	1	1	1	1	1	1
PF02517.9	Abi	1	1	1	1	1	1	1	1	1	1	1	2	0	1	1	1	1	1	2	0	1	1	1	1	0	0	1
PF02518.19	HATPase_c	3	10	11	8	10	14	2	7	5	5	11	5	9	6	9	6	15	9	8	16	2	2	15	7	4	6	11
PF02522.7	Antibiotic_NAT	0	0	0	0	0	0	0	0	0	0	1	0	0	1	0	0	0	0	0	0	0	0	0	1	0	0	0
PF02535.15	Zip	6	8	8	8	8	8	4	4	8	4	9	7	9	9	8	8	8	10	4	8	5	3	7	6	3	8	9
PF02537.8	CRCB	1	1	1	1	0	1	1	1	1	1	1	1	1	1	1	1	1	1	1	1	1	2	1	1	1	1	1
PF02538.7	Hydantoinase_B	2	1	5	7	4	2	1	1	2	3	2	1	2	3	1	1	1	3	1	1	2	2	1	2	1	1	2
PF02540.10	NAD_synthase	1	1	1	1	1	1	1	1	1	1	1	1	1	2	1	1	1	0	1	2	1	1	1	1	1	1	1
PF02541.9	Ppx-GppA	0	2	2	0	2	0	0	0	1	0	3	0	1	2	1	1	1	0	0	2	1	0	1	2	0	1	2
PF02544.9	Steroid_dh	1	3	3	3	2	2	2	2	3	2	3	3	3	3	2	3	3	1	2	3	2	3	2	3	2	1	3
PF02545.7	Maf	1	1	1	1	1	0	1	1	1	1	1	1	1	1	1	1	1	1	1	1	1	1	1	1	0	1	1
PF02547.8	Queuosine_synth	0	0	0	1	1	0	0	0	0	0	0	0	1	1	0	0	0	0	0	0	0	0	0	0	0	0	0
PF02548.8	Pantoate_transf	1	1	1	1	1	1	1	2	1	0	1	1	1	1	1	1	1	2	1	1	1	1	1	1	1	1	1
PF02550.8	AcetylCoA_hydro	0	0	0	0	0	0	1	0	0	0	0	0	0	0	0	0	0	1	0	2	1	1	0	0	0	0	0
PF02551.8	Acyl_CoA_thio	1	3	3	2	4	1	5	1	2	2	3	1	2	2	3	1	2	2	1	3	0	0	1	3	2	2	2
PF02558.9	ApbA	1	5	3	8	5	4	2	1	2	2	5	2	1	1	3	4	5	3	1	2	3	3	5	2	3	2	3
PF02560.7	Cyanate_lyase	1	1	1	1	1	1	0	1	1	1	1	1	1	1	1	2	1	0	1	1	0	0	1	0	0	1	1
PF02567.9	PhzC-PhzF	1	1	1	2	0	1	1	2	2	1	4	4	1	1	0	1	1	1	1	0	1	2	1	1	1	2	2
PF02569.8	Pantoate_ligase	0	1	1	1	1	1	1	1	1	1	1	1	1	1	1	1	1	0	1	1	1	1	1	1	0	1	1
PF02574.9	S-methyl_trans	1	2	1	1	1	2	1	1	1	1	1	1	1	1	1	1	1	1	1	2	3	1	1	1	1	0	1
PF02580.9	Tyr_Deacylase	1	1	1	1	1	1	2	1	1	1	1	1	1	1	1	1	1	1	1	1	1	1	1	1	1	1	1
PF02582.7	DUF155	3	3	3	3	3	3	3	3	3	3	3	3	3	3	3	3	3	2	3	3	3	1	3	3	3	3	3
PF02585.10	PIG-L	1	3	2	3	4	1	1	1	1	1	1	1	2	2	1	1	2	1	1	0	1	1	1	2	1	1	0
PF02586.7	DUF159	0	1	1	1	1	1	1	1	1	0	0	1	1	1	1	1	1	0	2	0	1	0	1	1	1	1	1
PF02594.9	DUF167	0	0	1	1	0	1	0	0	0	0	1	0	1	1	0	1	1	0	0	0	0	0	1	1	0	0	1
PF02595.8	Gly_kinase	0	0	1	0	1	0	0	0	1	0	1	0	1	0	0	0	0	0	0	0	0	0	0	0	0	1	1
PF02597.13	ThiS	1	1	1	1	0	1	0	1	1	0	1	1	1	1	1	1	1	0	0	0	0	0	1	1	0	0	1
PF02598.10	DUF171	0	0	0	1	1	1	1	0	1	0	1	0	1	1	1	1	1	0	0	1	2	1	1	1	1	1	1
PF02602.8	HEM4	1	1	1	1	0	1	1	1	1	1	1	1	1	1	1	1	1	0	1	1	1	1	1	1	1	1	1
PF02615.7	Ldh_2	0	1	2	1	1	0	0	0	1	0	1	0	1	1	1	1	1	1	0	0	0	0	0	1	0	1	1
PF02627.13	CMD	1	3	4	3	5	1	2	2	4	0	3	2	2	2	2	1	3	3	2	1	1	1	1	1	2	2	2
PF02628.8	COX15-CtaA	1	1	1	1	1	1	1	1	1	1	1	1	1	1	1	1	1	1	1	1	1	1	1	1	1	1	1
PF02629.12	CoA_binding	2	1	1	1	1	1	1	1	1	1	2	1	2	2	1	2	1	1	2	3	0	0	0	1	1	1	1
PF02630.7	SCO1-SenC	1	1	2	1	1	1	1	1	1	1	1	1	1	1	1	1	1	1	1	2	1	1	1	1	1	0	1
PF02636.10	DUF185	2	2	2	2	2	2	2	2	3	2	2	2	2	2	2	2	2	1	2	3	1	1	2	2	0	2	2
PF02656.8	DUF202	4	4	4	4	4	3	5	7	4	2	3	11	2	2	3	3	3	4	4	3	1	1	4	2	4	2	4
PF02661.11	Fic	0	1	0	1	0	0	0	1	1	0	3	2	1	2	0	0	0	2	1	0	0	0	0	0	0	0	2
PF02666.8	PS_Dcarbxylase	2	5	5	5	8	2	2	9	5	4	5	4	9	9	2	4	3	3	5	3	2	3	3	5	3	3	2
PF02668.9	TauD	5	13	21	20	17	15	8	14	4	10	14	13	11	11	9	13	23	9	8	6	2	1	11	13	6	5	13
PF02676.7	TYW3	0	1	1	1	1	1	1	0	1	0	1	0	1	1	1	1	1	0	0	1	1	1	1	1	0	1	1
PF02678.9	Pirin	2	1	1	1	1	1	1	2	0	1	2	5	2	2	2	0	1	1	2	2	0	0	1	2	1	0	2
PF02679.8	ComA	1	1	1	1	1	0	0	0	1	0	0	0	1	1	0	0	0	1	0	0	0	0	0	0	0	1	0
PF02686.8	Glu-tRNAGln	0	0	0	0	0	1	0	0	1	0	1	0	0	1	1	1	1	0	0	0	0	0	1	1	0	1	1
PF02696.7	UPF0061	1	1	1	1	1	1	1	1	1	1	1	1	1	1	1	1	1	1	1	1	1	1	1	1	1	1	1
PF02698.10	DUF218	1	2	2	2	0	0	1	1	0	1	3	1	2	2	1	3	0	1	1	1	1	1	1	2	1	0	2
PF02714.8	DUF221	7	6	5	6	5	7	5	6	5	6	4	5	7	5	4	5	5	2	7	8	4	3	4	5	4	5	4
PF02724.7	CDC45	1	1	1	1	1	3	1	1	1	1	1	1	1	1	1	1	1	1	1	1	1	1	1	1	1	1	1
PF02731.8	SKIP_SNW	1	1	1	1	1	1	1	1	1	1	1	1	1	1	1	1	1	0	1	1	1	1	1	1	1	1	0
PF02732.8	ERCC4	1	3	3	3	3	3	3	1	3	3	3	1	3	3	3	3	3	2	1	1	3	3	3	3	3	2	2
PF02733.10	Dak1	2	1	1	1	2	1	1	1	1	2	2	1	2	2	2	2	2	0	1	0	1	2	1	3	1	1	3
PF02735.9	Ku	1	1	1	0	0	1	1	1	1	1	2	1	2	2	1	1	1	0	1	1	1	1	1	2	1	1	1
PF02737.11	3HCDH_N	1	3	5	8	5	1	0	1	2	2	5	1	3	1	2	4	3	6	1	2	0	0	1	2	2	1	1
PF02738.11	Ald_Xan_dh_C2	0	1	2	2	2	1	0	0	1	0	1	0	1	1	0	1	1	0	0	0	0	0	2	1	1	1	1
PF02746.9	MR_MLE_N	1	2	2	4	2	2	0	1	0	2	2	0	2	1	2	1	1	3	2	2	0	0	3	4	1	1	2
PF02751.7	TFIIA_gamma_C	0	0	0	0	0	0	0	0	0	1	0	0	0	0	0	0	0	1	0	0	1	1	0	0	0	0	0
PF02752.15	Arrestin_C	3	3	3	5	4	3	5	3	3	4	6	4	3	2	2	2	2	2	3	5	6	6	4	3	4	2	3
PF02765.10	Telo_bind	0	2	2	1	2	1	0	1	2	1	0	1	1	2	2	2	2	1	0	0	1	1	1	2	1	2	2
PF02769.15	AIRS_C	0	1	1	1	1	1	1	1	1	0	0	2	1	1	0	1	1	0	0	0	1	1	1	1	1	1	2
PF02770.12	Acyl-CoA_dh_M	0	2	0	2	2	0	0	0	0	0	0	0	2	1	0	0	0	0	0	0	0	0	0	0	0	0	0
PF02771.9	Acyl-CoA_dh_N	0	0	0	0	1	0	0	0	1	0	0	0	0	1	0	0	0	0	0	0	0	0	1	0	1	1	2
PF02772.9	S-AdoMet_synt_M	0	0	0	0	0	0	0	0	0	0	0	0	0	0	0	0	0	0	0	0	2	1	0	0	0	0	0
PF02773.9	S-AdoMet_synt_C	1	1	1	0	0	0	1	1	0	1	1	1	1	1	0	1	0	1	1	2	0	0	1	1	0	1	1
PF02774.11	Semialdhyde_dhC	1	1	1	1	1	1	1	1	1	1	2	1	2	2	1	1	1	1	1	1	1	1	1	2	1	1	1
PF02775.14	TPP_enzyme_C	0	1	1	0	3	1	0	0	1	0	1	0	2	1	1	0	0	0	2	0	1	1	1	0	0	2	2
PF02776.11	TPP_enzyme_N	3	6	4	10	10	3	4	4	5	2	6	3	7	6	3	5	5	8	3	5	5	5	3	5	2	3	5
PF02777.11	Sod_Fe_C	1	3	3	3	3	2	4	3	2	1	2	4	3	3	3	3	3	2	3	1	3	2	2	3	3	2	3
PF02779.17	Transket_pyr	2	2	2	2	2	3	1	2	2	2	2	3	2	2	2	2	2	2	2	2	1	1	2	2	1	2	2
PF02781.9	G6PD_C	1	1	1	1	1	1	1	1	1	1	1	1	1	1	1	1	1	1	1	4	1	3	1	1	1	1	1
PF02782.9	FGGY_C	0	1	1	1	1	2	2	1	1	2	2	1	2	1	0	1	1	2	0	3	2	0	1	1	2	1	1
PF02784.9	Orn_Arg_deC_N	1	3	1	1	2	3	1	1	2	1	1	1	1	1	1	1	1	1	1	2	1	1	2	1	1	2	1
PF02786.10	CPSase_L_D2	5	4	5	4	4	6	2	4	4	3	3	5	6	5	3	3	4	2	5	6	2	2	5	3	2	4	3
PF02792.7	Mago_nashi	1	1	1	1	1	1	0	1	1	1	1	1	1	1	1	1	1	1	1	0	0	1	1	1	1	1	1
PF02798.13	GST_N	11	4	3	6	3	8	1	11	0	3	8	8	5	3	1	2	5	3	14	2	0	0	6	7	4	1	6
PF02799.8	NMT_C	1	1	1	1	1	1	1	1	1	1	1	1	1	1	1	1	1	1	1	0	1	1	1	1	1	1	0
PF02800.13	Gp_dh_C	0	2	1	2	2	2	1	1	1	1	1	3	1	1	0	1	1	0	1	2	2	0	1	1	1	1	1
PF02801.15	Ketoacyl-synt_C	0	0	1	0	0	0	0	0	0	0	0	1	0	1	0	0	0	0	0	1	0	0	0	0	0	0	0
PF02803.11	Thiolase_C	1	0	1	1	2	0	0	0	1	0	0	1	1	1	1	1	1	1	0	0	0	0	1	0	0	1	0
PF02805.9	Ada_Zn_binding	0	1	1	2	1	1	2	0	1	0	1	0	1	1	0	0	0	1	0	0	0	0	1	1	0	1	0
PF02811.12	PHP	0	2	1	1	1	1	1	1	1	1	1	2	1	1	1	1	1	1	1	2	1	1	1	1	1	1	1
PF02815.12	MIR	0	0	0	0	0	0	0	0	0	1	0	0	0	0	0	0	0	0	0	8	1	1	0	0	0	0	0
PF02816.11	Alpha_kinase	0	0	0	0	0	2	0	12	1	0	0	27	1	1	1	2	1	0	0	0	0	0	1	1	0	1	0
PF02823.9	ATP-synt_DE_N	1	1	1	1	1	0	1	1	1	1	1	1	1	1	1	1	1	0	1	2	1	1	1	1	1	1	1
PF02826.12	2-Hacid_dh_C	0	1	1	2	1	4	0	0	0	4	2	0	2	1	4	3	3	2	0	0	2	0	2	1	1	0	3
PF02836.10	Glyco_hydro_2_C	2	3	7	3	6	2	1	2	1	0	9	2	5	4	3	4	4	2	3	0	0	0	2	7	1	1	6
PF02837.11	Glyco_hydro_2_N	0	2	4	4	3	2	0	0	0	0	2	0	1	2	4	1	3	3	0	0	0	0	0	2	0	1	1
PF02840.8	Prp18	1	1	1	1	1	1	1	1	1	1	1	1	1	1	1	1	1	0	1	1	1	1	1	1	1	1	1
PF02845.9	CUE	4	4	4	4	4	4	3	2	4	3	4	4	4	4	3	4	3	4	2	3	5	4	4	4	3	3	4
PF02854.12	MIF4G	4	4	5	4	4	4	3	4	4	5	4	10	4	4	3	4	4	2	4	7	5	4	4	4	5	4	3
PF02862.10	DDHD	0	2	2	2	2	2	1	0	1	1	2	0	2	2	1	2	2	2	0	3	1	2	2	1	2	1	2
PF02866.11	Ldh_1_C	2	3	3	3	2	2	3	2	2	2	2	3	3	3	3	4	4	2	2	1	3	2	2	2	2	2	2
PF02867.8	Ribonuc_red_lgC	1	1	1	1	1	1	2	1	1	1	1	2	1	1	1	1	1	0	1	3	2	1	1	1	1	1	1
PF02868.8	Peptidase_M4_C	0	0	0	1	1	0	0	0	0	0	1	0	1	1	1	1	0	0	0	0	0	0	0	2	0	0	0
PF02878.9	PGM_PMM_I	2	3	2	1	2	1	2	1	2	0	1	2	1	1	1	1	1	1	2	3	3	3	1	1	2	1	2
PF02879.9	PGM_PMM_II	0	0	0	0	0	0	1	0	0	2	0	0	0	0	0	0	0	1	0	0	1	0	0	0	0	0	0
PF02880.9	PGM_PMM_III	0	0	0	1	0	0	0	1	0	0	1	0	1	1	0	0	0	1	0	2	0	1	0	0	0	2	0
PF02882.12	THF_DHG_CYH_C	1	1	1	1	1	1	1	1	1	0	1	0	1	1	1	1	1	1	2	3	0	1	1	1	0	1	1
PF02889.9	Sec63	3	4	4	4	4	4	4	4	4	4	4	15	4	4	4	4	4	3	4	3	4	3	4	3	4	4	3
PF02891.13	zf-MIZ	1	2	2	1	2	2	1	1	2	1	1	1	0	1	2	2	2	2	1	1	3	1	1	2	1	2	2
PF02892.8	zf-BED	0	0	0	0	0	0	1	0	0	1	0	0	0	0	0	0	0	0	0	0	1	0	0	0	0	0	0
PF02893.13	GRAM	1	1	1	1	1	1	2	1	1	1	0	1	1	1	0	1	1	0	2	2	4	1	1	1	1	1	1
PF02894.10	GFO_IDH_MocA_C	0	1	1	1	1	0	0	1	0	3	3	0	1	2	0	0	1	1	2	0	0	1	1	1	0	0	4
PF02896.11	PEP-utilizers_C	0	0	0	0	0	0	0	0	0	0	1	0	1	0	0	0	1	0	0	0	0	0	0	0	0	0	0
PF02900.11	LigB	1	2	2	4	3	2	1	1	1	1	3	1	2	1	2	1	1	1	1	2	0	1	1	1	2	1	2
PF02902.12	Peptidase_C48	2	3	4	2	3	3	3	11	6	2	3	9	3	3	4	4	3	2	6	3	2	4	3	3	2	2	3
PF02906.7	Fe_hyd_lg_C	1	1	1	1	1	1	1	1	1	1	1	1	1	1	0	1	1	0	1	1	1	1	1	1	1	1	1
PF02913.12	FAD-oxidase_C	3	5	6	6	4	4	4	3	4	3	5	2	4	3	1	4	6	2	4	3	3	1	3	4	2	3	4
PF02926.10	THUMP	1	1	1	1	1	0	1	1	1	1	1	1	1	0	0	1	1	1	1	2	1	1	0	1	1	1	1
PF02934.8	GatB_N	1	1	1	1	1	1	1	1	1	1	1	1	1	1	1	1	1	1	1	0	1	1	1	1	1	1	1
PF02935.9	COX7C	0	1	1	0	1	1	1	3	1	1	1	2	1	1	1	1	1	0	1	0	1	1	1	1	1	0	1
PF02936.7	COX4	1	1	1	1	1	1	2	1	1	1	1	1	1	1	1	1	1	1	1	2	3	1	1	1	1	1	1
PF02939.9	UcrQ	1	1	1	1	2	1	1	1	1	1	1	1	1	1	1	1	1	1	1	2	1	1	1	1	1	0	1
PF02940.8	mRNA_triPase	1	1	1	1	1	1	1	1	1	1	1	1	1	1	1	1	1	0	1	1	2	1	1	1	1	1	1
PF02953.8	zf-Tim10_DDP	3	3	4	4	3	3	5	2	4	4	4	4	3	3	4	4	4	3	3	8	5	4	4	4	3	1	4
PF02958.13	DUF227	0	0	1	1	1	0	0	0	0	0	6	0	1	1	1	1	0	0	0	0	0	0	0	2	1	0	1
PF02966.9	DIM1	1	1	1	1	1	1	1	1	1	1	1	2	1	1	1	2	1	1	1	1	1	1	1	1	1	1	1
PF02970.9	TBCA	1	1	1	2	1	1	1	1	1	1	1	1	1	1	1	1	1	1	1	1	1	1	1	1	1	1	1
PF02982.7	Scytalone_dh	0	1	1	1	2	2	0	0	0	0	1	0	1	2	1	1	1	2	0	0	0	0	1	0	0	0	1
PF02985.15	HEAT	1	1	1	1	2	2	3	1	2	2	1	1	1	1	2	3	2	1	1	0	4	2	2	1	1	2	1
PF02990.9	EMP70	1	2	2	2	2	2	2	1	2	1	1	1	2	2	2	2	1	0	1	4	3	1	2	2	1	2	1
PF02991.9	MAP1_LC3	1	1	1	1	1	1	1	1	1	1	1	1	1	1	1	1	1	1	2	1	1	1	1	1	1	1	1
PF02992.7	Transposase_21	0	0	0	0	0	0	0	0	0	0	0	0	0	0	0	0	0	0	0	138	0	0	0	0	0	0	0
PF02996.10	Prefoldin	2	2	2	1	1	2	3	2	2	3	2	2	2	2	2	2	2	2	2	3	2	2	2	2	2	2	2
PF03006.13	HlyIII	2	4	2	4	2	6	2	2	3	2	2	2	4	3	3	2	2	6	1	6	4	2	4	5	2	2	4
PF03009.10	GDPD	3	3	2	3	2	3	2	3	4	3	4	2	5	4	4	4	5	4	3	3	2	2	4	2	2	5	2
PF03022.9	MRJP	1	0	0	2	0	3	0	0	0	0	0	0	2	0	0	1	0	0	1	0	0	0	2	0	0	0	0
PF03029.10	ATP_bind_1	3	3	3	3	3	3	3	3	3	3	3	7	3	3	3	3	3	1	4	3	3	3	3	3	3	2	3
PF03031.11	NIF	8	6	6	6	6	5	5	8	6	7	6	10	6	5	6	7	6	5	9	9	6	6	6	6	7	5	6
PF03033.13	Glyco_transf_28	0	1	0	5	5	3	0	1	1	0	4	2	2	6	3	2	2	3	0	0	0	0	2	2	1	1	4
PF03051.8	Peptidase_C1_2	1	0	1	1	1	1	1	1	0	0	1	2	1	1	1	1	0	0	1	1	1	0	1	1	1	0	1
PF03054.9	tRNA_Me_trans	0	0	0	0	0	0	1	0	0	1	0	0	0	0	0	0	0	0	0	1	1	1	0	0	0	0	0
PF03055.8	RPE65	1	3	3	4	3	2	0	0	2	0	2	0	1	1	3	2	5	1	0	4	0	0	2	1	2	0	7
PF03060.8	NPD	4	5	11	5	9	6	1	4	4	2	5	5	6	6	5	4	5	3	8	4	1	0	5	5	3	4	4
PF03061.15	4HBT	10	9	13	9	9	8	4	13	8	4	8	11	8	9	7	7	8	8	11	8	3	3	11	7	7	5	5
PF03062.12	MBOAT	5	4	4	4	4	5	3	5	4	3	4	8	5	5	4	5	5	4	5	7	5	4	5	4	4	5	4
PF03067.8	Chitin_bind_3	1	4	5	3	6	4	0	0	3	1	6	0	7	5	10	5	7	8	1	0	0	0	4	3	1	2	4
PF03068.8	PAD	0	0	0	0	0	0	0	0	0	0	1	0	11	6	0	0	0	0	0	0	0	0	0	0	0	0	2
PF03069.8	FmdA_AmdA	2	2	1	1	2	2	1	0	2	0	1	0	2	2	1	1	1	2	3	0	0	1	2	3	0	2	1
PF03070.9	TENA_THI-4	1	2	1	1	1	0	1	1	0	1	1	0	1	1	1	1	1	1	2	1	1	1	0	1	1	0	2
PF03073.8	TspO_MBR	1	1	1	1	1	1	0	1	0	1	1	1	1	1	1	1	1	0	0	0	0	1	1	1	1	0	1
PF03074.9	GCS	1	1	1	2	1	2	1	1	1	1	1	1	1	1	1	1	1	1	1	1	1	1	1	1	1	1	1
PF03079.7	ARD	1	1	2	1	1	1	1	2	1	1	1	1	1	0	1	1	1	1	1	2	1	1	1	1	0	1	1
PF03080.8	DUF239	0	0	0	0	0	0	0	0	0	0	0	5	1	2	0	0	0	0	0	0	0	0	0	0	0	0	0
PF03081.8	Exo70	1	1	1	1	1	1	1	1	1	1	1	3	1	1	1	1	1	1	1	1	1	0	1	1	1	1	1
PF03095.8	PTPA	2	2	2	2	2	3	2	2	2	2	2	7	2	2	2	2	2	2	2	2	2	2	2	2	2	2	2
PF03097.11	BRO1	3	3	3	3	3	3	3	3	3	3	3	4	3	3	2	3	3	2	3	5	2	2	3	3	3	3	3
PF03098.8	An_peroxidase	2	3	3	3	6	2	0	2	3	0	4	2	5	3	2	3	2	1	4	3	0	0	2	1	1	3	2
PF03099.12	BPL_LplA_LipB	2	2	2	2	2	2	2	2	2	2	2	2	2	2	2	2	2	2	2	2	2	2	2	2	2	2	2
PF03101.8	FAR1	0	0	1	0	0	1	2	0	0	0	2	3	3	3	3	5	3	0	0	0	0	0	1	3	1	0	2
PF03105.12	SPX	1	5	3	3	4	4	2	1	6	2	9	8	19	13	3	3	3	2	3	5	2	1	5	4	2	4	8
PF03109.9	ABC1	4	4	4	4	4	3	4	4	4	4	4	3	4	4	3	4	4	2	4	4	3	4	4	5	4	4	4
PF03114.11	BAR	3	5	5	6	6	6	2	3	6	3	5	3	5	5	4	5	5	2	3	8	2	4	6	5	4	6	6
PF03124.7	EXS	1	2	1	1	1	1	2	2	1	1	2	1	2	2	1	1	1	1	1	3	2	3	1	1	1	1	0
PF03126.11	Plus-3	1	1	1	1	1	1	1	1	1	1	1	1	1	1	1	1	1	1	1	1	1	1	1	1	1	1	1
PF03127.7	GAT	0	1	0	1	0	1	0	0	1	1	1	2	1	1	1	0	0	0	0	0	1	0	1	1	1	1	1
PF03130.9	HEAT_PBS	1	1	1	1	1	2	1	1	1	0	1	1	1	1	1	1	1	0	1	0	1	1	1	1	1	1	1
PF03131.10	bZIP_Maf	0	1	1	1	1	1	0	0	1	0	1	0	1	1	0	0	0	0	0	0	0	0	1	1	0	1	1
PF03133.8	TTL	1	1	1	1	1	1	1	1	1	1	2	1	1	1	1	1	2	1	1	2	1	1	1	1	1	1	3
PF03134.12	TB2_DP1_HVA22	4	2	2	2	2	2	1	4	2	4	2	4	2	2	2	2	2	1	4	1	1	2	2	2	3	2	2
PF03142.8	Chitin_synth_2	3	3	3	4	4	3	2	3	3	3	6	11	3	3	4	4	4	3	3	25	0	0	6	4	3	3	5
PF03151.9	TPT	5	6	4	4	6	5	2	7	3	5	8	6	5	6	5	5	5	3	5	3	3	3	5	7	3	3	4
PF03152.7	UFD1	1	2	2	1	2	2	1	1	2	1	2	1	2	2	2	2	2	1	1	3	1	1	2	1	1	2	2
PF03153.6	TFIIA	1	2	2	2	2	2	3	1	2	1	1	0	2	1	1	1	1	2	1	3	2	1	2	2	1	2	2
PF03155.8	Alg6_Alg8	2	2	2	2	2	1	2	2	2	0	2	2	2	2	2	2	2	1	2	2	2	2	2	2	2	2	2
PF03159.11	XRN_N	2	2	2	0	2	2	2	2	2	2	2	5	2	2	0	2	2	1	0	2	2	2	2	0	2	2	2
PF03162.6	Y_phosphatase2	0	2	3	2	3	2	6	1	2	5	3	0	3	3	4	2	3	1	2	6	5	1	2	3	5	2	1
PF03164.7	Mon1	1	1	1	1	1	1	1	1	1	1	1	1	1	1	1	1	1	1	1	1	1	1	1	1	1	1	1
PF03167.12	UDG	3	2	2	2	1	2	2	2	3	2	2	9	2	2	1	2	2	1	3	1	1	2	2	2	2	2	1
PF03168.6	LEA_2	0	0	0	0	0	0	0	0	0	1	0	0	0	0	0	0	0	0	0	7	0	0	0	0	0	0	0
PF03169.8	OPT	7	8	6	12	7	12	10	10	3	5	11	10	15	17	10	11	8	5	15	9	1	3	12	12	7	3	8
PF03171.13	2OG-FeII_Oxy	21	19	25	32	19	20	5	23	19	14	20	35	23	22	23	16	23	21	26	7	0	4	21	17	7	14	19
PF03177.7	Nucleoporin_C	2	2	2	2	2	2	2	2	2	2	2	2	1	2	2	2	2	2	2	2	2	2	2	1	2	2	1
PF03178.8	CPSF_A	4	6	4	4	3	5	5	5	4	4	4	4	6	6	2	4	4	1	4	5	4	5	5	4	3	5	5
PF03179.8	V-ATPase_G	0	1	1	1	1	1	1	1	1	1	1	1	1	1	1	1	1	1	1	2	0	1	1	1	1	1	1
PF03184.12	DDE	1	53	4	1	9	13	4	0	1	7	7	35	9	1	198	0	0	25	4	224	1	3	223	0	14	1	1
PF03188.9	Cytochrom_B561	3	2	4	4	6	4	0	3	4	1	5	7	5	3	3	3	6	2	4	1	0	0	2	5	1	5	3
PF03190.8	DUF255	0	1	1	1	1	0	0	0	1	1	0	0	1	1	1	1	1	1	0	0	0	0	1	1	0	1	1
PF03194.8	LUC7	1	1	1	1	1	1	1	1	1	1	1	1	1	1	1	1	1	1	1	2	1	1	1	1	1	1	1
PF03198.7	Glyco_hydro_72	1	7	5	8	6	6	5	2	4	1	3	8	5	5	4	5	6	3	1	2	5	4	6	5	1	4	4
PF03200.9	Glyco_hydro_63	2	2	2	2	2	2	2	2	1	1	2	2	2	2	2	3	2	2	2	2	2	1	2	2	2	1	2
PF03205.7	MobB	0	0	0	0	0	0	1	0	0	1	0	0	0	0	0	0	0	0	0	1	0	0	0	0	0	0	0
PF03208.12	PRA1	1	1	1	1	1	1	1	1	1	2	1	1	1	1	1	1	1	1	1	1	1	2	1	1	1	1	1
PF03215.8	Rad17	1	1	1	1	1	2	1	1	1	1	1	1	1	1	0	1	1	1	1	2	1	1	1	1	1	1	1
PF03221.9	Transposase_Tc5	0	1	1	2	1	1	1	1	2	0	2	1	2	2	13	3	2	4	1	0	0	0	1	1	1	2	1
PF03223.8	V-ATPase_C	1	1	1	1	1	1	1	1	1	1	1	1	1	1	1	1	1	1	1	2	1	1	1	1	1	1	1
PF03224.7	V-ATPase_H_N	1	1	1	1	1	1	1	1	1	1	1	1	1	1	1	1	1	1	1	1	1	2	1	1	1	1	1
PF03226.7	Yippee	3	1	2	2	1	1	2	3	1	3	2	3	0	1	2	2	2	2	3	2	1	1	2	2	1	1	2
PF03227.9	GILT	1	1	1	1	1	0	0	1	1	1	1	1	1	1	1	1	1	1	1	0	0	0	1	1	1	1	1
PF03232.6	COQ7	0	1	1	1	1	1	1	1	1	1	1	1	1	1	1	1	1	1	1	0	1	1	1	1	0	1	1
PF03234.7	CDC37_N	1	1	0	1	1	1	1	1	1	1	1	1	1	1	0	1	1	0	0	0	0	1	1	1	1	1	1
PF03239.7	FTR1	1	1	0	3	1	1	4	0	0	3	2	2	1	1	1	1	1	1	1	1	2	1	1	2	1	0	3
PF03243.8	MerB	0	0	0	0	1	0	0	0	0	0	0	0	2	0	0	0	0	0	0	0	0	0	0	0	0	0	0
PF03248.6	Rer1	1	1	1	1	1	1	1	1	1	1	1	1	1	1	1	1	1	0	1	2	1	1	1	1	1	1	1
PF03256.9	APC10	1	1	1	1	1	1	1	1	1	1	1	1	1	1	1	1	1	1	1	0	1	1	1	1	1	1	1
PF03259.10	Robl_LC7	0	1	0	0	0	1	0	1	0	2	1	1	1	0	1	1	1	0	2	2	0	0	0	1	1	0	0
PF03291.9	Pox_MCEL	0	1	1	1	1	1	1	1	1	1	1	7	1	1	1	1	1	1	1	1	1	1	1	1	1	1	1
PF03297.8	Ribosomal_S25	1	0	1	1	0	1	1	1	1	1	1	1	1	1	1	1	1	0	1	5	2	2	1	0	1	0	2
PF03298.6	Stanniocalcin	0	1	0	0	1	0	0	0	1	0	0	3	0	1	0	0	0	0	0	0	0	0	0	0	0	1	0
PF03303.6	WTF	0	0	0	0	0	0	0	0	0	0	0	0	0	0	0	0	0	0	0	0	0	18	0	0	0	0	0
PF03311.7	Cornichon	2	1	1	1	1	1	1	2	1	1	1	2	1	1	1	1	1	1	1	1	2	2	1	1	1	1	0
PF03328.7	HpcH_HpaI	2	3	6	7	3	5	0	2	3	6	6	1	4	3	4	2	3	2	2	1	0	0	4	4	1	2	5
PF03330.11	DPBB_1	10	5	2	2	3	4	1	13	3	5	5	12	2	3	2	2	5	1	9	19	0	0	4	4	11	3	3
PF03332.6	PMM	1	1	1	1	1	1	1	2	1	1	2	1	1	1	1	1	1	1	1	1	1	1	1	1	1	1	1
PF03336.6	Pox_C4_C10	0	1	1	2	1	2	0	1	1	1	2	1	3	2	0	1	2	2	0	0	0	0	2	2	0	1	2
PF03343.6	SART-1	1	1	1	1	1	1	1	1	1	1	1	1	1	1	1	1	1	0	1	1	1	1	1	1	1	1	1
PF03345.7	DDOST_48kD	1	1	1	1	1	1	1	1	1	1	1	1	1	1	1	1	1	0	1	2	1	1	1	1	1	1	1
PF03348.8	Serinc	1	1	1	1	1	1	1	1	1	1	1	1	1	1	1	1	1	1	1	2	1	1	1	1	1	1	2
PF03351.10	DOMON	0	1	1	1	1	3	0	0	0	0	1	0	1	2	1	1	1	0	0	0	0	0	2	0	1	0	2
PF03357.14	Snf7	7	7	7	6	7	7	7	7	7	7	7	8	7	9	6	7	7	5	6	7	7	7	7	7	7	6	7
PF03358.8	FMN_red	4	5	1	4	2	3	4	2	2	3	3	0	3	3	2	0	1	3	2	5	4	1	2	2	1	1	1
PF03364.13	Polyketide_cyc	1	1	2	0	1	1	1	0	1	1	1	1	1	1	1	1	1	1	1	0	1	1	1	1	1	1	0
PF03366.9	YEATS	1	2	2	2	2	2	2	1	2	1	2	1	2	1	2	2	2	1	1	2	3	2	2	1	1	2	2
PF03367.6	zf-ZPR1	1	1	1	1	1	1	1	1	1	1	1	1	1	1	1	1	1	0	2	1	1	1	1	1	1	1	1
PF03370.6	CBM_21	2	1	1	1	1	1	2	3	4	2	2	2	2	2	1	2	1	1	2	7	3	0	1	1	0	2	1
PF03371.8	PRP38	0	1	1	1	1	1	1	1	1	1	1	1	1	1	1	1	1	0	1	2	1	1	1	1	1	1	1
PF03372.16	Exo_endo_phos	32	16	10	9	11	8	8	12	10	9	12	16	15	12	26	12	14	7	18	51	6	5	35	8	10	7	12
PF03377.6	Avirulence	2	0	0	2	0	2	0	1	1	0	1	1	2	2	1	0	0	0	1	6	0	0	2	1	1	1	1
PF03378.8	CAS_CSE1	2	2	2	2	2	2	0	2	2	2	2	0	2	2	1	2	2	2	1	1	1	1	2	2	1	2	3
PF03381.8	CDC50	1	1	1	1	1	1	2	1	1	1	1	1	1	1	0	1	1	1	1	3	3	2	1	1	1	1	1
PF03388.6	Lectin_leg-like	1	2	2	2	2	3	2	1	2	1	2	1	2	2	2	2	2	1	1	3	3	2	2	2	1	2	2
PF03398.7	Ist1	2	1	1	1	1	1	1	1	1	1	1	2	1	1	1	1	1	1	2	1	1	1	1	1	1	1	1
PF03399.9	SAC3_GANP	2	5	5	5	4	4	4	2	4	5	5	2	5	5	5	5	4	3	2	11	3	4	4	5	4	4	5
PF03403.6	PAF-AH_p_II	1	1	2	1	1	4	0	1	0	1	4	1	4	4	3	2	4	0	1	0	0	1	3	4	2	0	3
PF03407.9	Nucleotid_trans	0	0	0	0	0	0	0	0	0	0	6	0	1	1	0	1	1	0	0	1	0	0	0	1	0	0	4
PF03416.12	Peptidase_C54	1	1	1	1	0	1	1	1	1	1	1	1	1	1	1	1	1	1	1	2	1	1	1	1	1	1	0
PF03435.11	Saccharop_dh	3	2	2	4	2	2	1	3	2	3	4	3	3	2	2	2	2	0	4	3	1	1	2	2	2	2	2
PF03439.6	Spt5-NGN	1	2	2	2	2	2	1	1	1	1	1	21	1	1	1	2	2	1	2	1	0	1	1	0	1	1	1
PF03441.7	FAD_binding_7	1	1	1	2	1	2	0	1	0	0	3	0	3	3	3	2	2	0	1	1	1	0	2	3	4	0	3
PF03443.7	Glyco_hydro_61	11	7	10	7	12	10	0	34	0	1	13	12	1	1	17	14	33	4	29	0	0	0	9	3	0	0	22
PF03446.8	NAD_binding_2	2	6	6	9	6	5	1	2	3	5	4	1	5	6	3	3	5	5	4	2	0	0	4	3	2	3	5
PF03452.7	Anp1	0	2	3	3	3	3	3	0	3	0	3	0	3	3	2	3	3	2	0	2	3	2	3	3	0	3	3
PF03453.10	MoeA_N	0	0	0	0	0	0	0	0	0	0	0	0	0	0	0	0	0	3	0	0	0	0	0	0	0	0	0
PF03462.11	PCRF	0	0	0	0	0	0	1	0	0	0	0	0	0	0	0	0	0	1	0	0	1	1	0	0	0	0	0
PF03463.8	eRF1_1	0	0	0	0	0	0	0	0	0	1	0	0	0	0	0	0	0	1	0	1	1	1	0	0	0	0	0
PF03464.8	eRF1_2	1	1	1	1	1	0	1	1	0	0	1	1	2	2	0	1	1	0	1	2	1	0	0	1	1	1	1
PF03465.8	eRF1_3	0	0	0	0	0	0	1	0	0	1	0	0	0	0	0	0	0	1	0	0	2	1	0	0	0	0	0
PF03467.8	Smg4_UPF3	1	1	1	1	1	1	1	1	1	1	1	1	1	1	1	1	1	1	1	1	1	1	1	1	1	1	1
PF03473.10	MOSC	2	4	3	3	4	2	0	1	2	0	6	1	2	2	2	2	3	2	1	1	0	0	3	3	2	3	1
PF03476.9	MOSC_N	0	0	1	1	1	1	0	0	1	0	2	0	1	1	1	1	0	1	0	0	0	0	2	0	0	0	1
PF03483.10	B3_4	1	1	1	2	1	1	1	1	1	1	1	1	2	2	0	1	1	2	1	1	1	1	1	1	1	1	1
PF03492.8	Methyltransf_7	0	0	0	0	0	0	0	0	0	0	1	0	1	0	0	0	0	0	0	0	0	0	0	1	1	0	0
PF03501.8	S10_plectin	1	1	1	1	1	1	1	1	1	1	1	5	1	1	1	1	1	0	1	4	2	2	1	1	1	1	0
PF03531.7	SSrecog	1	1	1	1	1	1	1	1	1	1	1	1	1	1	1	1	1	1	1	1	1	1	1	1	1	1	1
PF03537.6	DUF297	0	1	2	2	1	1	0	0	0	1	2	0	1	1	1	1	1	2	0	0	0	0	1	0	0	0	2
PF03538.7	VRP1	0	0	0	0	0	1	0	0	0	0	1	0	1	0	0	0	1	0	0	0	0	0	0	0	0	0	1
PF03540.6	TFIID_30kDa	1	1	1	1	1	1	1	1	2	1	1	1	1	1	1	1	1	1	1	1	1	1	1	1	1	1	1
PF03547.11	Mem_trans	3	2	2	1	1	3	3	2	1	3	2	2	1	1	2	2	2	1	2	3	4	1	4	1	1	1	1
PF03556.8	DUF298	1	1	1	1	1	1	1	2	1	1	1	3	1	1	1	1	1	0	1	4	1	1	1	1	1	1	1
PF03561.8	Allantoicase	0	0	0	0	0	0	1	0	0	0	0	0	0	0	0	0	0	0	0	2	1	1	0	0	0	0	0
PF03568.10	Peptidase_C50	1	1	1	1	1	1	0	1	1	1	1	9	1	1	1	1	1	1	1	1	1	1	1	1	1	1	1
PF03571.8	Peptidase_M49	1	2	3	2	5	1	1	1	1	0	2	1	2	4	2	1	3	0	1	1	1	0	3	1	0	1	1
PF03572.11	Peptidase_S41	1	1	0	0	1	3	0	2	1	0	1	0	3	1	3	2	4	0	3	1	0	0	3	2	0	2	3
PF03576.7	Peptidase_S58	0	1	1	0	0	1	0	0	0	0	2	0	2	2	1	0	0	0	0	0	0	0	1	3	0	0	1
PF03577.8	Peptidase_C69	0	0	0	0	0	0	0	0	0	0	1	0	1	1	0	0	0	0	0	0	0	0	0	0	0	0	0
PF03583.7	LIP	0	3	2	1	5	3	10	0	1	0	4	0	12	5	2	0	1	2	0	0	0	0	2	1	2	1	0
PF03587.7	EMG1	1	1	1	1	1	1	1	2	1	1	1	1	1	1	1	1	1	1	1	2	1	1	1	1	1	1	1
PF03595.10	C4dic_mal_tran	2	7	5	6	4	4	2	3	4	2	9	1	3	2	4	4	4	4	3	1	1	8	2	4	3	4	6
PF03596.6	Cad	0	0	0	0	0	0	0	0	0	0	1	0	1	1	1	0	0	0	1	0	0	0	0	0	0	0	0
PF03604.6	DNA_RNApol_7kD	0	0	0	0	0	0	1	0	0	1	0	0	0	0	0	0	0	0	0	2	1	1	0	0	0	0	0
PF03619.9	DUF300	3	2	2	3	2	3	1	3	2	2	2	4	2	2	2	2	1	1	4	5	0	1	2	2	1	2	1
PF03630.7	Fumble	1	1	1	1	1	1	1	1	1	1	2	1	1	1	0	1	1	1	1	2	1	1	1	1	1	1	0
PF03632.8	Glyco_hydro_65m	2	3	3	3	2	4	1	1	1	0	0	0	2	1	0	0	1	1	2	0	1	0	5	5	0	1	2
PF03635.10	Vps35	1	1	1	1	1	1	1	1	2	1	1	1	1	1	1	1	1	1	1	1	1	1	1	1	1	1	1
PF03637.10	Mob1_phocein	4	3	3	2	3	3	2	4	3	3	3	4	4	3	3	4	4	3	4	3	2	2	3	4	3	2	4
PF03639.6	Glyco_hydro_81	0	1	1	1	1	2	2	0	1	0	1	0	1	1	2	1	1	1	0	1	2	2	1	2	0	1	2
PF03641.7	Lysine_decarbox	1	1	2	3	1	1	1	1	1	0	1	0	1	1	0	1	1	1	1	1	1	0	1	1	1	1	1
PF03643.8	Vps26	1	1	1	1	1	1	1	1	1	1	1	1	1	1	1	1	1	0	1	1	1	1	1	1	1	1	1
PF03645.6	Tctex-1	1	1	1	1	1	2	0	1	1	1	1	1	1	1	1	1	1	1	1	1	1	1	1	1	0	1	1
PF03647.6	Tmemb_14	2	1	2	1	1	1	1	1	1	2	2	1	1	1	1	1	0	2	1	1	1	1	1	1	1	0	2
PF03648.7	Glyco_hydro_67N	2	1	1	0	1	1	0	1	0	1	2	0	1	1	3	1	3	0	1	0	0	0	1	1	0	0	3
PF03649.6	UPF0014	0	0	0	0	0	0	0	0	0	1	0	0	0	0	0	0	0	0	0	4	0	0	0	0	0	0	0
PF03650.6	UPF0041	1	2	2	2	2	2	2	2	2	2	2	2	2	2	3	3	4	1	2	3	3	1	2	2	0	2	2
PF03656.6	Pam16	0	1	1	1	1	1	1	1	1	1	1	1	1	1	1	1	1	1	1	3	2	1	1	1	1	1	0
PF03657.6	UPF0113	1	1	1	1	1	1	1	1	1	1	1	1	1	1	1	1	1	0	3	2	1	1	1	1	1	1	1
PF03659.7	Glyco_hydro_71	3	8	5	7	6	9	0	4	1	4	0	4	1	1	0	6	3	6	6	0	0	2	10	4	0	1	2
PF03660.7	PHF5	1	0	1	1	1	1	1	1	1	1	1	1	1	1	1	1	1	0	1	1	1	1	1	1	1	1	1
PF03661.6	UPF0121	1	1	1	1	1	1	3	1	1	1	1	1	1	1	1	1	1	1	1	4	2	1	1	1	2	1	1
PF03663.7	Glyco_hydro_76	1	8	7	11	10	12	7	0	3	0	9	1	14	13	7	10	10	7	2	0	2	4	11	8	1	3	8
PF03666.6	NPR3	1	1	1	1	1	1	1	1	1	1	1	1	1	1	1	1	1	1	1	1	1	1	1	1	1	1	0
PF03669.6	UPF0139	0	0	1	0	0	1	1	0	1	0	0	0	1	1	1	1	1	0	1	1	1	1	1	1	1	0	0
PF03676.7	UPF0183	1	1	1	0	0	1	0	1	1	1	1	1	1	1	1	1	1	0	1	1	0	0	1	1	1	1	1
PF03690.6	UPF0160	1	1	1	1	1	1	1	1	1	1	1	1	1	1	1	1	1	1	1	3	1	1	1	1	1	1	1
PF03694.6	Erg28	1	1	1	1	0	2	1	1	1	1	1	1	1	1	1	1	1	1	1	1	1	1	1	1	1	1	1
PF03702.7	UPF0075	0	3	1	1	1	1	0	0	0	0	0	0	1	2	0	2	0	1	0	0	0	0	1	2	0	0	1
PF03704.10	BTAD	2	1	2	2	2	1	1	1	2	0	1	2	1	1	0	1	1	1	1	2	1	1	2	1	0	1	0
PF03707.9	MHYT	0	1	1	1	1	1	0	0	1	1	2	0	0	1	0	0	1	1	0	2	0	0	0	0	1	1	1
PF03715.6	Noc2	1	1	1	1	1	1	1	1	1	1	1	1	1	1	1	1	1	0	1	2	1	2	1	1	1	1	1
PF03719.8	Ribosomal_S5_C	1	2	2	2	2	2	2	2	2	2	2	1	2	2	2	2	2	1	2	6	2	1	2	2	1	2	2
PF03721.7	UDPG_MGDP_dh_N	1	2	1	2	3	1	0	1	0	1	6	1	3	2	0	2	1	0	1	1	0	0	0	2	1	0	2
PF03727.9	Hexokinase_2	2	6	4	3	3	4	4	1	3	1	4	2	4	4	4	4	3	1	2	5	4	2	3	4	1	4	3
PF03731.8	Ku_N	0	0	0	0	0	0	1	0	0	1	0	0	0	0	0	0	0	1	0	1	1	1	0	0	0	0	0
PF03732.10	Retrotrans_gag	0	2	0	0	0	3	0	3	1	1	0	12	1	2	53	0	1	1	4	6	0	0	6	0	12	1	0
PF03737.8	Methyltransf_6	1	1	2	4	1	2	1	1	1	2	1	1	1	1	1	1	1	1	1	1	1	0	1	1	1	1	1
PF03746.9	LamB_YcsF	1	1	1	1	1	0	0	0	0	1	0	0	1	1	0	0	0	1	1	0	0	0	0	0	0	0	0
PF03747.7	ADP_ribosyl_GH	0	1	2	0	1	0	0	1	2	0	2	1	2	2	0	1	1	0	1	2	0	0	0	2	0	2	0
PF03770.9	IPK	2	2	2	2	2	2	2	2	2	3	2	3	2	1	0	3	2	2	2	3	2	2	2	2	2	2	2
PF03781.9	FGE-sulfatase	2	1	1	1	1	2	0	2	1	1	4	3	1	2	1	1	1	0	2	3	0	1	1	1	1	1	1
PF03795.7	YCII	2	1	6	3	1	2	1	3	3	3	1	1	3	3	1	1	1	0	2	0	0	0	1	1	1	1	2
PF03798.9	TRAM_LAG1_CLN8	2	3	3	3	3	4	3	3	4	4	4	5	3	5	3	3	3	1	3	3	4	3	5	5	4	3	3
PF03800.7	Nuf2	1	1	1	1	1	0	1	1	1	1	1	1	1	1	1	1	1	1	1	0	1	1	1	1	1	1	0
PF03801.6	Ndc80_HEC	1	1	1	1	1	1	1	1	1	1	1	1	1	1	1	1	1	1	1	0	1	1	1	1	0	1	1
PF03803.8	Scramblase	0	0	0	0	0	0	1	0	0	1	0	0	0	0	0	0	0	0	0	1	1	1	0	0	0	0	0
PF03807.10	F420_oxidored	1	2	5	2	3	3	1	1	1	1	3	1	1	1	3	1	2	2	1	2	1	1	4	2	1	1	2
PF03810.12	IBN_N	1	2	2	3	2	2	2	2	1	1	2	3	2	2	3	3	2	2	4	1	2	2	2	3	4	2	1
PF03813.7	Nrap	1	1	2	1	1	2	1	1	1	1	1	3	1	1	1	1	1	1	1	1	1	1	1	1	1	1	1
PF03815.12	LCCL	1	2	2	2	2	1	1	1	2	1	1	1	1	1	2	2	2	0	1	0	1	0	1	1	0	1	1
PF03820.10	Mtc	0	1	1	1	1	1	1	0	1	1	1	0	1	1	1	1	1	0	0	1	1	1	1	1	1	1	1
PF03824.9	NicO	0	1	1	1	1	1	0	1	2	1	1	1	1	1	2	1	1	1	1	1	0	1	1	1	1	1	1
PF03828.12	PAP_assoc	0	0	0	0	1	1	0	0	1	1	1	0	1	1	0	1	1	0	0	1	0	1	1	1	0	1	1
PF03834.7	Rad10	1	1	1	1	1	1	1	1	1	1	1	1	1	1	1	1	1	0	1	1	1	1	1	1	1	1	1
PF03835.8	Rad4	1	3	3	3	3	2	3	1	3	1	4	1	2	3	3	3	2	3	1	0	1	2	2	3	0	3	2
PF03839.9	Sec62	1	1	1	1	1	1	1	1	1	2	1	1	1	1	1	1	1	1	2	1	1	1	1	1	1	1	1
PF03847.6	TFIID_20kDa	1	1	1	1	1	0	1	1	1	2	1	1	0	1	1	1	1	1	1	1	1	1	1	1	0	1	1
PF03849.7	Tfb2	1	1	1	1	1	1	1	1	1	1	1	4	1	1	1	1	1	1	1	1	1	1	1	1	1	1	1
PF03850.7	Tfb4	1	1	1	1	1	1	1	1	1	1	1	1	1	1	1	1	1	1	1	1	1	1	1	1	1	1	1
PF03851.7	UvdE	1	1	1	1	1	1	0	1	1	1	1	1	1	1	1	1	1	0	1	0	0	1	1	1	1	1	1
PF03853.8	YjeF_N	1	2	2	2	2	2	2	1	2	1	2	1	2	2	2	2	2	1	1	1	2	2	2	2	1	2	1
PF03855.6	M-factor	0	0	0	0	0	0	0	0	0	0	0	0	0	0	0	0	0	0	0	0	0	3	0	0	0	0	0
PF03856.6	SUN	0	2	2	2	2	2	3	0	2	0	2	0	2	2	1	2	2	2	0	0	5	3	0	2	0	2	2
PF03870.8	RNA_pol_Rpb8	1	1	1	1	1	1	1	1	1	1	1	1	1	0	1	1	1	1	1	2	1	1	1	1	1	1	1
PF03871.7	RNA_pol_Rpb5_N	1	0	1	1	1	1	1	1	1	1	1	1	1	0	1	1	1	1	0	1	1	1	1	1	0	1	1
PF03874.9	RNA_pol_Rpb4	1	1	1	0	0	2	2	2	1	2	2	2	2	2	2	2	2	1	2	2	2	2	2	2	2	1	2
PF03876.10	RNA_pol_Rpb7_N	1	2	1	1	1	1	1	2	1	2	1	1	2	1	2	1	1	1	1	3	1	1	1	1	1	1	1
PF03878.8	YIF1	1	1	1	1	1	1	1	1	1	1	1	1	1	1	1	1	1	1	1	1	0	1	1	1	1	1	1
PF03879.7	Cgr1	0	0	0	0	0	0	1	0	0	1	0	0	0	0	0	0	0	1	0	0	1	1	0	0	0	0	0
PF03881.7	Fructosamin_kin	1	1	1	4	3	1	0	0	4	1	2	0	4	4	5	2	7	2	1	1	0	0	1	1	1	3	4
PF03896.9	TRAP_alpha	1	1	1	1	1	1	2	1	1	1	1	1	1	1	1	1	1	1	1	2	0	0	1	1	1	1	1
PF03901.10	Glyco_transf_22	3	4	4	4	4	5	3	4	4	4	4	3	4	4	4	4	4	3	3	4	3	4	5	4	4	4	3
PF03907.6	Spo7	1	1	1	1	1	1	1	1	1	1	1	1	1	1	1	1	1	1	1	1	1	1	1	1	1	1	1
PF03908.6	Sec20	1	1	1	0	1	1	1	1	1	1	1	7	1	1	1	1	1	1	1	1	1	1	1	1	1	1	1
PF03909.10	BSD	2	1	1	2	1	1	2	1	1	2	2	1	2	2	1	1	1	1	1	1	1	2	1	2	0	1	2
PF03911.9	Sec61_beta	0	0	0	0	0	0	1	0	0	1	0	0	0	0	0	0	0	1	0	2	2	1	0	0	0	0	0
PF03914.10	CBF	3	3	3	3	3	3	3	3	3	3	3	3	3	3	2	3	3	0	3	1	2	3	3	3	3	2	3
PF03915.6	AIP3	1	1	1	1	1	1	1	1	1	1	1	3	1	1	0	1	1	1	1	4	1	1	1	1	1	1	1
PF03917.10	GSH_synth_ATP	1	1	2	2	2	1	1	1	1	1	1	1	1	1	1	1	1	0	1	1	1	1	1	1	1	1	1
PF03928.7	DUF336	1	1	1	2	2	1	1	1	0	0	1	0	1	1	0	0	0	0	1	2	1	1	1	1	1	0	2
PF03931.8	Skp1_POZ	1	1	1	1	1	1	1	1	2	1	1	1	2	1	2	2	2	0	0	1	1	1	2	1	0	1	1
PF03932.7	CutC	1	0	1	0	1	1	0	1	0	0	1	1	1	1	1	1	1	1	1	0	0	0	1	1	0	0	1
PF03935.8	SKN1	0	0	0	0	0	0	4	0	0	6	0	0	0	0	0	0	0	1	0	0	2	3	0	0	0	0	0
PF03936.9	Terpene_synth_C	6	0	4	6	8	5	0	6	0	0	6	9	4	3	7	2	7	3	12	0	0	0	0	6	0	0	1
PF03937.9	Sdh5	0	1	1	1	1	1	1	1	1	1	1	1	1	1	1	1	1	0	1	1	1	1	1	1	1	0	1
PF03941.8	INCENP_ARK-bind	1	1	1	1	1	1	1	1	1	1	1	1	1	1	1	1	1	0	1	0	1	1	1	1	1	1	1
PF03943.6	TAP_C	0	0	0	0	0	0	0	0	0	1	0	0	0	0	0	0	0	0	0	0	1	1	0	0	0	0	0
PF03946.7	Ribosomal_L11_N	0	0	0	0	0	1	0	0	0	0	1	0	1	1	0	0	0	0	0	0	0	0	1	1	0	0	0
PF03947.11	Ribosomal_L2_C	2	2	2	2	2	2	2	2	2	2	2	2	2	2	2	2	2	0	2	5	3	4	2	2	2	2	2
PF03949.8	Malic_M	3	2	2	2	2	2	1	2	1	3	2	6	2	2	2	2	2	1	3	5	1	2	2	2	1	1	1
PF03953.10	Tubulin_C	0	0	1	0	0	0	2	0	0	0	0	0	0	1	0	0	0	0	0	1	0	0	0	0	0	1	0
PF03959.6	FSH1	2	7	14	20	11	6	2	1	7	2	6	1	4	4	8	5	7	7	1	5	3	3	6	6	2	3	5
PF03962.8	Mnd1	0	0	0	0	0	0	1	0	0	1	0	0	0	0	0	0	0	1	0	1	1	1	0	0	0	0	0
PF03966.9	Trm112p	1	1	1	1	0	1	1	1	1	1	1	2	1	1	0	1	1	1	2	1	1	1	1	1	1	1	1
PF03969.9	AFG1_ATPase	1	1	1	1	1	1	2	2	1	2	2	1	2	2	2	2	2	1	1	1	0	1	2	2	2	1	2
PF03972.7	MmgE_PrpD	1	2	3	5	7	3	0	1	1	0	3	1	1	1	1	1	1	3	1	0	1	0	4	1	1	1	1
PF03980.7	Nnf1	1	0	1	1	0	0	1	0	1	1	1	1	1	1	1	0	1	1	1	0	1	1	1	1	1	1	1
PF03981.5	Ubiq_cyt_C_chap	1	0	1	0	1	1	1	1	1	1	1	1	1	1	1	1	1	1	1	1	1	1	1	1	1	1	1
PF03982.6	DAGAT	1	2	1	3	1	1	1	1	1	1	1	4	1	1	1	1	1	1	1	2	1	1	1	1	1	1	1
PF03983.5	SHD1	1	1	1	0	0	1	1	1	1	1	1	1	1	1	1	1	1	1	1	3	1	1	1	1	1	1	1
PF03985.6	Paf1	1	1	1	1	1	1	1	1	1	1	1	1	1	1	1	1	1	0	1	1	1	1	1	1	1	1	1
PF03986.6	Autophagy_N	1	1	1	1	0	1	1	1	1	1	1	15	1	1	1	1	1	0	1	1	1	1	1	1	1	1	0
PF03987.8	Autophagy_act_C	0	0	1	1	1	1	1	0	2	0	1	13	1	1	0	1	1	1	1	0	1	1	0	1	0	0	1
PF03992.9	ABM	0	0	0	0	0	0	1	0	0	1	0	0	0	0	0	0	0	2	0	0	0	0	0	0	0	0	0
PF03997.5	VPS28	1	1	1	0	1	1	1	1	2	1	1	1	1	1	1	1	1	0	2	1	1	1	1	1	1	1	1
PF03998.6	Utp11	1	1	1	1	1	1	1	1	1	1	1	1	1	1	1	1	1	1	1	1	0	1	1	1	1	1	1
PF03999.5	MAP65_ASE1	1	1	1	1	1	1	1	1	1	1	1	1	1	1	1	1	1	1	1	2	1	2	1	1	1	1	1
PF04000.8	Sas10_Utp3	3	3	3	3	3	3	3	2	3	2	3	4	3	3	3	3	3	2	3	2	3	3	3	3	3	2	2
PF04001.6	Vhr1	0	0	0	0	0	0	1	0	0	0	0	0	0	0	0	0	0	0	0	0	2	0	0	0	0	0	0
PF04003.5	Utp12	3	3	3	3	3	3	4	3	3	3	3	3	3	3	3	3	3	1	3	4	3	4	3	3	3	3	2
PF04004.6	Leo1	0	1	1	1	1	1	1	1	1	1	1	1	1	1	1	1	1	1	1	1	1	1	1	1	1	1	0
PF04005.5	Hus1	1	1	1	1	1	1	1	1	2	1	1	2	1	1	1	1	1	1	1	1	1	1	1	1	1	1	1
PF04006.5	Mpp10	1	1	1	1	1	1	1	1	1	1	1	1	1	1	1	1	1	1	1	1	1	1	1	1	1	1	2
PF04030.7	ALO	1	1	2	1	4	2	1	1	2	1	2	4	2	1	2	1	3	3	1	1	1	1	2	1	1	2	2
PF04031.6	Las1	1	1	1	1	0	1	1	1	1	1	1	1	1	1	0	1	1	1	1	1	1	1	1	1	1	1	1
PF04032.9	Rpr2	1	0	2	1	0	2	2	1	2	1	2	1	0	1	2	2	2	0	1	0	2	2	2	2	0	1	2
PF04034.6	DUF367	1	1	1	1	1	1	1	1	1	1	1	1	1	1	1	1	1	1	1	1	1	1	1	1	1	1	1
PF04037.6	DUF382	1	1	1	0	1	1	1	1	1	1	1	1	1	1	1	1	1	0	1	1	1	1	1	1	1	1	1
PF04042.9	DNA_pol_E_B	3	3	2	3	3	2	3	3	2	3	3	3	3	3	3	3	3	2	3	2	3	3	2	3	2	3	3
PF04045.7	P34-Arc	1	1	1	1	1	1	1	1	1	1	1	1	1	1	1	1	1	1	1	1	1	1	1	1	1	1	1
PF04048.7	Sec8_exocyst	1	1	1	0	1	1	1	1	1	1	1	1	1	1	1	1	1	0	1	1	1	1	1	1	1	1	1
PF04051.9	TRAPP	3	3	3	3	3	3	3	3	3	3	3	3	3	3	3	4	3	3	3	5	3	3	3	3	2	2	2
PF04053.7	Coatomer_WDAD	3	4	4	4	4	3	2	5	4	3	4	3	4	4	3	3	3	2	3	5	2	3	3	4	3	4	3
PF04054.8	Not1	1	1	1	1	1	1	1	1	1	1	1	1	1	1	1	1	1	1	1	4	1	1	1	1	1	1	1
PF04055.14	Radical_SAM	4	6	6	6	6	5	4	4	7	3	8	4	6	6	3	6	7	3	4	8	4	4	6	7	3	6	5
PF04056.7	Ssl1	2	1	2	2	2	2	2	2	2	2	2	2	2	2	2	2	2	1	2	2	2	2	2	2	2	2	2
PF04057.5	Rep-A_N	0	0	0	0	0	0	0	0	0	0	1	0	1	1	1	0	1	0	0	0	0	0	0	1	0	0	1
PF04059.5	RRM_2	1	0	1	0	1	1	0	1	1	1	1	1	1	0	1	1	1	1	1	0	0	1	1	1	0	1	1
PF04061.7	ORMDL	1	1	1	1	1	1	1	1	1	1	1	1	1	1	1	1	1	0	1	1	2	1	1	1	1	1	1
PF04062.7	P21-Arc	1	1	1	1	1	1	1	1	1	1	1	1	1	1	1	1	1	0	1	0	1	1	1	1	1	1	1
PF04063.7	DUF383	1	1	1	1	1	0	1	1	1	1	1	2	1	1	1	1	1	1	1	1	1	1	1	1	1	1	1
PF04065.8	Not3	1	1	1	1	1	0	2	1	1	1	1	1	1	1	1	1	1	1	1	3	2	1	1	1	1	1	1
PF04069.5	OpuAC	0	0	0	0	0	1	0	2	1	0	0	2	1	1	0	0	0	0	0	0	0	0	1	0	0	0	0
PF04072.7	LCM	1	1	2	2	2	2	2	1	2	1	2	1	3	1	4	2	2	1	1	1	2	2	1	1	1	0	1
PF04078.6	Rcd1	1	1	1	1	1	1	1	1	1	1	1	1	1	1	1	1	1	0	1	1	1	1	1	1	1	1	1
PF04080.6	Per1	1	1	1	1	1	1	2	1	1	1	1	1	1	1	1	1	1	1	1	1	1	1	1	1	1	1	1
PF04081.6	DNA_pol_delta_4	1	1	1	1	1	1	0	1	1	1	1	1	1	1	1	1	1	0	1	0	0	1	0	1	1	1	1
PF04082.11	Fungal_trans	44	193	258	296	263	114	40	45	70	85	253	56	165	161	95	88	106	172	46	31	36	26	95	162	46	71	171
PF04084.7	ORC2	1	1	1	1	1	1	1	1	1	1	1	1	1	1	1	1	1	0	2	1	1	1	1	1	1	1	1
PF04088.6	Peroxin-13_N	1	1	1	1	1	1	1	1	1	1	1	1	1	1	1	1	1	1	1	2	1	1	1	1	1	1	1
PF04090.5	RNA_pol_I_TF	0	0	0	0	0	0	1	0	0	1	0	0	0	0	0	0	0	0	0	0	1	1	0	0	0	0	0
PF04091.5	Sec15	1	1	1	1	1	1	1	1	1	1	1	1	1	1	1	1	1	1	1	0	1	1	1	1	1	1	1
PF04095.9	NAPRTase	1	1	1	1	1	1	1	2	1	1	1	0	1	1	1	1	1	0	1	2	0	1	1	1	1	1	1
PF04096.7	Nucleoporin2	0	0	0	0	0	0	1	0	0	0	0	0	0	0	0	0	0	0	0	1	2	0	0	0	0	0	0
PF04097.7	Nic96	1	1	1	1	1	1	1	1	1	1	1	1	1	1	1	1	1	1	1	2	1	2	1	1	1	2	1
PF04098.8	Rad52_Rad22	1	1	1	1	1	1	2	1	1	1	1	1	1	1	1	1	1	0	1	0	2	2	1	1	1	1	1
PF04099.5	Sybindin	1	2	1	2	2	2	2	3	2	2	2	2	1	2	2	2	2	2	1	2	2	2	2	2	2	2	1
PF04100.5	Vps53_N	1	1	1	1	1	1	1	1	1	1	1	1	1	1	1	1	1	1	1	0	1	1	1	1	1	0	1
PF04101.9	Glyco_tran_28_C	1	1	1	1	0	1	1	1	1	1	2	1	1	1	1	2	1	0	1	0	1	1	1	1	1	1	0
PF04104.7	DNA_primase_lrg	1	1	1	1	1	1	1	1	1	1	1	1	1	1	1	1	1	1	1	1	1	1	1	1	1	1	1
PF04106.5	APG5	1	1	1	1	1	1	1	1	1	1	1	1	1	1	1	1	1	1	1	1	1	1	1	1	0	1	1
PF04108.5	APG17	1	2	1	1	2	1	1	1	1	0	1	1	1	1	1	1	1	2	1	1	1	1	1	1	0	2	2
PF04109.9	APG9	1	1	1	1	1	1	1	1	1	1	1	1	1	1	1	1	1	0	1	1	0	1	1	1	1	1	1
PF04110.6	APG12	1	0	1	1	0	1	1	1	1	0	1	1	1	1	1	1	1	1	1	0	1	1	1	0	1	1	1
PF04111.5	APG6	1	1	2	1	1	1	1	1	1	1	1	1	1	1	1	2	1	1	1	1	1	1	1	1	1	1	1
PF04112.6	Mak10	1	1	1	1	1	1	1	1	1	1	1	1	1	1	1	1	1	1	1	2	1	1	1	1	1	1	1
PF04113.7	Gpi16	1	1	1	1	1	1	1	1	1	1	1	1	1	1	1	1	1	1	1	1	1	1	2	1	1	1	1
PF04114.7	Gaa1	1	1	1	1	1	1	0	1	1	1	1	1	1	1	1	1	1	0	1	1	1	1	1	1	0	1	1
PF04115.5	Ureidogly_hydro	1	1	1	1	0	1	1	1	1	1	1	0	1	1	1	1	1	1	1	1	1	1	1	1	1	0	1
PF04116.6	FA_hydroxylase	4	13	11	11	16	5	5	4	10	4	8	4	16	13	6	7	6	10	8	10	4	5	6	6	10	6	7
PF04117.5	Mpv17_PMP22	3	6	6	6	6	5	5	3	4	3	7	4	6	6	5	5	5	2	3	0	2	2	5	5	3	3	6
PF04118.7	Dopey_N	1	1	1	1	2	1	1	1	2	1	1	1	1	1	0	1	1	1	1	3	0	1	2	1	1	2	1
PF04119.5	HSP9_HSP12	0	0	0	0	0	0	3	0	0	2	0	0	0	0	0	0	0	0	0	0	1	1	0	0	0	0	0
PF04120.5	Iron_permease	0	1	0	1	0	1	0	0	0	0	0	0	1	1	0	0	0	0	0	0	1	1	0	0	0	0	0
PF04121.6	Nup84_Nup100	1	1	1	1	1	0	0	1	1	1	1	2	1	1	1	1	1	1	1	1	1	1	1	1	1	1	1
PF04124.5	Dor1	1	1	1	1	1	1	1	1	1	1	1	1	1	1	1	1	1	1	1	1	1	1	1	1	1	1	1
PF04127.8	DFP	1	1	1	1	1	1	1	1	1	1	1	1	1	1	1	1	1	1	1	1	1	1	1	1	1	1	1
PF04129.5	Vps52	1	1	1	1	1	1	1	1	1	1	1	1	1	1	1	1	1	1	1	2	1	1	1	1	1	1	1
PF04130.6	Spc97_Spc98	6	5	5	5	5	6	2	5	5	5	5	5	5	5	4	5	5	4	5	5	2	4	5	5	5	5	5
PF04133.7	Vps55	1	1	1	1	1	1	2	1	1	1	1	1	1	1	1	1	1	1	1	0	1	1	1	1	1	1	0
PF04135.5	Nop10p	1	0	1	1	0	1	1	1	1	1	1	1	1	1	1	1	1	0	1	2	1	1	1	1	1	1	0
PF04136.8	Sec34	1	1	1	1	0	1	1	1	1	1	1	1	1	1	1	1	1	1	1	1	1	1	1	1	1	1	1
PF04137.8	ERO1	1	1	1	1	1	1	1	1	2	1	1	1	1	1	1	1	1	1	1	2	1	2	1	1	1	1	1
PF04139.6	Rad9	1	1	1	1	1	0	1	1	1	1	1	1	1	1	1	1	1	0	1	1	1	1	1	1	1	1	2
PF04140.7	ICMT	3	2	3	2	1	0	2	8	1	1	2	4	1	1	1	2	2	1	17	2	1	1	0	1	0	1	0
PF04142.8	Nuc_sug_transp	3	3	1	1	2	2	1	2	2	2	1	5	2	3	2	2	3	0	3	5	0	2	2	1	4	2	1
PF04145.8	Ctr	3	5	3	5	2	3	1	5	3	3	5	4	5	4	7	3	6	3	5	3	3	3	2	4	4	3	5
PF04146.8	YTH	1	1	1	1	1	2	1	2	1	2	1	2	1	2	2	2	2	1	2	0	1	0	2	2	1	1	0
PF04147.5	Nop14	1	1	1	1	1	1	1	1	1	1	1	1	1	1	1	1	1	1	1	1	1	1	1	1	1	1	1
PF04148.6	Erv26	1	1	1	1	1	2	1	0	1	1	1	1	1	1	1	1	1	1	1	1	1	1	1	1	0	1	1
PF04153.11	NOT2_3_5	1	1	1	1	1	2	1	1	1	1	1	1	0	1	1	2	1	0	1	1	1	1	1	1	1	1	1
PF04157.9	EAP30	1	2	2	2	2	2	2	2	2	2	2	2	2	2	2	2	2	2	2	1	2	2	2	2	1	2	2
PF04158.7	Sof1	0	1	1	1	0	1	0	1	1	0	0	1	1	1	1	1	1	1	0	0	1	0	1	1	1	1	1
PF04161.6	Arv1	1	1	1	1	0	1	1	1	1	1	1	1	2	2	1	1	1	1	1	0	1	1	1	1	1	0	1
PF04163.5	Tht1	1	1	1	1	1	1	1	0	1	0	1	1	1	0	1	1	1	1	1	0	1	1	1	1	0	1	1
PF04172.9	LrgB	0	0	0	0	0	1	1	0	0	0	2	0	2	2	1	1	1	0	0	2	0	0	1	1	1	0	2
PF04176.6	TIP41	1	1	1	1	1	1	1	1	1	1	1	1	1	1	1	1	1	1	1	1	1	1	1	1	1	0	1
PF04177.5	TAP42	1	1	1	2	1	1	1	1	1	1	1	1	1	1	1	1	1	1	1	1	1	1	1	1	1	1	1
PF04178.5	Got1	0	2	2	2	1	1	3	3	2	3	2	4	2	1	1	2	2	2	3	3	2	2	3	2	2	1	2
PF04179.5	Init_tRNA_PT	1	1	1	1	1	1	1	1	1	1	1	1	1	1	1	1	1	0	1	1	1	1	1	1	1	1	1
PF04180.7	LTV	1	1	1	1	1	1	1	1	1	1	1	1	1	1	1	1	1	0	1	1	1	1	1	1	1	1	1
PF04181.6	RPAP2_Rtr1	0	1	1	1	1	1	1	0	1	1	1	0	1	1	1	1	1	0	0	1	2	1	1	1	0	1	1
PF04182.5	B-block_TFIIIC	1	1	1	1	1	0	1	1	1	1	0	1	1	1	1	1	1	1	1	0	1	1	0	1	1	1	1
PF04183.5	IucA_IucC	1	0	0	1	1	0	0	1	0	0	0	2	1	0	0	0	0	1	1	1	0	0	0	0	0	0	0
PF04185.7	Phosphoesterase	0	5	5	7	6	4	0	0	1	0	2	1	5	5	1	1	2	6	0	7	0	0	4	2	1	1	0
PF04188.6	Mannosyl_trans2	0	2	1	2	1	1	1	1	1	1	1	1	1	1	1	1	1	0	1	0	1	1	1	1	1	1	1
PF04189.6	Gcd10p	1	1	1	1	1	1	1	1	1	1	1	1	1	1	1	1	1	0	1	1	1	1	1	1	1	1	1
PF04190.6	DUF410	1	1	1	1	1	1	1	1	1	1	1	1	1	1	1	1	1	1	1	1	1	1	1	1	1	1	1
PF04191.6	PEMT	2	2	2	2	2	2	2	2	2	2	2	1	2	2	2	2	2	2	2	2	2	2	2	2	2	2	2
PF04192.5	Utp21	1	1	1	1	1	1	1	1	1	1	1	1	1	1	1	1	1	1	1	1	1	1	1	1	1	1	1
PF04193.7	PQ-loop	11	9	9	11	8	6	7	5	8	8	7	6	6	7	6	7	8	5	7	11	6	3	8	7	7	6	6
PF04194.6	PDCD2_C	1	1	1	1	1	1	0	1	1	1	1	1	1	1	1	1	1	1	1	1	1	2	1	1	1	1	1
PF04199.6	Cyclase	2	4	5	7	4	3	0	1	3	1	4	2	2	2	3	1	2	4	2	2	0	0	2	0	1	2	4
PF04209.6	HgmA	2	2	4	3	4	1	0	1	1	0	3	0	5	3	2	1	2	1	1	1	0	0	1	1	1	1	4
PF04212.11	MIT	0	1	1	1	1	1	0	0	1	0	1	0	1	1	1	1	1	1	0	2	0	0	1	1	0	1	0
PF04218.6	CENP-B_N	1	0	0	0	0	0	0	0	1	0	1	0	0	1	0	0	0	0	0	0	0	0	0	1	0	0	1
PF04227.5	Indigoidine_A	0	0	0	0	0	0	1	0	0	1	0	0	0	0	0	0	0	0	0	1	0	0	0	0	0	0	0
PF04229.7	UPF0157	0	1	1	0	1	0	0	0	0	0	1	0	1	1	0	0	0	0	0	0	0	0	0	0	0	0	1
PF04241.8	DUF423	0	0	0	0	0	0	0	0	0	1	0	0	0	0	0	0	0	0	0	1	0	1	0	0	0	0	0
PF04248.5	DUF427	2	1	1	1	1	2	0	2	0	1	1	2	2	2	2	1	1	0	2	0	0	0	2	3	0	0	3
PF04252.6	RNA_Me_trans	1	1	1	0	1	1	1	1	1	1	1	1	1	1	1	1	1	1	1	1	1	0	1	1	1	1	1
PF04258.6	Peptidase_A22B	1	1	1	1	1	1	0	0	1	1	1	1	1	1	1	1	1	0	1	3	1	1	1	1	1	1	1
PF04261.5	Dyp_perox	0	1	0	0	2	1	0	5	0	0	1	1	1	1	0	1	0	2	4	0	0	0	1	1	0	0	0
PF04263.9	TPK_catalytic	1	1	1	0	1	1	1	1	1	1	1	1	1	0	1	1	1	1	1	1	1	0	1	1	1	1	1
PF04280.8	Tim44	1	1	1	1	1	1	1	1	1	1	1	1	1	1	0	1	1	1	1	2	1	1	1	1	1	1	1
PF04281.6	Tom22	0	1	1	1	1	1	1	1	1	1	1	1	1	1	1	1	1	1	1	2	1	1	1	1	1	1	0
PF04299.5	FMN_bind_2	0	1	1	3	2	2	1	0	1	1	2	0	2	2	1	0	0	3	2	0	1	0	1	1	1	0	1
PF04303.6	PrpF	1	1	1	3	2	0	0	1	1	0	2	0	0	1	2	0	1	1	1	0	0	0	0	1	3	1	2
PF04321.10	RmlD_sub_bind	1	1	1	1	1	1	0	1	1	1	2	1	1	1	2	2	2	0	1	1	0	0	2	2	1	1	2
PF04366.5	DUF500	1	3	4	5	3	3	1	2	2	3	6	2	5	5	3	3	3	2	2	4	2	1	3	4	4	2	3
PF04371.8	PAD_porph	0	2	0	0	1	0	0	0	0	0	0	0	3	2	0	0	0	1	0	0	0	0	0	1	0	1	0
PF04377.8	ATE_C	1	1	1	1	1	1	1	1	1	1	1	1	1	1	1	1	1	1	1	0	1	1	1	1	1	0	0
PF04383.6	KilA-N	2	4	4	4	4	4	5	2	4	2	4	3	4	4	4	4	4	4	3	17	4	4	4	4	2	4	4
PF04387.7	PTPLA	1	2	1	2	1	1	3	1	1	1	2	1	1	1	2	1	1	0	1	1	1	1	1	1	1	1	2
PF04388.5	Hamartin	1	0	0	0	0	1	1	1	0	0	1	1	1	1	1	1	1	0	1	1	0	1	1	1	1	0	1
PF04389.10	Peptidase_M28	9	7	7	7	7	5	6	17	9	5	15	10	9	10	15	8	12	6	13	10	4	3	6	9	6	10	17
PF04395.5	Poxvirus_B22R	0	1	0	1	1	0	0	0	1	0	1	0	1	1	1	1	1	1	0	2	0	0	0	2	0	0	0
PF04401.7	DUF540	2	3	3	3	3	3	1	2	3	2	3	1	1	2	3	3	3	3	2	5	3	0	3	2	0	3	3
PF04406.7	TP6A_N	0	0	0	0	0	0	1	0	0	1	0	0	0	0	0	0	0	0	0	0	1	1	0	0	0	0	0
PF04410.7	Gar1	1	2	2	1	2	2	2	2	2	2	2	2	2	2	2	2	2	1	2	3	2	2	2	2	2	1	0
PF04418.5	DUF543	1	0	1	0	1	1	1	1	1	1	1	1	1	1	0	1	1	1	1	2	1	1	1	1	1	1	1
PF04419.7	4F5	1	1	1	1	2	2	0	1	1	2	1	2	1	0	1	2	1	0	1	0	1	1	2	1	1	1	1
PF04420.7	CHD5	1	1	1	1	1	1	1	1	1	1	1	1	1	1	1	1	1	0	1	1	1	1	1	1	0	1	1
PF04421.6	Mss4	0	0	0	0	0	0	1	0	0	1	0	0	0	0	0	0	0	0	0	1	1	1	0	0	0	0	0
PF04424.6	DUF544	1	1	1	1	1	1	1	1	1	0	1	1	1	1	1	1	1	0	2	0	2	1	1	1	0	1	1
PF04425.5	Bul1_N	0	0	0	1	1	0	5	0	1	0	4	0	2	2	0	0	1	0	0	0	3	0	0	1	0	1	1
PF04427.11	Brix	5	5	5	4	4	6	5	5	5	5	5	5	6	6	5	5	5	4	5	7	5	5	5	5	5	5	5
PF04430.7	DUF498	1	1	1	1	1	1	1	1	1	1	1	1	1	0	1	1	1	1	1	1	0	0	1	1	0	1	1
PF04433.10	SWIRM	2	3	3	3	3	3	4	2	3	1	2	2	3	3	3	3	3	2	2	9	5	5	2	3	2	3	3
PF04437.6	RINT1_TIP1	1	1	1	1	1	1	1	1	1	1	1	1	1	1	1	1	1	1	1	1	1	1	1	1	1	1	1
PF04438.9	zf-HIT	1	3	3	3	1	2	3	0	2	1	1	3	2	2	2	2	2	1	3	0	2	3	1	2	2	2	2
PF04442.7	CtaG_Cox11	1	1	1	1	1	1	1	1	1	1	1	1	1	0	0	1	1	1	1	1	1	0	1	1	1	1	1
PF04446.5	Thg1	1	1	1	1	1	1	1	1	1	1	1	1	1	1	1	1	1	1	1	1	1	1	1	1	1	0	1
PF04450.5	BSP	1	1	1	1	1	1	0	1	1	1	1	2	1	1	1	1	1	1	1	0	0	0	1	1	0	1	1
PF04457.5	DUF504	0	0	1	0	0	0	0	0	0	0	0	0	1	0	0	0	0	0	0	0	0	0	0	0	0	0	1
PF04468.5	PSP1	1	1	1	1	1	1	1	1	1	1	1	1	1	1	0	1	1	0	1	3	2	1	1	1	1	1	1
PF04478.5	Mid2	0	0	0	0	0	0	0	0	0	0	0	0	0	0	0	0	0	1	0	0	2	0	0	0	0	0	0
PF04479.6	RTA1	0	22	18	26	12	18	2	3	7	6	29	4	11	11	5	6	8	18	4	2	4	1	7	10	2	9	21
PF04488.8	Gly_transf_sug	4	7	7	10	10	5	3	4	2	9	5	4	11	10	9	4	6	4	4	4	4	4	4	8	2	2	4
PF04494.8	TFIID_90kDa	1	1	1	1	1	1	1	1	1	1	1	1	1	1	1	1	1	0	1	1	1	2	1	1	1	1	1
PF04495.7	GRASP55_65	1	1	1	1	1	1	1	2	1	2	1	2	1	1	1	1	1	1	2	2	1	1	1	1	2	0	1
PF04499.8	SAPS	0	1	1	1	1	1	2	1	1	1	1	1	1	1	1	1	1	0	1	2	3	1	1	1	1	1	1
PF04502.6	DUF572	2	2	2	2	2	2	0	2	2	2	2	2	2	2	1	2	2	1	2	2	1	2	2	2	2	2	1
PF04506.6	Rft-1	0	2	1	1	0	1	1	1	1	1	1	1	1	1	1	1	1	1	2	1	1	1	1	1	1	1	0
PF04510.5	DUF577	1	1	1	1	1	1	0	0	1	1	1	0	1	1	0	1	1	1	1	4	0	0	1	1	0	1	1
PF04511.8	DER1	3	1	2	2	2	1	2	4	2	2	2	5	2	2	1	3	2	2	3	2	2	3	2	2	2	1	2
PF04515.5	Choline_transpo	2	2	2	2	2	2	1	2	1	3	2	2	2	2	1	2	2	2	2	2	1	1	2	2	2	1	2
PF04516.8	CP2	0	2	1	1	1	1	0	0	1	0	1	0	1	1	1	1	1	1	0	5	0	0	1	1	0	1	1
PF04519.6	DUF583	0	0	0	0	0	0	0	0	0	0	1	0	0	1	0	1	1	0	0	0	0	0	0	1	0	0	0
PF04525.5	DUF567	0	0	0	0	0	0	0	0	0	1	0	0	0	0	0	0	0	3	0	0	0	0	0	0	0	0	0
PF04535.5	DUF588	0	1	1	1	1	1	1	0	1	0	1	0	1	1	1	1	1	1	0	0	1	0	1	1	1	1	1
PF04547.5	Anoctamin	1	2	2	2	2	1	0	1	1	1	2	1	2	2	2	1	1	2	1	1	1	1	1	2	1	1	2
PF04563.8	RNA_pol_Rpb2_1	1	2	2	2	3	3	1	3	3	2	2	2	2	2	2	2	2	1	1	1	1	2	3	2	2	3	1
PF04564.8	U-box	0	2	2	2	2	1	0	0	2	0	1	0	2	2	2	2	2	0	1	1	0	0	2	1	0	2	2
PF04568.5	IATP	1	1	1	2	2	1	0	2	1	1	1	2	0	1	1	2	1	1	1	0	2	1	0	1	1	1	1
PF04573.5	SPC22	1	1	1	1	1	1	1	1	1	1	1	1	1	1	1	1	1	0	1	0	1	1	1	1	0	1	1
PF04577.7	DUF563	0	1	0	0	0	0	0	0	0	0	0	0	2	0	0	0	0	0	0	0	0	0	0	0	0	0	0
PF04588.6	HIG_1_N	2	2	2	2	2	2	3	2	2	3	3	2	2	2	2	2	2	3	2	3	2	2	2	2	2	2	1
PF04597.7	Ribophorin_I	1	1	1	1	1	1	1	1	1	1	1	1	1	1	1	1	1	0	1	1	1	1	1	1	1	1	0
PF04603.5	Mog1	0	1	1	1	0	1	1	1	1	1	1	1	1	1	1	1	1	0	1	1	1	1	1	1	1	0	1
PF04614.5	Pex19	1	1	1	1	1	1	1	1	1	1	1	2	1	1	1	1	1	1	1	2	1	1	1	1	1	1	1
PF04615.6	Utp14	1	1	1	1	1	1	1	1	1	1	1	0	1	1	0	1	1	1	1	1	1	1	1	1	1	1	1
PF04616.7	Glyco_hydro_43	4	18	21	12	23	6	0	4	1	0	18	0	3	3	20	6	12	14	7	2	0	0	5	3	4	1	23
PF04622.5	ERG2_Sigma1R	1	1	1	1	1	1	1	1	0	1	1	1	1	1	1	1	1	1	2	1	1	1	1	1	1	0	1
PF04627.6	ATP-synt_Eps	1	1	1	1	0	1	0	0	1	1	1	1	1	1	1	1	1	1	1	1	1	1	1	1	1	0	1
PF04628.6	Sedlin_N	2	1	2	2	1	2	2	2	2	2	2	2	2	2	2	2	2	2	2	0	2	2	2	2	1	2	2
PF04632.5	FUSC	0	1	1	1	1	1	0	0	1	1	2	1	2	2	1	1	1	0	1	2	0	0	1	2	0	1	1
PF04641.5	Rtf2	4	3	3	3	2	3	2	4	3	3	2	15	3	3	2	2	2	3	3	5	1	3	3	3	3	2	3
PF04646.5	DUF604	0	1	1	1	0	1	0	0	1	0	1	0	1	1	1	1	1	0	0	0	0	0	1	1	0	0	1
PF04652.9	DUF605	1	1	1	1	1	1	1	1	1	1	1	1	1	1	1	1	1	1	1	1	1	1	1	1	1	1	1
PF04658.6	TAFII55_N	0	1	1	1	1	1	1	1	1	1	1	1	1	1	1	1	1	1	1	1	1	1	1	1	1	1	1
PF04666.6	Glyco_transf_54	0	1	3	5	3	1	0	0	0	0	3	0	1	1	1	0	1	1	0	0	0	0	0	2	0	2	2
PF04667.10	Endosulfine	1	1	3	1	2	1	1	1	1	1	2	1	3	1	1	2	1	3	0	2	2	1	1	1	1	1	1
PF04669.6	DUF579	1	1	1	1	1	1	1	1	1	1	1	1	1	1	1	1	1	1	1	1	1	1	1	1	0	1	1
PF04670.5	Gtr1_RagA	2	2	2	2	2	3	2	2	3	2	2	2	2	2	2	2	2	0	2	4	2	2	2	2	2	2	2
PF04677.8	CwfJ_C_1	2	2	2	2	1	2	0	2	2	2	2	2	2	2	2	2	2	0	1	2	1	2	2	2	2	2	2
PF04678.6	DUF607	0	1	1	1	1	1	0	1	0	1	1	0	1	1	1	1	1	0	1	0	0	0	1	1	0	0	1
PF04681.5	Bys1	0	5	3	3	4	1	0	0	2	0	1	0	4	2	1	1	1	3	0	0	0	0	2	1	0	2	1
PF04683.6	Proteasom_Rpn13	1	1	1	1	1	1	1	1	1	1	2	1	1	1	1	2	1	1	1	2	1	2	1	1	0	1	1
PF04695.6	Pex14_N	2	2	2	2	2	2	0	2	2	1	2	2	2	2	2	2	2	2	2	3	1	1	2	2	2	2	2
PF04696.6	Pinin_SDK_memA	1	1	1	1	1	1	0	1	1	1	1	1	1	0	1	1	1	0	1	1	0	1	1	1	2	1	1
PF04699.7	P16-Arc	1	1	1	1	1	1	1	1	1	1	1	1	1	1	1	1	1	1	1	1	1	1	1	1	1	0	1
PF04707.7	PRELI	2	2	2	1	2	2	2	2	2	2	2	2	2	2	2	2	2	1	2	3	3	2	2	2	2	2	1
PF04716.7	ETC_C1_NDUFA5	1	1	1	1	1	1	1	1	1	1	1	1	1	1	1	1	1	0	1	2	0	0	1	1	1	0	1
PF04718.8	ATP-synt_G	1	1	1	1	1	1	1	1	1	1	1	2	1	0	1	1	1	0	1	2	1	1	1	1	1	0	1
PF04719.7	TAFII28	1	1	1	1	1	1	1	1	1	1	1	5	1	1	1	1	1	1	1	0	1	1	0	1	1	1	1
PF04722.6	Ssu72	1	1	1	1	1	1	1	1	1	1	1	1	1	1	1	1	1	1	1	1	1	1	1	1	0	1	1
PF04724.6	Glyco_transf_17	1	0	0	0	0	2	0	0	0	0	2	1	2	1	1	1	1	0	1	1	0	0	2	1	1	0	0
PF04727.6	ELMO_CED12	0	1	1	1	1	1	0	1	1	1	1	1	1	1	1	1	1	1	1	1	0	0	1	1	1	1	1
PF04729.6	ASF1_hist_chap	0	1	1	1	1	2	1	1	1	1	1	1	1	1	0	1	1	1	1	1	1	1	1	1	1	1	2
PF04733.7	Coatomer_E	1	2	2	2	1	2	1	0	1	1	2	1	2	2	2	2	2	2	1	2	1	1	2	2	2	1	2
PF04734.6	Ceramidase_alk	1	1	1	1	1	2	0	1	1	0	1	1	3	3	1	2	2	1	1	1	0	0	2	2	1	1	1
PF04739.8	AMPKBI	1	1	1	1	1	1	2	1	1	1	1	1	1	1	1	1	1	0	1	0	3	1	1	1	1	0	1
PF04749.10	PLAC8	1	3	3	2	2	3	0	3	2	0	2	4	4	2	2	1	4	2	3	0	0	0	3	2	0	2	1
PF04750.7	Far-17a_AIG1	2	2	1	2	1	1	3	2	2	1	3	3	2	1	2	1	2	1	1	1	1	1	2	0	2	1	1
PF04752.5	ChaC	1	1	1	1	1	1	1	1	1	1	1	1	1	1	1	1	1	1	1	1	1	1	1	1	1	1	1
PF04756.6	OST3_OST6	2	1	1	1	1	1	2	1	1	1	1	1	1	1	1	1	1	1	1	2	2	1	1	1	1	1	1
PF04757.7	Pex2_Pex12	0	3	3	3	3	2	2	3	3	3	3	3	3	3	3	3	3	2	3	2	3	1	3	3	3	3	2
PF04758.7	Ribosomal_S30	1	1	1	0	1	1	0	1	1	1	1	1	1	1	1	4	2	1	1	3	0	2	1	1	1	1	2
PF04762.5	IKI3	1	2	3	2	3	1	3	1	2	2	3	1	2	2	3	3	3	1	3	3	3	1	3	3	1	3	2
PF04768.6	DUF619	0	1	1	1	1	1	1	1	1	1	2	1	2	2	1	2	1	2	1	1	1	1	1	1	1	1	1
PF04769.5	MAT_Alpha1	0	0	1	1	1	1	1	0	0	0	1	0	1	0	0	2	0	1	0	0	1	0	1	0	0	1	1
PF04774.8	HABP4_PAI-RBP1	1	0	1	1	1	1	1	1	1	1	1	1	2	1	2	0	0	1	1	0	2	0	2	2	1	1	2
PF04777.6	Evr1_Alr	2	2	2	2	2	1	2	2	2	2	2	2	2	2	2	2	2	2	2	1	2	2	2	2	2	2	2
PF04791.9	LMBR1	0	3	2	2	2	2	0	0	2	0	2	0	2	2	2	2	2	1	0	2	0	1	2	2	0	2	2
PF04795.5	PAPA-1	1	0	1	1	1	1	1	1	1	1	1	2	1	1	1	1	1	1	1	0	1	1	1	1	1	1	1
PF04800.5	ETC_C1_NDUFA4	1	1	1	1	1	1	1	1	1	1	1	1	1	1	1	1	1	0	1	2	0	0	1	1	1	0	0
PF04801.6	Sin_N	1	1	1	1	1	1	1	1	1	1	1	1	1	1	1	1	1	1	1	1	1	1	1	1	1	1	1
PF04802.8	SMK-1	1	1	1	1	1	1	1	1	1	1	1	1	1	1	1	1	1	0	1	0	1	1	1	1	1	1	1
PF04811.8	Sec23_trunk	3	3	3	3	3	2	5	3	3	3	3	3	3	3	3	3	3	2	3	6	5	4	3	3	3	3	3
PF04818.6	DUF618	1	2	2	2	2	3	1	1	2	1	2	1	2	2	2	2	1	0	1	1	1	1	2	2	0	2	3
PF04820.7	Trp_halogenase	2	1	2	0	3	2	0	4	0	0	0	2	1	0	1	0	0	0	3	0	0	0	1	0	0	0	0
PF04821.7	TIMELESS	1	1	0	1	0	1	1	1	0	1	1	1	1	1	0	0	0	1	1	1	1	1	1	1	1	0	1
PF04824.9	Rad21_Rec8	0	0	0	0	0	0	0	1	0	0	0	0	0	1	0	0	0	0	0	0	0	0	0	0	0	0	1
PF04825.6	Rad21_Rec8_N	2	2	1	1	2	2	2	2	2	2	2	2	2	1	2	2	2	0	2	1	2	2	1	2	2	1	1
PF04827.7	Plant_tran	0	0	0	0	0	0	0	0	0	3	0	0	0	0	0	0	0	0	0	5	0	0	0	0	0	0	0
PF04828.7	GFA	5	13	16	13	12	8	0	10	13	3	12	5	11	11	5	8	15	18	3	1	0	1	9	14	2	9	10
PF04841.6	Vps16_N	1	1	1	1	1	0	0	1	1	1	1	1	1	1	1	1	1	1	1	1	1	1	1	1	0	1	1
PF04847.5	Calcipressin	1	1	1	1	1	1	1	1	1	1	1	1	1	1	1	1	1	1	1	1	1	1	1	1	1	1	1
PF04851.8	ResIII	3	4	5	5	5	4	5	4	5	2	4	5	5	5	6	6	5	2	5	6	5	5	4	5	3	4	4
PF04855.5	SNF5	2	2	2	2	2	2	2	2	2	2	2	2	2	2	2	2	2	0	2	1	2	2	2	2	2	2	2
PF04857.13	CAF1	1	2	2	2	2	2	1	1	2	1	1	1	1	1	2	2	1	0	1	4	1	2	2	1	1	2	2
PF04869.7	Uso1_p115_head	1	1	1	1	0	1	1	1	1	1	1	1	1	1	1	1	1	1	1	1	1	1	1	1	1	1	1
PF04880.6	NUDE_C	1	1	1	1	1	1	0	1	1	1	1	1	1	1	1	1	1	1	0	2	0	0	1	1	1	1	1
PF04882.5	Peroxin-3	1	1	1	1	1	1	1	1	1	1	1	2	1	1	1	1	1	1	1	1	1	1	1	1	1	1	1
PF04884.7	DUF647	1	1	1	1	1	1	0	0	1	0	1	4	1	1	1	1	1	1	1	2	0	0	1	1	0	1	1
PF04889.5	Cwf_Cwc_15	0	0	0	0	0	0	1	0	0	1	0	0	0	0	0	0	0	1	0	1	1	1	0	0	0	0	0
PF04892.5	VanZ	1	1	1	1	1	1	1	1	1	0	1	1	1	1	0	1	1	1	1	0	1	1	1	1	1	1	1
PF04893.10	Yip1	3	3	3	2	2	3	3	3	3	3	3	3	3	3	3	3	3	2	3	3	3	3	3	3	1	3	2
PF04900.5	Fcf1	2	2	2	0	2	2	2	2	2	2	2	2	1	1	2	2	2	2	2	1	2	2	1	2	2	2	1
PF04908.8	SH3BGR	1	1	1	1	1	1	1	1	1	1	1	1	1	1	1	1	1	1	1	3	1	0	1	1	1	1	0
PF04909.7	Amidohydro_2	4	7	10	18	7	9	1	4	3	2	9	5	10	9	5	4	7	9	7	1	1	1	7	5	3	4	3
PF04910.7	DUF654	1	1	1	1	1	1	1	1	1	1	1	1	1	1	1	1	1	1	1	1	1	1	1	1	1	1	0
PF04911.5	ATP-synt_J	1	0	0	0	0	1	0	0	1	1	1	1	1	1	1	1	1	0	1	2	1	1	1	1	1	0	0
PF04912.7	Dynamitin	1	1	1	1	1	1	1	1	1	1	1	1	1	1	1	1	1	0	1	2	1	1	1	1	1	1	1
PF04921.7	XAP5	1	1	1	1	1	1	0	1	1	1	1	1	1	1	1	1	1	0	1	1	0	1	1	1	0	1	1
PF04922.5	DIE2_ALG10	1	1	1	1	0	1	1	1	1	0	1	1	1	1	1	1	1	1	1	0	1	1	1	1	1	0	1
PF04925.8	SHQ1	0	0	0	0	0	0	1	0	0	0	0	0	0	0	0	0	0	0	0	1	1	1	0	0	0	0	0
PF04928.10	PAP_central	1	1	1	1	2	1	1	1	1	1	2	1	1	2	2	2	1	1	1	6	1	1	1	2	1	2	1
PF04930.8	FUN14	0	0	0	0	0	0	1	0	0	1	0	0	0	0	0	0	0	0	0	1	1	1	0	0	0	0	0
PF04931.6	DNA_pol_phi	1	1	1	1	1	1	1	1	1	1	1	1	1	1	1	1	1	0	1	1	1	1	2	1	1	1	1
PF04934.7	Med6	1	1	1	1	0	1	2	1	1	1	1	1	1	1	1	1	1	1	1	1	1	1	1	1	1	1	1
PF04935.5	SURF6	1	1	1	1	1	1	1	1	1	1	1	1	1	1	1	1	1	1	1	1	1	1	1	1	1	1	0
PF04937.8	DUF659	6	0	0	0	2	0	0	4	0	0	0	10	6	0	0	0	0	1	0	0	0	0	0	0	0	0	0
PF04938.5	SIP1	0	0	0	0	0	0	1	0	0	1	0	0	0	0	0	0	0	0	0	0	1	2	0	0	0	0	0
PF04939.5	RRS1	1	1	1	1	1	1	1	1	1	1	1	1	1	1	1	1	1	1	1	0	1	1	1	1	1	1	1
PF04950.5	DUF663	2	2	2	2	2	2	2	2	2	2	2	2	2	2	2	2	2	2	2	3	2	2	2	2	2	2	2
PF04959.6	ARS2	1	1	1	1	1	1	0	1	1	1	1	1	1	1	1	1	1	1	1	1	0	1	1	1	1	1	1
PF04968.5	CHORD	0	1	0	0	0	0	0	1	0	1	1	0	1	1	0	0	0	0	0	1	0	0	0	1	0	0	1
PF04969.9	CS	2	3	3	4	3	4	2	3	4	3	2	6	2	2	3	5	4	3	5	2	2	2	4	2	6	3	2
PF04979.7	IPP-2	1	1	1	2	1	1	1	1	1	1	1	1	1	1	1	1	1	1	1	1	1	1	1	1	1	1	1
PF04981.6	NMD3	1	1	1	1	1	1	1	1	1	1	1	1	1	1	1	1	1	1	1	2	1	1	1	1	1	1	1
PF04982.6	HPP	2	1	1	1	2	1	1	2	1	1	1	0	1	1	0	1	1	0	2	1	0	0	1	1	2	1	1
PF04987.7	PigN	0	1	1	1	1	1	1	1	1	0	1	0	0	1	1	1	1	1	0	0	1	1	1	1	1	1	1
PF04991.6	LicD	0	2	2	1	2	2	6	0	2	0	1	0	2	2	0	2	1	0	0	0	2	0	2	2	0	2	2
PF04998.10	RNA_pol_Rpb1_5	3	3	4	3	3	3	3	3	3	3	3	3	4	4	3	3	3	3	5	4	3	3	3	3	3	3	3
PF05002.8	SGS	0	0	1	0	1	0	0	1	0	1	1	1	1	1	0	0	0	0	1	0	0	1	0	1	0	0	1
PF05004.6	IFRD	0	1	1	1	1	1	1	0	1	0	1	0	1	1	1	1	0	1	0	0	0	1	1	1	0	1	1
PF05007.6	Mannosyl_trans	1	1	1	1	1	1	1	1	1	1	1	1	1	1	1	1	1	0	1	1	1	1	2	1	1	1	1
PF05008.8	V-SNARE	0	0	0	0	0	0	1	0	0	1	0	0	0	0	0	0	0	0	0	0	1	1	0	0	0	0	0
PF05019.6	Coq4	1	1	1	1	1	1	1	1	1	1	1	1	1	1	1	1	1	1	1	1	1	1	1	1	1	1	1
PF05021.8	NPL4	1	1	1	1	1	1	1	1	1	1	1	1	1	1	1	1	1	0	1	1	1	1	1	1	1	1	1
PF05022.5	SRP40_C	1	1	1	1	1	1	1	1	1	1	1	1	1	1	1	1	1	1	1	1	1	1	1	1	1	1	1
PF05023.7	Phytochelatin	0	0	0	0	0	0	0	0	0	0	0	0	0	0	0	0	0	0	0	3	0	1	0	0	0	0	0
PF05024.8	Gpi1	1	1	1	0	1	1	1	1	1	1	1	1	0	1	1	1	1	0	1	1	1	1	1	1	1	1	1
PF05028.7	PARG_cat	0	0	0	0	1	0	0	0	1	0	1	0	0	1	0	0	1	1	0	0	0	0	0	0	0	0	0
PF05032.5	Spo12	1	1	1	0	1	1	0	1	1	2	1	1	1	1	1	1	1	0	1	0	1	1	1	1	1	1	1
PF05042.6	Caleosin	1	1	1	1	1	1	0	2	0	0	0	1	0	1	2	1	0	1	1	1	0	0	1	1	1	1	0
PF05046.7	Img2	1	1	1	1	1	1	1	1	1	1	1	1	1	1	1	1	1	1	1	1	1	1	1	1	1	1	1
PF05047.9	L51_S25_CI-B8	3	3	3	3	2	3	3	3	3	2	3	3	3	3	3	3	3	1	3	3	2	1	3	3	1	1	3
PF05051.6	COX17	1	1	1	1	0	1	2	1	1	1	1	1	1	1	1	1	1	1	2	0	1	1	1	1	0	1	1
PF05057.7	DUF676	4	5	6	6	4	9	5	7	3	4	10	5	10	7	6	6	13	9	8	8	4	1	7	9	3	3	11
PF05063.7	MT-A70	2	1	1	1	1	1	2	2	1	2	1	2	1	1	1	1	1	0	2	3	2	1	1	1	2	0	1
PF05064.6	Nsp1_C	0	1	1	1	1	1	1	1	1	1	1	1	1	1	1	1	1	1	0	1	1	1	0	1	1	1	1
PF05071.9	NDUFA12	2	2	2	2	2	2	2	2	2	2	2	2	2	2	2	3	2	0	2	3	0	0	1	2	2	1	2
PF05089.5	NAGLU	0	1	0	0	0	1	0	0	0	0	0	0	2	1	0	0	0	1	0	0	0	0	1	2	0	0	0
PF05091.5	eIF-3_zeta	1	1	1	1	1	1	0	1	1	1	1	1	1	1	1	1	1	1	1	1	0	1	1	1	1	1	1
PF05093.6	CIAPIN1	1	0	1	1	1	1	1	1	1	1	1	1	1	1	1	1	1	1	1	1	1	1	1	1	1	1	1
PF05127.7	DUF699	1	1	2	1	1	1	1	2	1	1	1	1	1	1	1	1	1	1	1	1	1	1	1	1	1	1	1
PF05129.6	Elf1	1	0	1	1	1	1	1	1	1	1	1	1	1	1	1	1	1	1	1	1	1	1	1	1	0	1	1
PF05132.7	RNA_pol_Rpc4	1	1	1	1	1	1	1	1	1	1	1	1	1	1	1	1	1	1	1	1	1	1	1	1	1	1	1
PF05139.7	Erythro_esteras	0	1	1	1	1	0	0	0	1	0	1	0	1	1	0	1	1	1	0	0	0	0	0	0	0	1	0
PF05141.5	DIT1_PvcA	0	3	2	1	0	1	1	0	3	0	3	0	2	1	1	0	2	2	0	0	1	0	0	1	0	2	1
PF05147.6	LANC_like	1	1	1	1	0	0	0	1	1	0	1	1	1	1	0	1	1	1	1	0	0	0	0	1	0	1	1
PF05148.8	Methyltransf_8	1	1	1	1	1	1	1	1	1	1	1	1	1	1	1	1	1	1	1	1	0	1	1	1	1	1	1
PF05153.8	DUF706	2	1	1	2	1	0	1	1	2	3	1	2	1	1	1	1	1	0	2	1	0	0	1	1	1	2	1
PF05158.5	RNA_pol_Rpc34	1	1	1	1	0	1	1	2	1	1	1	1	1	1	1	1	1	1	1	2	1	1	1	1	1	1	1
PF05160.6	DSS1_SEM1	0	0	0	0	1	1	1	1	0	1	0	1	0	1	1	1	1	1	0	0	1	1	1	0	0	1	1
PF05172.6	MPPN	0	0	0	0	0	0	1	0	0	1	0	0	0	0	0	0	0	0	0	0	2	1	0	0	0	0	0
PF05175.7	MTS	1	1	1	1	1	2	2	1	1	2	2	1	2	2	2	1	2	2	1	4	2	2	2	2	2	1	1
PF05176.7	ATP-synt_10	1	1	1	1	1	1	1	1	1	1	1	1	1	1	1	1	1	1	1	0	1	1	1	1	0	1	1
PF05178.5	Kri1	1	1	1	1	1	1	1	1	1	1	1	1	1	1	1	1	1	1	1	1	1	1	1	1	1	1	1
PF05179.7	CDC73	1	1	1	1	1	1	1	1	1	1	1	1	1	1	1	1	1	1	1	1	1	1	1	1	1	1	1
PF05180.5	zf-DNL	0	1	1	1	1	1	1	1	1	1	1	7	1	1	1	1	1	0	1	1	1	1	1	1	1	1	1
PF05181.5	XPA_C	1	0	1	1	1	1	1	1	1	1	1	1	1	1	0	1	1	0	1	1	1	1	1	1	1	1	1
PF05182.6	Fip1	0	1	1	1	1	1	1	1	1	1	1	1	1	1	0	1	1	0	1	1	1	1	1	1	1	1	0
PF05183.5	RdRP	6	2	2	3	3	2	0	8	3	1	5	6	2	2	3	3	4	1	7	5	0	1	3	3	0	3	4
PF05185.9	PRMT5	3	3	3	3	3	4	1	3	4	3	3	3	3	3	2	3	3	3	3	5	2	2	3	3	3	3	3
PF05186.6	Dpy-30	0	0	0	0	0	0	1	0	0	0	0	0	0	0	0	0	0	1	0	0	1	1	0	0	0	0	0
PF05192.11	MutS_III	3	5	4	5	6	4	6	5	6	5	4	6	4	4	5	6	5	5	4	3	4	4	3	3	6	5	4
PF05193.14	Peptidase_M16_C	5	6	5	6	6	5	5	4	4	5	4	5	5	4	3	5	5	3	4	5	6	5	5	4	5	4	4
PF05199.6	GMC_oxred_C	2	1	2	1	1	4	0	5	0	0	2	4	1	1	1	1	3	2	3	0	0	0	3	0	0	1	3
PF05205.5	COMPASS-Shg1	1	1	1	0	1	1	1	1	1	0	1	1	1	1	1	1	1	1	1	0	1	1	1	1	0	1	1
PF05206.7	TRM13	0	0	0	0	0	0	1	0	0	0	0	0	0	0	0	0	0	0	0	1	1	1	0	0	0	0	0
PF05207.6	zf-CSL	3	1	1	1	1	2	2	1	1	1	1	1	1	1	2	2	2	0	2	0	1	1	1	2	1	2	1
PF05208.6	ALG3	1	1	1	1	1	1	1	1	1	1	1	1	1	1	1	1	1	1	1	1	1	1	1	1	1	1	1
PF05216.6	UNC-50	0	0	0	0	0	0	1	0	0	1	0	0	0	0	0	0	0	1	0	0	1	1	0	0	0	0	0
PF05221.10	AdoHcyase	2	1	1	1	1	1	1	1	1	1	1	1	1	1	1	1	1	1	1	2	1	1	1	1	1	1	1
PF05222.8	AlaDh_PNT_N	1	0	0	0	0	0	0	1	1	0	0	1	0	1	0	0	0	0	1	1	0	1	0	0	0	1	0
PF05224.5	NDT80_PhoG	0	3	2	3	2	3	2	0	2	0	3	0	3	3	3	3	3	0	0	7	1	0	3	4	1	1	3
PF05234.4	UAF_Rrn10	0	1	1	1	1	1	1	0	1	0	0	0	1	1	1	1	1	1	0	0	1	1	1	1	0	0	1
PF05236.7	TAF4	1	1	1	1	1	1	1	1	1	1	1	3	1	1	1	1	1	0	1	1	1	1	1	1	1	1	1
PF05238.6	CHL4	0	1	1	1	1	1	1	0	1	0	1	0	1	1	1	1	1	0	0	0	1	1	1	1	1	1	0
PF05241.5	EBP	2	4	4	4	2	5	0	3	3	0	4	2	4	3	3	3	3	3	3	0	0	0	4	4	0	3	4
PF05254.5	UPF0203	1	0	1	0	0	1	1	2	1	1	0	4	1	0	1	1	0	0	1	1	1	1	1	1	1	0	1
PF05255.4	UPF0220	1	1	1	1	1	1	1	1	1	1	1	1	1	1	1	1	1	1	1	2	1	1	1	1	1	1	1
PF05257.9	CHAP	0	0	0	0	0	0	0	0	0	0	0	0	1	1	0	0	0	0	0	0	0	0	0	1	0	0	0
PF05277.5	DUF726	2	2	2	2	2	2	1	2	2	2	3	1	2	3	3	3	3	2	2	3	1	2	2	3	2	2	3
PF05282.4	AAR2	0	1	1	1	1	1	0	0	1	1	1	0	1	1	1	1	1	0	0	0	1	1	1	1	1	1	0
PF05285.5	SDA1	1	1	1	1	1	1	1	1	1	1	1	1	1	1	1	1	1	0	1	1	1	1	1	1	1	1	1
PF05291.4	Bystin	1	1	1	0	1	1	1	1	1	1	1	1	1	1	0	1	1	1	1	3	1	1	1	1	1	1	1
PF05303.5	DUF727	0	1	1	1	1	1	2	1	1	1	1	1	1	1	1	1	1	1	0	2	0	1	1	1	1	1	1
PF05327.4	RRN3	1	1	1	1	1	1	1	1	1	1	1	1	1	1	1	1	1	0	1	1	1	1	1	1	1	1	1
PF05328.5	CybS	1	1	1	1	1	1	2	1	1	1	1	1	1	1	1	1	1	1	1	2	2	1	1	1	1	1	1
PF05336.6	DUF718	0	1	1	1	1	1	0	0	0	1	1	0	1	1	0	1	1	1	1	0	0	0	1	1	0	0	1
PF05345.5	He_PIG	0	1	1	1	1	0	1	1	0	1	1	1	1	1	1	1	1	1	1	0	1	0	0	1	0	0	0
PF05346.4	DUF747	1	1	1	1	1	1	1	1	1	1	1	1	1	1	1	1	1	1	1	1	1	1	1	1	1	1	1
PF05347.8	Complex1_LYR	8	4	8	6	5	7	6	5	9	5	7	8	7	4	9	8	10	7	7	7	4	3	7	5	7	3	7
PF05348.4	UMP1	1	1	1	1	1	1	1	1	1	1	1	1	1	1	1	1	1	1	1	2	1	1	1	1	1	1	1
PF05362.6	Lon_C	1	0	0	0	0	0	0	0	0	0	1	4	1	1	0	0	1	1	1	2	0	0	1	1	0	0	1
PF05365.5	UCR_UQCRX_QCR9	0	0	0	0	0	0	1	0	0	1	0	0	0	0	0	0	0	0	0	2	0	1	0	0	0	0	0
PF05368.6	NmrA	2	31	37	46	29	30	3	10	12	7	44	6	34	27	22	14	26	22	18	10	1	0	20	28	5	12	31
PF05383.10	La	1	1	1	1	2	2	2	0	1	2	2	1	1	1	1	1	2	1	2	4	3	1	1	1	1	2	1
PF05390.4	KRE9	0	0	0	0	0	0	1	0	0	0	0	0	0	0	0	0	0	1	0	0	1	1	0	0	0	0	0
PF05397.5	Med15_fungi	0	0	0	0	0	0	0	0	0	0	0	0	0	0	0	0	0	1	0	4	1	1	0	0	0	0	0
PF05405.7	Mt_ATP-synt_B	1	1	1	1	1	1	1	1	1	1	1	1	1	1	1	1	1	1	1	3	1	1	1	1	1	1	1
PF05422.5	SIN1	1	1	1	1	1	1	1	2	1	1	1	1	1	1	0	1	1	1	1	1	1	1	1	1	1	1	1
PF05426.5	Alginate_lyase	1	4	2	2	2	2	0	2	0	3	1	1	2	2	0	0	0	2	2	3	0	0	0	1	0	0	4
PF05460.6	ORC6	0	1	1	1	1	1	0	0	1	0	1	0	1	1	1	1	1	0	0	0	1	1	1	1	0	1	1
PF05462.4	Dicty_CAR	0	2	2	0	1	0	0	0	1	0	3	0	2	3	1	2	1	0	0	0	0	0	2	2	0	0	1
PF05470.5	eIF-3c_N	2	1	1	1	1	1	1	2	1	1	1	6	2	1	1	1	1	1	1	1	1	1	1	1	1	1	1
PF05486.5	SRP9-21	1	0	1	1	0	1	2	1	1	1	1	1	1	1	1	1	1	1	1	0	1	1	1	0	1	1	1
PF05493.6	ATP_synt_H	0	0	0	0	1	1	0	1	1	1	0	1	1	0	1	1	0	0	1	1	1	1	1	1	0	0	1
PF05495.5	zf-CHY	1	1	3	3	1	3	2	1	2	1	3	2	3	3	3	3	3	1	1	2	1	4	2	3	1	1	4
PF05499.5	DMAP1	0	1	0	0	1	1	1	0	1	0	1	1	1	1	1	1	1	0	0	0	1	1	1	1	0	1	0
PF05502.6	Dynactin_p62	1	1	1	1	1	1	1	1	1	1	1	1	1	1	1	1	1	1	1	1	0	0	1	1	1	1	1
PF05508.4	Ran-binding	0	0	0	0	0	0	1	0	0	0	0	0	0	0	0	0	0	1	0	1	1	2	0	0	0	0	0
PF05529.5	Bap31	1	1	1	1	1	1	2	1	1	1	1	1	1	1	1	1	1	1	1	4	3	1	1	1	1	1	1
PF05532.5	CsbD	3	1	0	1	0	1	0	2	0	0	1	3	1	1	1	0	1	1	2	2	0	0	1	1	1	0	1
PF05536.4	Neurochondrin	0	0	0	0	0	1	0	0	0	0	1	0	1	1	1	1	1	0	0	0	0	1	1	1	0	0	1
PF05544.4	Pro_racemase	0	1	1	4	1	0	0	0	0	0	2	0	2	1	0	0	0	2	1	0	0	0	0	0	0	0	0
PF05546.4	She9_MDM33	1	1	1	1	1	1	1	1	1	1	1	1	1	1	1	1	1	1	0	1	1	1	1	1	1	1	1
PF05557.6	MAD	1	1	1	0	1	2	1	1	1	1	1	1	1	1	1	1	1	1	1	1	1	1	1	1	1	1	1
PF05572.6	Peptidase_M43	3	1	2	1	0	0	0	28	1	0	2	6	18	6	2	2	2	1	10	0	0	0	1	1	3	3	5
PF05577.5	Peptidase_S28	3	3	2	3	2	4	0	3	3	1	2	2	5	3	7	2	4	1	4	1	0	0	3	3	1	3	2
PF05592.4	Bac_rhamnosid	4	5	9	8	4	7	0	0	0	3	7	0	0	1	2	1	1	5	2	0	0	0	4	1	0	0	10
PF05602.5	CLPTM1	1	1	1	1	1	1	0	1	1	1	1	1	1	1	1	1	1	1	1	1	0	0	0	1	1	1	1
PF05603.5	DUF775	1	1	1	1	1	1	1	1	1	1	1	1	1	1	1	1	1	1	1	1	1	1	1	1	0	1	0
PF05615.6	THOC7	0	1	1	1	1	1	0	1	1	1	1	1	1	1	1	1	1	1	1	1	1	1	1	1	1	1	1
PF05620.4	DUF788	1	1	1	1	1	1	2	1	1	1	1	1	1	1	1	1	1	1	1	0	1	1	1	1	1	1	1
PF05622.5	HOOK	1	1	1	1	1	1	0	1	1	1	1	1	1	1	1	1	1	0	1	4	0	0	1	1	1	1	1
PF05625.4	PAXNEB	0	0	0	0	0	0	1	0	0	1	0	0	0	0	0	0	0	1	0	1	1	1	0	0	0	0	0
PF05630.4	NPP1	0	3	2	2	3	2	0	0	0	0	4	0	2	3	5	1	6	1	0	0	0	0	2	1	0	0	8
PF05631.7	DUF791	2	0	0	0	0	1	0	1	1	0	0	1	1	1	1	0	1	0	1	1	0	0	1	1	0	1	2
PF05637.5	Glyco_transf_34	0	3	3	4	3	2	2	0	2	0	2	0	4	3	2	3	2	3	0	2	2	7	2	2	0	3	5
PF05645.6	RNA_pol_Rpc82	1	1	1	1	1	1	1	1	1	1	1	1	1	1	1	1	1	1	1	1	1	1	1	1	1	1	1
PF05648.7	PEX11	3	3	2	3	3	3	3	3	3	3	5	3	3	3	3	4	5	2	3	5	2	2	3	2	2	2	2
PF05649.6	Peptidase_M13_N	0	0	0	0	0	0	0	0	0	1	0	0	0	0	0	0	0	1	0	2	0	0	0	0	0	0	0
PF05653.7	DUF803	5	4	4	4	4	1	2	5	5	5	4	5	5	5	4	4	4	2	5	10	0	0	3	4	4	4	4
PF05664.4	DUF810	0	1	1	1	1	1	0	0	1	0	1	0	1	1	0	1	1	1	0	2	0	0	1	1	0	1	1
PF05669.5	Med31	1	1	1	1	1	1	1	1	1	1	1	1	1	1	1	1	1	1	1	0	1	1	1	1	1	1	1
PF05670.6	DUF814	1	1	1	1	1	2	1	1	1	1	1	2	1	1	1	1	1	1	1	1	1	0	0	1	1	1	1
PF05676.6	NDUF_B7	1	1	1	1	1	1	0	1	1	1	1	1	1	1	1	1	1	1	1	2	0	0	1	1	1	1	1
PF05680.5	ATP-synt_E	1	0	1	1	0	1	1	1	1	1	1	1	1	1	1	1	1	1	1	1	1	1	1	1	1	0	1
PF05686.5	DUF821	3	9	4	6	7	5	0	7	5	7	6	9	7	6	7	5	4	7	4	0	0	0	5	6	5	4	5
PF05691.5	Raffinose_syn	0	1	1	1	1	2	0	0	1	1	1	0	1	1	2	1	1	1	0	1	0	0	2	1	1	1	2
PF05693.6	Glycogen_syn	1	1	1	1	1	1	1	1	2	1	1	1	1	1	1	1	1	0	1	3	2	0	1	1	1	1	1
PF05694.4	SBP56	0	0	1	0	0	0	0	0	0	0	0	0	1	1	0	0	1	0	0	0	0	0	0	0	0	0	0
PF05699.7	hATC	3	2	0	0	6	1	0	3	0	0	0	80	23	1	0	0	0	7	3	0	0	0	0	0	0	2	0
PF05700.4	BCAS2	1	1	1	1	1	1	1	1	1	1	1	1	1	0	1	1	1	1	1	1	1	1	1	1	1	1	0
PF05705.7	DUF829	1	2	4	2	2	1	0	1	1	0	4	2	2	2	2	3	4	1	2	0	0	0	2	2	1	2	2
PF05707.5	Zot	1	1	0	1	1	2	0	1	1	0	1	1	1	1	1	1	1	1	2	0	0	0	2	1	0	2	1
PF05712.6	MRG	1	1	1	1	1	1	1	1	1	1	1	2	1	1	1	1	1	0	1	2	1	1	1	1	1	1	1
PF05719.4	GPP34	1	1	1	1	1	1	1	1	1	1	1	1	1	1	1	1	1	1	1	2	1	1	1	1	1	1	1
PF05721.6	PhyH	3	11	19	18	7	7	2	2	5	9	8	1	15	11	8	4	4	9	3	3	1	0	4	5	2	5	7
PF05724.4	TPMT	1	1	1	3	2	2	0	2	3	1	1	1	3	3	1	1	1	1	1	1	0	3	2	1	1	1	1
PF05726.6	Pirin_C	0	0	0	0	0	0	3	0	0	1	0	0	0	0	0	0	0	1	0	0	0	0	0	0	0	0	0
PF05729.5	NACHT	147	16	19	32	27	31	0	77	4	0	40	133	26	10	22	11	48	23	7	0	0	1	25	27	1	8	16
PF05730.4	CFEM	2	7	9	8	3	9	6	7	10	2	11	9	10	7	20	13	17	5	2	0	1	0	11	9	0	9	6
PF05739.12	SNARE	5	4	4	4	4	4	6	5	3	5	5	5	4	5	2	3	4	2	5	2	4	4	4	2	3	3	3
PF05742.5	DUF833	1	1	1	1	2	0	1	1	1	1	1	1	1	1	1	1	1	0	1	0	1	0	1	1	1	1	1
PF05743.6	UEV	1	1	1	1	1	1	1	1	1	1	1	1	1	1	1	1	1	1	1	1	1	0	1	1	1	0	1
PF05764.6	YL1	1	1	1	1	1	1	1	1	1	1	1	1	1	1	1	1	1	0	1	0	1	1	1	1	1	1	1
PF05768.7	DUF836	0	1	1	1	0	0	1	1	1	0	0	0	1	1	1	1	1	1	1	0	1	0	0	1	0	0	1
PF05773.15	RWD	2	3	4	3	4	2	2	2	3	2	1	2	2	2	2	2	2	1	1	1	2	3	2	1	3	4	2
PF05783.4	DLIC	1	1	1	1	1	1	0	1	1	1	1	1	1	1	1	1	1	0	1	3	1	0	1	1	1	1	1
PF05786.7	Barren	1	1	1	1	1	1	1	1	1	1	1	2	1	1	1	1	1	1	1	1	1	1	1	1	1	1	1
PF05793.5	TFIIF_alpha	1	1	2	1	1	1	1	1	1	1	1	1	1	1	0	1	1	1	1	1	0	1	1	1	0	1	1
PF05794.6	Tcp11	2	2	2	2	2	3	1	2	2	0	2	2	2	2	1	2	2	1	2	2	1	0	3	2	1	2	2
PF05804.5	KAP	1	2	3	2	2	2	1	1	2	1	2	1	2	2	2	2	2	2	1	3	1	1	2	2	1	2	1
PF05817.7	Ribophorin_II	1	1	1	1	1	1	1	1	1	1	1	1	1	1	1	1	1	1	1	0	1	1	1	1	0	1	1
PF05821.4	NDUF_B8	1	1	1	1	1	1	1	1	1	1	1	1	1	1	1	1	1	1	1	2	0	0	1	1	1	1	1
PF05822.5	UMPH-1	0	0	0	0	0	0	1	0	0	0	0	0	1	0	0	0	0	0	0	1	0	0	0	0	1	0	0
PF05827.5	ATP-synt_S1	1	0	1	1	1	1	3	1	1	0	1	1	1	1	1	1	1	1	1	1	1	1	1	1	0	0	1
PF05832.5	DUF846	1	1	1	1	1	1	0	1	1	1	1	1	1	1	1	2	1	0	1	0	1	1	0	1	0	1	0
PF05833.4	FbpA	0	1	1	1	1	1	1	0	1	0	1	0	1	1	1	1	1	1	0	1	1	1	1	1	0	1	1
PF05837.5	CENP-H	0	1	1	1	1	1	0	0	1	0	1	0	1	1	1	1	1	1	0	0	0	1	1	1	1	1	1
PF05839.4	Apc13p	0	1	1	0	0	1	1	0	1	0	1	0	1	1	1	1	1	1	0	0	1	1	1	1	0	0	1
PF05841.4	Apc15p	0	0	0	0	0	0	1	0	0	0	0	0	0	0	0	0	0	0	0	0	1	1	0	0	0	0	0
PF05843.7	Suf	5	6	5	5	5	4	6	5	5	3	5	5	5	5	6	5	5	5	5	6	7	5	5	5	4	5	5
PF05856.5	ARPC4	1	1	1	1	0	1	1	1	1	1	1	1	1	1	1	1	1	0	1	2	1	1	1	1	1	1	1
PF05859.5	Mis12	1	1	1	1	1	1	1	1	1	1	1	1	1	1	1	1	0	1	1	0	1	1	1	1	1	1	0
PF05871.5	ESCRT-II	0	1	1	1	1	1	1	1	1	1	1	1	1	1	1	1	1	0	1	1	1	1	1	1	1	1	1
PF05873.5	Mt_ATP-synt_D	1	1	1	1	1	1	1	1	1	1	1	1	1	1	1	1	1	1	1	2	1	1	1	1	1	1	1
PF05875.5	aPHC	1	2	2	3	3	3	1	1	3	1	3	1	3	3	1	1	2	0	1	2	2	0	3	2	0	3	2
PF05879.5	RHD3	2	1	1	1	1	1	1	1	1	1	1	1	1	1	1	1	1	1	1	2	1	1	1	1	1	1	1
PF05890.5	Ebp2	1	1	1	1	1	1	1	1	1	1	1	1	1	1	1	1	1	1	1	2	1	1	1	1	1	1	1
PF05891.5	Hydroxy-O-Methy	1	1	2	1	1	3	1	1	1	1	1	1	1	1	1	1	1	1	1	1	1	1	1	1	1	0	0
PF05899.5	Cupin_3	0	0	0	0	0	0	0	0	0	0	3	0	1	1	0	0	0	3	0	0	0	0	0	0	0	0	0
PF05903.7	DUF862	1	0	0	0	0	1	1	1	1	0	2	1	2	2	0	3	1	0	1	4	0	1	1	1	0	0	2
PF05907.6	DUF866	1	1	0	1	1	1	1	1	1	1	1	1	1	1	1	1	1	1	1	1	1	1	1	1	0	0	1
PF05916.4	Sld5	4	4	4	5	2	3	3	4	4	4	4	8	4	4	4	4	4	1	4	1	4	4	4	4	3	4	4
PF05920.4	Coprinus_mating	0	0	0	0	0	0	1	0	0	1	0	0	0	0	0	0	0	0	0	4	2	0	0	0	0	0	0
PF05922.9	Inhibitor_I9	0	2	2	0	1	1	1	1	2	0	2	2	5	2	2	3	2	1	2	1	1	1	1	1	0	1	2
PF05935.4	Arylsulfotrans	0	6	8	11	8	3	0	0	1	2	3	0	3	2	1	0	0	11	0	0	0	0	1	1	0	1	4
PF05958.4	tRNA_U5-meth_tr	1	1	1	1	1	0	2	1	1	1	1	1	1	1	1	1	1	1	1	2	0	1	1	1	1	1	1
PF05960.4	DUF885	0	0	0	0	0	0	0	0	1	0	1	0	1	1	0	0	0	0	0	0	0	0	0	1	0	1	0
PF05965.7	FYRC	0	0	0	0	0	0	0	0	0	0	0	0	0	0	0	0	0	0	0	6	0	0	0	0	0	0	0
PF05970.7	DUF889	5	2	2	0	1	1	2	25	1	3	2	30	26	7	1	2	3	4	8	32	2	1	2	0	1	1	1
PF05971.5	Methyltransf_10	1	1	1	1	1	1	0	1	2	1	1	1	2	2	2	2	1	1	1	1	0	1	2	1	1	1	1
PF05983.4	Med7	1	1	1	1	1	1	1	1	1	1	1	1	1	1	1	1	1	1	1	1	1	1	1	1	1	1	1
PF05988.5	DUF899	0	0	0	0	1	0	0	0	0	0	0	0	1	2	0	0	0	1	0	0	0	0	0	1	0	0	0
PF05995.5	CDO_I	0	2	1	2	2	2	1	0	1	0	2	0	1	0	1	1	1	2	0	1	0	0	2	1	0	1	1
PF05997.5	Nop52	1	1	1	1	1	1	1	1	1	1	1	1	1	1	1	1	1	1	1	1	1	1	1	1	1	1	1
PF06003.5	SMN	0	1	2	2	2	2	0	1	3	0	1	1	2	1	2	2	1	1	1	1	0	1	2	2	0	1	1
PF06011.5	TRP	2	5	4	4	4	4	4	2	3	2	6	2	7	6	2	5	5	1	2	2	3	3	4	4	2	4	6
PF06026.7	Rib_5-P_isom_A	1	1	1	1	1	1	1	1	1	1	1	1	1	1	1	2	1	0	0	2	1	1	1	1	1	1	1
PF06027.5	DUF914	3	2	2	3	3	2	0	2	4	1	3	3	3	3	2	3	3	1	2	5	0	2	2	3	1	1	3
PF06032.5	DUF917	0	0	1	2	2	1	0	0	2	1	2	0	2	2	0	1	1	0	1	0	0	0	1	1	0	2	2
PF06041.4	DUF924	0	1	1	0	0	1	0	0	0	0	2	0	2	1	0	0	1	1	0	0	0	0	0	1	1	0	2
PF06042.4	DUF925	0	0	0	1	0	0	0	0	0	0	1	0	1	1	0	0	0	0	0	0	0	0	0	0	0	0	1
PF06046.6	Sec6	1	1	1	1	1	1	0	1	1	1	1	1	1	1	1	1	1	0	1	2	1	1	1	1	1	2	1
PF06052.5	3-HAO	1	2	1	1	1	1	1	1	1	1	1	1	2	1	1	1	1	2	2	1	1	0	1	1	1	0	1
PF06058.6	DCP1	1	1	1	1	1	1	1	1	1	1	1	1	1	1	1	1	1	0	1	0	1	1	1	1	1	1	1
PF06068.6	TIP49	2	2	2	2	2	2	2	2	2	2	2	3	2	2	2	2	2	0	2	4	2	2	2	2	2	2	2
PF06087.5	Tyr-DNA_phospho	1	2	2	2	2	3	0	1	2	1	2	1	2	2	2	2	2	1	1	1	1	1	2	2	1	2	2
PF06090.5	Ins_P5_2-kin	1	1	1	1	1	1	1	1	1	1	1	1	1	1	1	1	1	0	1	0	0	1	1	1	1	1	1
PF06093.6	Spt4	1	1	1	0	1	1	1	1	1	1	1	1	1	1	1	1	1	0	1	1	1	1	1	1	0	0	1
PF06094.5	AIG2	3	4	4	4	3	1	0	2	4	0	6	4	4	4	3	1	4	4	2	1	0	0	1	4	0	5	4
PF06100.4	Strep_67kDa_ant	0	2	3	2	4	0	0	0	0	0	1	0	1	1	0	0	0	4	1	0	0	0	0	0	0	0	0
PF06101.4	DUF946	0	1	2	2	2	4	1	0	2	1	3	3	5	2	0	1	1	1	0	0	2	0	2	2	0	2	1
PF06102.5	DUF947	1	1	1	1	1	1	1	1	1	1	1	1	1	1	1	1	1	1	1	0	1	1	1	1	1	1	1
PF06108.5	DUF952	1	1	1	1	1	1	0	1	0	1	0	1	1	2	1	1	1	1	1	0	0	0	1	1	1	0	1
PF06110.4	DUF953	0	0	1	1	0	1	0	1	0	1	2	0	1	0	1	0	0	1	1	1	0	1	1	1	1	0	0
PF06127.4	DUF962	1	1	1	1	1	1	1	1	1	1	1	0	1	1	1	1	1	1	1	1	1	1	1	1	1	1	1
PF06148.4	COG2	0	1	1	1	1	1	1	1	1	0	1	0	1	1	1	1	1	0	1	0	1	1	1	1	1	1	1
PF06159.6	DUF974	1	1	1	1	1	1	0	1	1	1	1	1	1	1	1	1	1	0	1	1	0	0	1	1	1	1	1
PF06172.4	Cupin_5	0	1	1	0	1	1	0	0	0	1	3	0	2	2	0	1	1	1	0	0	1	0	3	1	0	0	0
PF06179.5	Med22	1	0	1	1	1	1	1	1	1	0	0	1	1	1	1	1	1	1	1	0	1	1	1	1	0	0	1
PF06198.4	DUF999	0	0	0	0	0	0	0	0	0	0	0	0	0	0	0	0	0	0	0	0	0	10	0	0	0	0	0
PF06201.6	PITH	3	2	2	2	2	1	2	2	2	3	2	3	1	1	2	2	2	2	3	2	0	2	2	2	3	2	2
PF06202.7	GDE_C	1	1	2	2	1	1	1	1	1	1	1	1	1	1	1	1	1	0	1	1	1	0	1	1	1	1	1
PF06212.5	GRIM-19	1	1	1	1	1	0	1	1	1	1	1	1	1	1	1	1	1	1	1	2	0	0	1	1	1	1	1
PF06218.4	NPR2	1	1	1	1	1	1	0	1	1	1	1	1	1	1	1	1	1	1	1	1	1	1	1	1	1	1	1
PF06220.5	zf-U1	2	2	2	2	0	2	1	2	2	1	2	2	2	2	2	2	2	0	1	1	1	2	2	2	2	1	1
PF06221.6	zf-C2HC5	0	1	1	1	1	0	1	1	1	1	1	2	1	1	0	1	1	0	1	1	1	1	1	1	1	0	1
PF06229.5	FRG1	1	1	1	1	0	1	0	1	1	1	1	1	1	1	1	1	1	1	1	1	0	1	1	1	1	1	1
PF06244.5	DUF1014	1	1	1	1	0	1	1	1	1	1	1	1	1	1	1	1	1	1	1	1	0	1	1	1	1	1	1
PF06246.5	Isy1	1	1	1	1	1	1	1	1	1	1	1	1	1	1	1	1	1	1	1	1	1	1	1	1	1	1	1
PF06248.6	Zw10	1	1	1	1	1	1	0	1	1	0	1	1	1	1	1	2	1	0	0	0	0	0	1	1	1	1	1
PF06249.5	EutQ	0	1	1	3	1	1	1	0	1	0	1	6	1	0	0	0	0	0	0	0	0	0	1	0	0	1	0
PF06293.7	Kdo	0	2	0	2	0	0	0	4	0	0	1	3	2	1	2	1	0	2	1	0	1	0	0	0	0	3	1
PF06314.4	ADC	0	0	1	2	1	0	0	0	0	0	2	0	1	1	1	0	1	1	0	0	0	0	1	1	1	0	2
PF06320.6	GCN5L1	0	1	1	1	0	0	0	0	1	0	1	0	1	1	1	1	1	1	0	0	1	0	1	1	0	1	1
PF06330.4	TRI5	3	0	2	2	6	1	0	1	0	0	3	2	1	1	0	0	0	4	6	0	0	0	0	2	0	0	0
PF06331.5	Tbf5	1	1	1	1	0	1	1	1	1	1	1	1	1	0	1	1	1	1	1	0	1	1	1	1	1	1	1
PF06333.5	Med13_C	0	1	1	1	1	1	1	1	0	0	0	1	1	1	0	1	0	1	1	1	1	1	1	1	1	1	1
PF06355.6	Aegerolysin	0	1	1	2	1	0	0	0	1	0	1	0	2	1	0	1	0	5	1	0	0	0	0	0	0	1	0
PF06371.6	Drf_GBD	1	1	1	1	1	1	0	1	1	1	1	1	1	1	1	1	1	0	1	2	0	1	1	1	1	2	1
PF06391.6	MAT1	1	1	1	1	1	1	1	1	1	1	1	1	1	1	1	1	1	1	1	1	1	1	1	1	1	1	1
PF06398.4	Pex24p	3	3	3	3	3	2	5	3	3	3	2	4	2	2	1	2	2	3	3	4	5	2	2	2	3	3	1
PF06413.4	Neugrin	1	1	1	1	1	0	1	1	1	1	1	1	1	1	1	1	1	1	1	0	1	1	1	1	0	1	1
PF06414.5	Zeta_toxin	0	1	0	0	0	0	0	0	0	0	0	1	2	1	0	1	1	0	0	1	1	1	0	0	0	0	2
PF06417.5	DUF1077	1	1	1	1	1	1	1	1	1	1	1	1	1	1	1	1	1	0	1	1	1	1	1	1	1	0	1
PF06418.7	CTP_synth_N	0	0	0	0	0	0	0	0	0	1	0	0	0	0	0	0	0	2	0	2	1	0	0	0	0	0	0
PF06419.4	COG6	1	1	1	1	1	1	1	1	1	1	1	1	1	1	1	1	1	0	1	1	1	1	1	1	1	1	1
PF06420.5	Mgm101p	1	1	1	1	1	1	1	1	1	1	1	1	1	1	1	1	1	0	1	2	1	1	1	1	1	1	1
PF06423.5	GWT1	1	1	1	1	1	1	1	1	1	1	1	1	1	1	1	1	1	1	1	0	1	1	1	1	1	1	0
PF06424.5	PRP1_N	1	1	1	1	1	1	1	1	1	1	1	1	1	1	0	1	1	0	1	1	1	1	1	1	1	1	1
PF06427.4	UDP-g_GGTase	0	0	0	0	0	0	0	0	0	1	0	0	0	0	0	0	0	1	0	0	1	0	0	0	0	0	0
PF06428.4	Sec2p	1	2	2	2	2	2	1	2	2	2	2	3	1	2	2	2	2	2	2	2	1	2	2	1	1	2	2
PF06432.4	GPI2	1	1	1	1	1	1	1	1	1	1	1	1	1	1	1	1	1	1	1	1	1	1	1	1	1	1	1
PF06437.4	ISN1	0	1	1	1	1	1	1	0	1	0	1	0	1	1	1	1	1	1	0	0	1	1	1	1	0	1	1
PF06439.4	DUF1080	0	1	0	0	1	0	0	0	0	0	0	0	0	1	0	0	0	0	0	0	0	0	0	1	0	1	0
PF06441.5	EHN	0	1	0	0	2	1	0	1	0	1	1	0	1	1	2	2	4	0	0	0	0	0	0	1	2	0	1
PF06452.4	DUF1083	0	0	0	0	0	0	0	0	1	0	1	0	1	2	1	0	0	0	0	0	0	0	0	1	0	1	0
PF06472.8	ABC_membrane_2	2	2	2	2	2	2	2	2	2	2	2	2	2	2	2	2	2	2	3	5	2	0	2	2	2	2	2
PF06487.5	SAP18	0	1	1	1	0	1	0	0	1	1	1	1	1	1	1	1	1	0	1	1	0	1	1	1	1	1	1
PF06500.4	DUF1100	0	2	1	3	1	2	0	0	1	0	3	0	7	3	2	2	3	1	0	0	0	0	1	2	1	1	2
PF06516.4	NUP	0	1	1	1	1	3	2	0	0	0	2	0	1	1	0	1	1	0	0	0	0	1	2	1	0	0	0
PF06544.5	DUF1115	0	0	0	0	0	0	0	0	0	2	0	0	0	0	0	0	0	1	0	0	0	0	0	0	0	0	0
PF06602.7	Myotub-related	1	1	1	1	1	1	1	1	1	1	1	1	1	1	1	1	1	1	1	1	1	1	1	1	1	0	1
PF06609.6	TRI12	0	1	3	4	1	3	1	0	2	0	3	0	3	2	0	1	1	3	0	0	1	1	2	0	0	2	6
PF06624.5	RAMP4	1	0	1	0	0	1	1	1	1	0	1	1	1	1	1	1	1	1	1	0	0	0	1	1	0	0	0
PF06632.5	XRCC4	0	1	2	1	1	1	0	0	1	0	1	0	1	1	1	1	1	0	0	0	0	0	1	1	0	1	1
PF06644.4	ATP11	0	1	1	1	1	1	1	1	1	1	1	1	1	1	1	1	1	1	1	2	1	1	1	1	1	1	1
PF06650.5	DUF1162	1	1	1	1	1	1	0	1	1	1	1	1	1	1	1	1	1	0	1	3	0	2	1	1	0	1	1
PF06658.5	DUF1168	1	1	1	1	1	1	0	1	1	1	1	1	1	1	1	1	1	1	1	0	0	0	1	1	1	1	1
PF06677.5	Auto_anti-p27	0	0	0	0	0	0	0	0	0	1	0	0	0	0	0	0	0	0	0	1	0	1	0	0	0	0	0
PF06682.5	DUF1183	1	1	1	1	1	1	0	1	1	1	1	1	1	1	1	1	1	1	1	0	0	0	1	1	0	1	1
PF06687.5	SUR7	5	5	4	6	5	6	5	9	3	5	6	8	6	6	5	7	7	11	7	0	10	3	6	7	4	2	6
PF06699.4	PIG-F	1	1	1	1	1	1	1	1	1	1	1	1	1	1	1	1	1	0	1	0	1	0	1	1	1	0	1
PF06703.4	SPC25	1	1	1	1	1	0	1	1	1	1	1	1	1	1	1	1	1	1	1	1	1	1	1	1	1	1	1
PF06726.5	BC10	0	1	1	1	1	1	0	0	1	0	1	1	0	1	1	1	1	0	1	0	0	1	1	1	1	1	1
PF06728.6	PIG-U	1	1	1	1	1	0	1	1	1	1	1	1	1	1	1	1	1	1	1	1	1	1	0	1	1	0	0
PF06732.4	Pescadillo_N	1	1	1	1	1	1	1	1	1	1	1	1	1	1	1	1	1	1	1	2	1	1	1	1	0	1	1
PF06733.8	DEAD_2	2	2	2	2	1	2	2	2	2	2	2	2	2	2	1	2	2	1	2	3	2	2	2	2	1	1	1
PF06738.5	DUF1212	1	4	3	4	4	1	1	3	1	2	2	3	3	2	0	1	1	3	3	7	1	2	1	1	1	1	2
PF06741.6	LsmAD	1	1	1	1	1	1	1	1	1	1	1	1	1	1	1	1	1	1	1	2	0	1	1	1	1	1	1
PF06747.6	CHCH	3	2	3	3	3	3	3	3	5	3	2	4	2	2	2	5	5	3	3	3	4	4	3	2	4	2	4
PF06766.4	Hydrophobin_2	0	0	0	0	1	2	0	0	0	0	1	0	1	1	2	1	1	0	0	0	0	0	2	6	0	0	3
PF06772.4	LtrA	0	0	1	1	2	3	1	0	1	1	3	0	4	4	0	0	1	0	0	3	0	0	2	4	2	1	2
PF06775.7	Seipin	1	1	1	1	0	1	1	1	1	0	1	1	1	1	1	1	1	1	1	2	0	1	1	0	1	1	1
PF06792.4	UPF0261	0	1	1	1	0	1	0	0	0	0	0	0	2	2	0	1	1	1	0	0	0	0	1	1	1	0	0
PF06807.7	Clp1	2	2	2	2	2	2	1	2	1	1	2	1	1	1	2	2	2	2	2	1	2	2	1	2	1	2	2
PF06814.6	Lung_7-TM_R	1	1	1	1	1	1	1	1	1	1	1	1	1	1	1	1	1	1	1	1	1	2	1	1	1	1	1
PF06824.4	DUF1237	1	1	1	1	1	5	1	1	1	0	3	0	3	3	4	3	4	0	1	2	0	1	3	2	1	1	1
PF06825.5	HSBP1	0	0	0	0	0	0	0	0	0	1	0	0	0	0	0	0	0	1	0	0	0	1	0	0	0	0	0
PF06831.7	H2TH	0	0	0	0	0	0	0	0	0	1	0	0	0	1	0	0	0	0	0	0	0	0	0	0	0	0	1
PF06839.5	zf-GRF	0	0	0	0	0	1	0	0	1	1	0	0	1	1	2	1	0	1	0	0	0	0	1	0	0	1	1
PF06842.5	DUF1242	0	0	0	0	0	0	1	0	0	0	0	0	0	0	0	0	0	1	0	0	1	0	0	0	0	0	0
PF06858.7	NOG1	0	0	0	0	0	0	1	0	0	0	0	0	0	0	0	0	0	0	0	0	1	1	0	0	0	0	0
PF06859.5	Bin3	0	0	0	0	0	0	0	0	0	0	0	0	0	0	0	0	0	1	0	1	0	1	0	0	0	0	0
PF06862.5	DUF1253	1	1	1	1	1	1	1	1	1	1	1	2	1	1	1	1	1	1	1	1	1	1	1	1	1	1	1
PF06870.5	RNA_pol_I_A49	1	1	1	1	1	1	1	1	1	1	1	1	1	1	1	1	1	0	1	1	1	1	1	1	1	1	1
PF06881.4	Elongin_A	1	1	1	1	0	1	1	1	1	1	1	1	1	1	1	1	1	1	1	0	1	1	1	1	0	1	1
PF06884.4	DUF1264	1	1	1	1	1	1	0	1	1	1	1	0	1	2	1	1	1	1	0	1	0	0	1	1	1	1	1
PF06888.5	Put_Phosphatase	1	3	1	2	1	1	1	1	1	1	1	1	2	1	1	1	2	1	1	3	1	1	2	1	1	1	2
PF06911.5	Senescence	1	1	1	1	1	1	0	1	1	1	1	0	1	1	1	1	1	1	1	0	0	0	1	1	1	1	1
PF06912.4	DUF1275	1	5	4	5	5	2	0	2	2	4	4	3	3	3	2	2	2	3	2	0	0	0	2	2	1	2	3
PF06916.6	DUF1279	1	1	1	1	1	1	1	1	1	1	1	1	1	1	1	1	1	1	1	2	1	1	1	1	1	1	1
PF06920.6	Ded_cyto	1	1	1	1	1	1	2	1	1	1	1	1	1	1	1	1	1	1	1	2	1	0	1	1	1	1	1
PF06941.5	NT5C	0	0	0	0	0	0	0	0	0	2	0	0	0	0	0	0	0	0	0	2	0	0	0	0	0	0	0
PF06963.5	FPN1	0	1	1	1	1	1	0	1	1	1	2	1	1	1	1	1	0	1	0	0	0	0	1	1	1	0	1
PF06964.5	Alpha-L-AF_C	0	0	0	0	0	0	0	0	0	1	0	0	0	0	0	0	0	3	0	0	0	0	0	0	0	0	0
PF06966.5	DUF1295	3	2	2	3	2	4	0	3	1	1	2	2	4	4	5	4	3	2	3	1	0	1	4	1	3	1	4
PF06978.4	POP1	0	1	1	1	1	1	1	0	1	1	0	1	1	1	1	1	1	0	0	0	1	1	1	1	1	1	1
PF06983.6	3-dmu-9_3-mt	0	1	0	0	0	0	0	0	1	0	1	0	0	1	0	0	1	0	0	0	0	0	0	0	0	1	1
PF06984.6	MRP-L47	0	1	1	1	1	1	1	1	1	1	1	0	1	1	1	1	1	1	1	0	1	1	1	1	1	1	1
PF06985.4	HET	0	9	15	29	41	64	0	0	2	0	95	0	33	25	39	62	128	8	25	0	0	0	35	46	0	1	29
PF06991.4	MFAP1_C	1	1	1	1	1	1	1	1	1	1	1	1	1	1	1	1	1	1	1	1	1	1	1	1	1	1	1
PF06993.5	DUF1304	0	0	0	0	0	0	0	0	0	0	1	0	1	0	1	0	1	0	0	0	0	0	0	1	0	0	1
PF06999.5	Suc_Fer-like	2	3	3	2	3	2	2	2	3	2	2	3	1	2	2	2	2	2	2	4	2	0	3	1	1	3	2
PF07000.4	DUF1308	1	1	1	1	1	1	0	1	1	2	1	1	1	1	2	1	1	1	1	1	0	0	1	1	0	1	1
PF07005.4	DUF1537	0	2	3	2	1	1	0	0	1	0	2	0	2	2	2	1	1	1	0	0	0	0	1	1	0	1	2
PF07019.5	Rab5ip	0	0	0	0	0	0	1	0	0	0	0	0	0	0	0	0	0	1	0	0	1	1	0	0	0	0	0
PF07034.4	ORC3_N	1	0	1	1	1	0	1	1	1	0	1	1	1	1	1	1	1	1	1	1	1	1	1	1	1	1	1
PF07039.4	DUF1325	1	1	1	1	1	1	1	1	1	1	1	1	1	1	1	1	1	1	1	2	1	1	1	1	1	1	0
PF07047.5	OPA3	2	1	1	1	1	1	1	1	1	1	1	1	1	1	1	1	1	1	1	1	0	1	1	1	1	1	1
PF07061.4	Swi5	0	0	0	0	0	0	1	0	0	1	0	0	0	0	0	0	0	1	0	0	1	1	0	0	0	0	0
PF07063.6	DUF1338	0	1	0	1	0	0	0	0	0	1	1	0	1	0	1	0	1	1	0	0	0	0	0	0	1	0	0
PF07064.6	RIC1	1	1	1	1	1	1	1	1	1	1	1	1	1	1	1	1	1	1	1	1	1	1	1	1	1	1	0
PF07065.7	D123	0	1	1	1	1	1	1	1	2	1	1	1	1	1	1	1	1	1	1	1	1	1	1	2	1	1	1
PF07080.4	DUF1348	0	0	1	1	1	1	0	0	1	1	1	1	1	1	1	1	0	0	0	0	0	0	1	1	0	0	1
PF07081.4	DUF1349	1	2	2	2	3	1	0	2	2	1	2	0	1	1	1	1	1	0	2	0	0	0	1	2	1	2	1
PF07093.4	SGT1	1	1	1	1	1	1	1	1	1	1	1	1	1	1	1	1	1	1	1	1	0	1	1	1	1	1	1
PF07103.4	DUF1365	1	0	0	1	1	1	0	1	0	1	2	1	1	1	1	1	0	1	1	0	0	0	1	0	1	0	1
PF07106.6	TBPIP	0	0	0	0	0	0	1	0	0	1	0	0	0	0	0	0	0	1	0	2	1	1	0	0	0	0	0
PF07110.4	EthD	1	0	1	5	0	2	0	0	0	0	3	0	2	2	1	0	1	1	3	0	0	0	3	3	0	0	3
PF07143.4	CrtC	0	1	8	1	3	1	0	0	0	0	1	1	1	0	1	0	0	1	0	0	0	0	1	0	0	1	1
PF07156.7	Prenylcys_lyase	1	1	1	1	1	2	0	1	1	1	1	1	1	1	1	1	1	1	1	1	0	0	2	1	1	1	1
PF07173.5	DUF1399	0	2	2	2	3	0	6	2	1	1	4	1	1	1	0	1	3	2	1	0	0	0	1	2	1	1	2
PF07189.4	SF3b10	1	1	1	1	1	1	1	1	1	1	1	1	1	1	1	1	0	1	1	1	0	1	1	1	1	1	1
PF07200.6	Mod_r	0	0	0	0	0	0	1	0	0	1	0	0	0	0	0	0	0	1	0	0	0	0	0	0	0	0	0
PF07201.4	HrpJ	0	1	1	1	1	1	0	0	1	0	1	0	1	1	1	1	1	0	0	0	0	0	1	1	0	1	0
PF07217.4	Het-C	2	2	2	1	2	1	0	2	2	1	3	1	2	2	3	2	2	2	2	0	0	0	2	2	1	2	2
PF07224.4	Chlorophyllase	0	0	1	0	1	0	0	0	0	0	1	0	1	0	3	0	0	0	0	0	0	0	0	0	1	0	0
PF07225.5	NDUF_B4	0	0	1	1	1	1	0	0	1	1	0	0	1	1	1	1	1	0	0	0	0	0	1	1	0	0	1
PF07228.5	SpoIIE	2	2	2	2	2	2	2	2	2	2	2	2	2	2	2	2	2	2	2	7	1	1	2	2	1	2	2
PF07247.5	AATase	1	2	3	2	2	2	3	1	1	1	6	2	3	2	2	2	1	1	2	0	4	1	1	1	4	1	3
PF07249.5	Cerato-platanin	1	1	1	1	1	2	0	5	1	0	4	1	4	3	2	7	3	1	7	0	0	0	3	6	0	1	4
PF07250.4	Glyoxal_oxid_N	9	1	0	0	0	4	0	6	2	3	2	10	1	1	2	1	1	0	15	2	0	0	3	1	3	2	2
PF07281.5	INSIG	0	1	1	1	1	1	1	0	1	0	1	0	0	1	1	1	1	0	0	0	2	1	1	1	0	1	1
PF07282.4	Transposase_35	0	0	0	0	0	0	0	0	0	0	0	0	0	0	0	0	0	0	0	5	0	0	0	0	0	0	0
PF07287.4	DUF1446	0	1	2	2	2	1	0	0	2	0	1	0	2	2	1	1	1	0	0	1	0	0	0	0	0	2	6
PF07297.5	DPM2	1	1	1	0	1	1	1	0	1	1	1	1	1	1	1	1	1	0	1	0	1	1	1	1	0	0	1
PF07304.4	SRA1	1	1	1	1	1	1	1	1	1	1	1	2	1	1	1	1	1	1	0	0	1	1	1	1	1	0	1
PF07335.4	Chitosanase	0	4	2	2	3	0	0	0	1	0	1	0	3	2	1	1	1	1	0	0	0	0	0	3	0	1	1
PF07350.5	DUF1479	2	1	1	1	1	1	1	1	1	4	3	2	2	2	2	2	3	0	3	0	0	0	1	1	1	1	3
PF07364.5	DUF1485	0	0	0	0	1	0	0	0	0	0	0	0	1	1	0	0	0	1	0	0	0	0	0	1	0	0	0
PF07366.5	SnoaL	1	5	4	9	8	3	0	12	3	0	6	0	3	1	4	2	4	2	1	2	0	1	3	2	1	3	3
PF07367.4	FB_lectin	3	1	0	0	2	0	0	0	1	0	1	1	1	1	0	1	1	1	2	0	0	0	0	0	0	0	0
PF07382.4	HC2	0	0	0	0	0	1	0	0	0	0	0	0	0	1	1	0	0	0	0	0	0	0	0	0	0	1	0
PF07393.4	Sec10	2	2	2	2	2	2	2	2	2	2	2	2	2	2	2	2	2	1	2	3	2	2	2	2	2	2	2
PF07452.5	CHRD	0	0	0	0	0	1	0	0	0	0	1	0	1	1	2	0	0	0	0	0	0	0	1	0	0	0	2
PF07470.6	Glyco_hydro_88	6	5	6	3	2	3	0	6	0	5	4	12	4	2	4	2	0	1	5	0	0	0	1	2	2	0	8
PF07478.6	Dala_Dala_lig_C	0	2	1	3	4	1	0	0	2	0	1	1	2	2	0	2	2	3	0	0	0	0	2	0	0	2	2
PF07491.4	PPI_Ypi1	1	0	1	1	0	1	2	1	1	1	0	2	1	1	1	1	1	1	0	1	1	1	1	1	0	1	1
PF07500.7	TFIIS_M	1	2	2	2	2	1	1	1	2	1	1	1	1	1	0	1	2	2	1	2	2	2	2	1	3	2	1
PF07519.4	Tannase	0	5	8	24	6	14	0	0	0	0	7	0	3	3	10	2	3	1	0	0	0	0	4	0	0	0	6
PF07522.7	DRMBL	2	1	1	0	1	0	1	1	1	1	1	2	1	1	0	0	1	1	1	0	1	0	1	1	1	2	0
PF07524.6	Bromo_TP	2	1	3	3	2	3	3	2	3	1	3	2	4	4	1	3	1	2	2	0	2	3	3	3	1	1	2
PF07529.6	HSA	1	1	1	1	1	1	1	0	1	1	1	1	1	1	1	1	1	0	1	1	1	1	1	0	1	1	1
PF07534.9	TLD	1	2	2	2	2	2	1	1	2	1	2	2	2	2	2	2	2	2	1	6	2	2	2	2	1	1	2
PF07539.5	DRIM	1	1	1	1	1	1	1	1	1	1	1	1	1	1	1	1	1	0	1	1	0	1	1	1	1	1	1
PF07541.5	EIF_2_alpha	1	1	1	1	1	1	1	1	1	1	1	1	1	1	1	1	1	0	2	2	1	1	1	1	1	1	1
PF07542.4	ATP12	1	1	1	1	1	1	1	1	1	1	1	1	1	1	1	1	1	1	1	1	1	1	1	1	0	1	1
PF07543.5	PGA2	0	1	1	1	1	1	1	0	1	0	1	0	1	1	1	1	1	0	0	0	1	1	1	1	0	1	1
PF07544.6	Med9	0	1	1	1	0	1	0	0	1	0	1	0	1	1	1	1	0	1	0	0	0	1	1	1	0	1	0
PF07555.6	NAGidase	0	0	0	0	0	0	0	0	0	0	0	0	1	1	0	0	0	1	0	0	0	0	0	0	0	0	0
PF07558.4	Shugoshin_N	0	0	0	0	1	1	0	0	1	0	1	0	0	1	1	1	1	0	0	0	1	2	1	1	0	1	0
PF07569.4	Hira	1	1	1	1	1	1	2	1	1	1	1	1	1	1	1	1	1	1	1	1	2	2	1	1	1	1	1
PF07571.6	DUF1546	1	1	1	1	1	1	1	1	1	1	1	0	1	1	1	1	1	1	1	0	1	1	1	1	1	1	1
PF07572.5	BCNT	1	1	1	1	1	1	1	1	1	1	1	1	1	1	1	1	1	1	1	1	1	1	1	1	1	1	0
PF07574.6	SMC_Nse1	0	1	1	1	0	1	1	1	1	1	1	1	1	1	1	1	1	1	1	0	1	1	1	1	1	1	1
PF07575.6	Nucleopor_Nup85	1	1	1	1	1	1	1	1	1	1	1	1	1	0	1	1	1	1	1	0	1	1	1	1	1	1	1
PF07576.5	BRAP2	1	1	1	1	1	1	1	1	1	1	1	1	1	1	0	1	1	0	0	0	1	1	1	1	0	0	1
PF07646.8	Kelch_2	0	2	3	2	3	1	0	2	2	1	2	2	1	1	2	3	3	2	2	2	1	1	2	1	0	2	4
PF07647.10	SAM_2	2	1	1	1	1	1	1	2	1	1	2	2	1	1	1	2	2	1	2	1	1	1	2	1	1	1	2
PF07651.9	ANTH	2	2	2	2	2	2	2	2	2	1	2	2	2	2	1	2	2	2	2	3	3	2	2	2	2	2	2
PF07653.10	SH3_2	2	2	3	1	0	2	1	2	1	0	2	1	2	2	0	1	1	0	0	1	0	0	2	2	1	1	1
PF07662.6	Nucleos_tra2_C	1	1	1	1	1	0	1	1	1	0	1	1	1	1	1	1	1	0	1	3	0	0	0	1	1	1	1
PF07690.9	MFS_1	109	230	294	356	308	230	65	103	120	124	262	103	233	208	182	122	163	198	138	105	42	52	167	168	82	119	200
PF07691.5	PA14	0	0	0	0	0	0	0	0	0	0	0	0	0	0	0	0	0	0	0	0	3	0	0	0	0	0	0
PF07693.7	KAP_NTPase	1	0	1	1	1	0	1	1	0	1	1	1	2	1	0	1	1	1	0	0	1	0	0	0	1	1	0
PF07713.6	DUF1604	1	1	1	1	1	1	0	1	1	1	1	1	1	1	1	1	1	1	1	1	0	1	1	1	1	1	0
PF07714.10	Pkinase_Tyr	10	2	2	6	5	3	1	7	4	1	7	44	3	5	1	4	8	2	21	1	0	0	3	2	0	3	2
PF07716.8	bZIP_2	1	3	4	2	4	4	3	1	3	2	2	3	2	2	2	4	3	2	2	5	1	1	4	2	1	4	0
PF07717.9	DUF1605	1	1	1	0	1	2	1	0	2	2	3	1	2	2	0	3	5	0	1	2	0	2	5	1	1	1	1
PF07719.10	TPR_2	1	5	2	4	4	4	1	0	3	3	3	0	2	2	2	3	4	6	1	1	3	2	2	4	2	3	3
PF07724.7	AAA_2	4	3	3	3	3	3	2	4	3	3	3	4	3	3	3	3	3	2	3	4	3	2	3	3	1	3	3
PF07727.7	RVT_2	1	0	0	0	2	5	0	0	0	0	0	1	12	0	1	0	1	24	0	0	1	0	15	0	22	0	0
PF07728.7	AAA_5	2	1	1	1	1	1	3	2	1	1	1	3	1	1	1	2	2	1	2	2	0	1	1	0	2	1	1
PF07731.7	Cu-oxidase_2	2	2	2	5	3	6	0	1	2	0	2	1	5	2	3	2	6	4	0	2	2	0	2	1	1	1	2
PF07732.8	Cu-oxidase_3	1	0	0	1	1	0	0	1	0	0	2	2	6	3	0	0	0	0	0	4	0	0	0	1	0	0	1
PF07738.6	Sad1_UNC	4	2	2	1	2	2	1	4	2	2	2	4	2	2	2	2	2	1	7	2	2	2	2	2	1	2	2
PF07741.6	BRF1	0	0	0	0	0	0	1	0	0	0	0	0	0	0	0	0	0	1	0	0	1	0	0	0	0	0	0
PF07742.5	BTG	0	0	0	0	0	0	0	0	0	1	0	0	0	0	0	0	0	0	0	2	0	0	0	0	0	0	0
[truncated: 808 more rows]

## Sheet: Table S3
Table S3. Pfam matrix of proteases identified from each fungal species.
Pfam	Class	ABI	AFU	AND	ANI	ATE	BCI	CAL	CCI	CIM	CNE	FGR	LBI	MAA	MAC	MOR	NCR	PAN	PCH	POS	ROR	SCE	SPO	SSC	TRE	UMA	URE	VAL
PF00026.16	Asp	15	8	10	14	9	23	15	15	6	9	20	28	32	25	20	19	29	5	23	35	9	2	15	18	9	6	18
PF00082.15	Peptidase_S8	9	9	7	14	9	14	5	14	21	3	31	11	57	45	28	10	24	3	15	23	4	4	11	24	5	23	23
PF00089.19	Trypsin	0	1	3	1	2	2	1	0	2	0	6	0	35	14	3	3	4	0	0	5	1	2	3	2	0	2	4
PF00135.21	COesterase	18	17	23	44	25	41	0	19	5	4	26	14	14	13	18	9	14	15	27	2	0	1	17	13	9	3	21
PF00246.17	Peptidase_M14	1	1	2	1	2	3	1	1	3	1	9	1	3	4	10	2	4	2	1	0	1	1	3	4	1	3	15
PF00326.14	Peptidase_S9	7	7	7	7	4	6	2	10	4	4	6	9	6	5	6	4	4	4	10	6	1	1	6	4	5	4	3
PF00413.17	Peptidase_M10	0	0	1	0	1	0	0	0	0	0	2	0	2	0	0	0	3	0	0	0	0	0	0	0	0	0	0
PF00450.15	Peptidase_S10	14	11	5	12	11	11	4	5	10	7	9	7	11	12	6	4	6	5	12	8	2	3	9	5	6	8	7
PF00557.17	Peptidase_M24	11	11	12	13	12	10	9	10	9	11	10	12	12	10	9	9	8	9	12	16	7	8	11	10	6	9	9
PF00648.14	Peptidase_C2	0	0	0	0	0	0	1	0	0	1	0	0	0	0	0	0	0	2	0	1	1	0	0	0	0	0	0
PF00656.15	Peptidase_C14	10	3	4	8	3	3	2	18	2	4	6	21	3	4	2	4	6	5	13	8	2	2	2	8	2	2	3
PF00675.13	Peptidase_M16	1	0	0	0	0	1	2	1	1	0	1	1	1	1	1	0	0	0	1	5	1	0	0	1	0	0	1
PF00717.16	Peptidase_S24	3	3	3	3	2	2	3	2	4	3	2	4	2	3	1	2	3	4	3	1	3	3	2	1	2	1	2
PF00814.18	Peptidase_M22	2	2	2	2	2	2	2	2	2	2	2	2	2	2	2	2	2	2	2	2	2	2	2	2	2	2	2
PF00883.14	Peptidase_M17	0	0	0	0	0	0	0	0	0	0	0	0	0	0	0	0	0	0	0	3	0	1	0	0	0	0	0
PF01088.14	Peptidase_C12	4	4	3	4	5	4	2	4	4	2	4	5	4	4	3	3	5	3	2	3	1	2	4	4	1	4	5
PF01244.14	Peptidase_M19	0	0	0	0	0	0	0	0	0	1	0	0	0	0	0	0	0	1	0	0	0	2	0	0	0	0	0
PF01431.14	Peptidase_M13	0	0	0	0	0	0	0	0	0	0	0	0	0	0	0	0	0	0	0	4	0	0	0	0	0	0	0
PF01432.13	Peptidase_M3	2	2	1	5	2	2	2	2	2	2	4	2	5	2	2	2	2	2	2	3	2	1	2	2	1	2	1
PF01433.13	Peptidase_M1	3	3	4	4	4	4	4	3	4	3	4	4	4	4	4	4	4	3	3	6	4	3	4	4	3	2	4
PF01434.11	Peptidase_M41	1	2	2	2	2	2	3	1	2	2	2	1	2	2	2	2	2	1	1	4	3	2	2	2	1	2	2
PF01435.11	Peptidase_M48	3	2	2	2	2	3	2	3	1	4	2	3	2	2	2	2	2	0	3	3	2	2	2	2	2	1	2
PF01470.10	Peptidase_C15	1	0	1	1	1	1	0	2	1	0	1	0	2	1	0	1	1	0	1	0	0	0	1	1	1	1	1
PF01546.21	Peptidase_M20	8	12	13	14	14	9	5	7	7	10	14	8	9	7	8	6	8	9	10	10	4	3	7	9	5	7	8
PF01650.11	Peptidase_C13	1	1	1	1	1	1	1	1	1	1	1	1	1	1	1	1	1	2	1	1	1	1	1	1	1	2	2
PF01828.10	Peptidase_A4	0	3	2	5	2	3	0	0	0	0	1	0	4	5	2	2	4	2	0	0	0	0	2	4	0	0	0
PF02102.8	Peptidase_M35	3	3	4	0	2	2	0	2	8	0	1	2	5	5	13	2	0	1	9	0	0	0	2	1	0	4	4
PF02127.8	Peptidase_M18	1	2	3	2	2	3	3	1	2	1	2	1	2	2	2	2	2	1	1	2	2	1	2	2	1	2	2
PF02128.8	Peptidase_M36	4	1	0	1	1	0	0	8	2	1	1	9	2	1	0	0	0	0	6	2	0	0	0	1	1	2	2
PF02129.11	Peptidase_S15	1	2	3	3	6	3	0	0	1	1	6	2	6	2	2	3	2	3	4	1	0	0	2	3	3	1	1
PF02868.8	Peptidase_M4_C	0	0	0	1	1	0	0	0	0	0	1	0	1	1	1	1	0	0	0	0	0	0	0	2	0	0	0
PF02902.12	Peptidase_C48	2	3	4	2	3	3	3	11	6	2	3	9	3	3	4	4	3	2	6	3	2	4	3	3	2	2	3
PF03051.8	Peptidase_C1_2	1	0	1	1	1	1	1	1	0	0	1	2	1	1	1	1	0	0	1	1	1	0	1	1	1	0	1
PF03416.12	Peptidase_C54	1	1	1	1	0	1	1	1	1	1	1	1	1	1	1	1	1	1	1	2	1	1	1	1	1	1	0
PF03568.10	Peptidase_C50	1	1	1	1	1	1	0	1	1	1	1	9	1	1	1	1	1	1	1	1	1	1	1	1	1	1	1
PF03571.8	Peptidase_M49	1	2	3	2	5	1	1	1	1	0	2	1	2	4	2	1	3	0	1	1	1	0	3	1	0	1	1
PF03572.11	Peptidase_S41	1	1	0	0	1	3	0	2	1	0	1	0	3	1	3	2	4	0	3	1	0	0	3	2	0	2	3
PF03576.7	Peptidase_S58	0	1	1	0	0	1	0	0	0	0	2	0	2	2	1	0	0	0	0	0	0	0	1	3	0	0	1
PF03577.8	Peptidase_C69	0	0	0	0	0	0	0	0	0	0	1	0	1	1	0	0	0	0	0	0	0	0	0	0	0	0	0
PF04258.6	Peptidase_A22B	1	1	1	1	1	1	0	0	1	1	1	1	1	1	1	1	1	0	1	3	1	1	1	1	1	1	1
PF04389.10	Peptidase_M28	9	7	7	7	7	5	6	17	9	5	15	10	9	10	15	8	12	6	13	10	4	3	6	9	6	10	17
PF05193.14	Peptidase_M16_C	5	6	5	6	6	5	5	4	4	5	4	5	5	4	3	5	5	3	4	5	6	5	5	4	5	4	4
PF05572.6	Peptidase_M43	3	1	2	1	0	0	0	28	1	0	2	6	18	6	2	2	2	1	10	0	0	0	1	1	3	3	5
PF05577.5	Peptidase_S28	3	3	2	3	2	4	0	3	3	1	2	2	5	3	7	2	4	1	4	1	0	0	3	3	1	3	2
PF05649.6	Peptidase_M13_N	0	0	0	0	0	0	0	0	0	1	0	0	0	0	0	0	0	1	0	2	0	0	0	0	0	0	0
PF07910.6	Peptidase_C78	0	0	0	0	0	0	0	0	0	1	0	0	0	0	0	0	0	1	0	1	0	1	0	0	0	0	0
PF08192.4	Peptidase_S64	0	0	0	0	0	0	1	0	0	0	0	0	0	0	0	0	0	5	0	0	0	0	0	0	0	0	0
PF09768.2	Peptidase_M76	1	1	1	1	0	1	1	1	1	1	1	1	1	1	1	1	1	1	1	1	0	1	1	1	1	0	1
PF10275.2	Peptidase_C65	1	1	1	1	1	0	0	1	1	1	1	1	1	1	0	1	1	1	1	0	0	0	1	0	1	1	1
PF12388.1	Peptidase_M57	0	0	0	1	0	0	0	0	0	1	0	0	1	0	0	0	0	0	0	0	0	0	0	0	0	0	0
Sum		153	139	148	192	155	182	88	202	134	98	212	196	284	217	190	129	178	108	209	186	70	64	143	161	90	122	183

## Sheet: Table S4
Table S4. Pfam matrix of CAZy enzmes identified from each fungal species.
Pfam	Class	ABI	AFU	AND	ANI	ATE	BCI	CAL	CCI	CIM	CNE	FGR	LBI	MAA	MAC	MOR	NCR	PAN	PCH	POS	ROR	SCE	SPO	SSC	TRE	UMA	URE	VAL
PF00232.11	Glyco_hydro_1	1	5	3	3	3	5	0	2	0	0	3	0	3	3	2	1	1	3	3	0	0	0	3	2	0	0	4
PF00251.13	Glyco_hydro_32N	0	4	2	4	6	2	0	0	0	1	6	0	1	2	5	3	0	6	1	0	1	2	1	0	2	0	5
PF00295.10	Glyco_hydro_28	6	14	10	22	8	19	0	3	0	1	6	9	1	1	3	2	0	3	6	18	1	0	17	4	1	0	13
PF00332.11	Glyco_hydro_17	4	5	5	5	5	5	5	3	4	1	6	4	5	4	6	5	4	4	1	3	4	1	6	4	2	4	6
PF00534.13	Glycos_transf_1	5	8	6	7	7	6	4	5	5	6	6	9	6	5	5	6	6	3	5	9	3	4	6	6	4	5	6
PF00535.19	Glycos_transf_2	6	8	7	9	6	12	3	7	6	3	12	9	12	10	7	10	12	4	7	7	2	2	11	7	12	5	12
PF00591.14	Glycos_transf_3	1	1	1	1	1	1	1	1	1	1	1	1	1	1	1	1	1	0	1	1	1	1	1	1	1	1	1
PF00704.21	Glyco_hydro_18	13	18	20	15	21	10	4	9	9	4	20	11	28	19	14	12	20	5	15	15	2	1	14	20	4	13	15
PF00722.14	Glyco_hydro_16	17	13	13	12	8	20	3	16	8	7	23	19	19	18	15	15	13	13	20	8	3	1	18	16	13	8	13
PF00723.14	Glyco_hydro_15	2	5	2	2	2	4	1	4	1	2	3	2	2	2	2	2	3	1	3	8	1	2	4	2	1	1	4
PF00728.15	Glyco_hydro_20	4	2	2	3	2	1	1	2	3	1	3	2	2	2	2	1	1	1	2	4	0	0	1	3	2	3	3
PF00759.12	Glyco_hydro_9	0	0	0	0	0	0	0	0	0	1	0	0	0	0	0	0	0	0	0	5	0	0	0	0	0	0	0
PF00891.11	Methyltransf_2	12	11	17	24	23	19	0	2	6	0	9	9	12	7	13	7	14	9	16	0	0	0	11	2	1	4	3
PF00933.14	Glyco_hydro_3	4	7	7	7	9	6	0	0	2	1	7	0	5	4	6	4	4	3	4	5	0	0	6	6	1	2	10
PF00953.14	Glycos_transf_4	1	1	1	1	1	1	1	1	1	1	1	1	1	1	1	1	1	1	1	1	1	1	1	1	1	0	1
PF00982.14	Glyco_transf_20	3	7	4	6	6	3	3	3	3	2	3	5	4	4	3	3	3	7	3	9	4	5	3	4	3	4	3
PF01055.19	Glyco_hydro_31	6	7	10	7	11	5	3	3	2	3	8	6	6	6	5	5	5	4	7	3	1	4	6	4	3	1	8
PF01183.13	Glyco_hydro_25	4	3	3	0	2	1	0	0	0	0	0	0	2	2	0	1	0	1	2	0	0	0	1	1	1	0	0
PF01301.12	Glyco_hydro_35	1	4	4	5	3	4	0	0	0	0	2	1	3	3	0	2	1	2	5	1	0	0	4	1	1	0	3
PF01501.13	Glyco_transf_8	3	5	6	5	3	8	4	5	4	5	7	7	7	6	3	3	5	3	8	5	3	4	7	4	2	3	5
PF01522.14	Polysacc_deac_1	11	6	9	8	4	6	1	18	4	4	9	11	3	3	10	5	8	4	12	39	2	1	5	4	8	3	8
PF01532.13	Glyco_hydro_47	7	5	7	7	6	9	2	8	6	3	10	10	8	9	5	8	9	4	9	11	3	2	8	8	3	6	7
PF01596.10	Methyltransf_3	0	4	5	5	4	5	1	1	2	2	4	1	4	4	3	2	2	1	0	4	0	2	1	2	1	2	4
PF01670.9	Glyco_hydro_12	2	4	1	3	6	3	0	1	0	0	4	3	1	1	3	2	2	3	2	0	0	0	5	2	0	0	5
PF01755.10	Glyco_transf_25	1	2	4	2	3	2	0	1	0	0	0	0	8	4	4	2	1	1	0	0	0	0	3	1	0	0	0
PF01793.9	Glyco_transf_15	3	3	3	3	3	3	5	6	3	1	4	5	4	4	4	5	5	2	4	15	9	6	4	4	2	3	4
PF01915.15	Glyco_hydro_3_C	4	13	14	12	11	10	2	7	3	6	14	2	4	3	13	6	8	6	7	2	0	1	11	7	2	3	15
PF02015.9	Glyco_hydro_45	0	0	0	0	0	0	0	0	0	0	0	0	0	0	0	0	0	0	0	5	0	0	0	0	0	0	0
PF02390.10	Methyltransf_4	0	1	2	1	1	2	1	2	1	1	2	0	2	2	1	1	1	0	1	2	1	1	2	1	1	2	1
PF02449.8	Glyco_hydro_42	0	1	0	0	1	0	0	0	0	0	1	0	1	0	0	0	0	1	0	0	0	0	0	1	1	0	2
PF02836.10	Glyco_hydro_2_C	2	3	7	3	6	2	1	2	1	0	9	2	5	4	3	4	4	2	3	0	0	0	2	7	1	1	6
PF02837.11	Glyco_hydro_2_N	0	2	4	4	3	2	0	0	0	0	2	0	1	2	4	1	3	3	0	0	0	0	0	2	0	1	1
PF03033.13	Glyco_transf_28	0	1	0	5	5	3	0	1	1	0	4	2	2	6	3	2	2	3	0	0	0	0	2	2	1	1	4
PF03198.7	Glyco_hydro_72	1	7	5	8	6	6	5	2	4	1	3	8	5	5	4	5	6	3	1	2	5	4	6	5	1	4	4
PF03200.9	Glyco_hydro_63	2	2	2	2	2	2	2	2	1	1	2	2	2	2	2	3	2	2	2	2	2	1	2	2	2	1	2
PF03443.7	Glyco_hydro_61	11	7	10	7	12	10	0	34	0	1	13	12	1	1	17	14	33	4	29	0	0	0	9	3	0	0	22
PF03492.8	Methyltransf_7	0	0	0	0	0	0	0	0	0	0	1	0	1	0	0	0	0	0	0	0	0	0	0	1	1	0	0
PF03632.8	Glyco_hydro_65m	2	3	3	3	2	4	1	1	1	0	0	0	2	1	0	0	1	1	2	0	1	0	5	5	0	1	2
PF03639.6	Glyco_hydro_81	0	1	1	1	1	2	2	0	1	0	1	0	1	1	2	1	1	1	0	1	2	2	1	2	0	1	2
PF03648.7	Glyco_hydro_67N	2	1	1	0	1	1	0	1	0	1	2	0	1	1	3	1	3	0	1	0	0	0	1	1	0	0	3
PF03659.7	Glyco_hydro_71	3	8	5	7	6	9	0	4	1	4	0	4	1	1	0	6	3	6	6	0	0	2	10	4	0	1	2
PF03663.7	Glyco_hydro_76	1	8	7	11	10	12	7	0	3	0	9	1	14	13	7	10	10	7	2	0	2	4	11	8	1	3	8
PF03737.8	Methyltransf_6	1	1	2	4	1	2	1	1	1	2	1	1	1	1	1	1	1	1	1	1	1	0	1	1	1	1	1
PF03901.10	Glyco_transf_22	3	4	4	4	4	5	3	4	4	4	4	3	4	4	4	4	4	3	3	4	3	4	5	4	4	4	3
PF04101.9	Glyco_tran_28_C	1	1	1	1	0	1	1	1	1	1	2	1	1	1	1	2	1	0	1	0	1	1	1	1	1	1	0
PF04188.6	Mannosyl_trans2	0	2	1	2	1	1	1	1	1	1	1	1	1	1	1	1	1	0	1	0	1	1	1	1	1	1	1
PF04616.7	Glyco_hydro_43	4	18	21	12	23	6	0	4	1	0	18	0	3	3	20	6	12	14	7	2	0	0	5	3	4	1	23
PF04666.6	Glyco_transf_54	0	1	3	5	3	1	0	0	0	0	3	0	1	1	1	0	1	1	0	0	0	0	0	2	0	2	2
PF04724.6	Glyco_transf_17	1	0	0	0	0	2	0	0	0	0	2	1	2	1	1	1	1	0	1	1	0	0	2	1	1	0	0
PF05007.6	Mannosyl_trans	1	1	1	1	1	1	1	1	1	1	1	1	1	1	1	1	1	0	1	1	1	1	2	1	1	1	1
PF05148.8	Methyltransf_8	1	1	1	1	1	1	1	1	1	1	1	1	1	1	1	1	1	1	1	1	0	1	1	1	1	1	1
PF05637.5	Glyco_transf_34	0	3	3	4	3	2	2	0	2	0	2	0	4	3	2	3	2	3	0	2	2	7	2	2	0	3	5
PF05693.6	Glycogen_syn	1	1	1	1	1	1	1	1	2	1	1	1	1	1	1	1	1	0	1	3	2	0	1	1	1	1	1
PF05971.5	Methyltransf_10	1	1	1	1	1	1	0	1	2	1	1	1	2	2	2	2	1	1	1	1	0	1	2	1	1	1	1
PF07470.6	Glyco_hydro_88	6	5	6	3	2	3	0	6	0	5	4	12	4	2	4	2	0	1	5	0	0	0	1	2	2	0	8
PF07748.6	Glyco_hydro_38C	1	1	1	1	1	1	1	1	1	1	1	1	1	1	1	1	1	1	1	2	1	1	1	1	2	1	1
PF07971.5	Glyco_hydro_92	5	5	5	5	6	5	1	3	1	1	0	2	5	4	6	2	2	3	6	0	0	0	5	7	3	2	3
PF08241.5	Methyltransf_11	31	36	34	39	38	44	10	24	33	10	63	28	40	31	41	41	37	26	24	50	8	10	40	34	16	32	32
PF08242.5	Methyltransf_12	5	8	7	13	7	7	2	4	5	2	10	3	12	10	4	9	11	6	2	2	0	5	6	9	2	4	3
PF09258.3	Glyco_transf_64	0	0	0	0	0	0	0	0	0	0	1	0	1	1	0	0	0	0	0	1	0	0	0	2	0	0	1
PF09445.3	Methyltransf_15	1	1	1	1	1	1	1	1	1	1	1	1	1	1	1	1	1	1	1	1	1	1	1	1	1	1	1
PF10294.2	Methyltransf_16	12	8	8	8	7	8	6	12	9	9	9	15	6	8	9	8	8	5	12	6	6	6	7	8	9	6	9
PF11051.1	Mannosyl_trans3	0	3	2	4	4	5	12	0	4	2	4	0	1	0	4	1	0	3	0	3	6	0	2	1	2	3	0
PF11790.1	Glyco_hydro_cc	2	2	2	2	2	4	0	4	1	6	4	5	4	3	3	4	3	0	4	0	0	1	3	4	5	1	3
Sum		222	313	318	342	327	327	107	227	158	114	354	236	288	248	290	254	288	197	264	266	87	94	298	248	138	154	317

## Sheet: Table S5
Table S5. Pfam matrix of ribosomal subunits identified from each fungal species.
Pfam	Class	ABI	AFU	AND	ANI	ATE	BCI	CAL	CCI	CIM	CNE	FGR	LBI	MAA	MAC	MOR	NCR	PAN	PCH	POS	ROR	SCE	SPO	SSC	TRE	UMA	URE	VAL
PF00428.12	Ribosomal_60s	2	2	2	2	2	1	3	2	2	2	2	3	2	2	2	2	2	1	2	9	4	6	2	2	2	2	2
PF00687.14	Ribosomal_L1	3	3	3	3	2	2	3	3	3	3	3	4	3	3	3	3	3	2	3	5	6	5	3	3	3	3	3
PF00466.13	Ribosomal_L10	2	2	2	2	2	2	3	2	2	3	2	2	2	2	2	3	2	2	2	5	3	3	2	2	2	2	2
PF00298.12	Ribosomal_L11	2	2	2	2	2	1	2	2	2	2	1	2	1	1	2	2	2	2	2	7	3	3	1	1	1	0	2
PF03946.7	Ribosomal_L11_N	0	0	0	0	0	1	0	0	0	0	1	0	1	1	0	0	0	0	0	0	0	0	1	1	0	0	0
PF00542.12	Ribosomal_L12	1	1	1	1	1	1	1	1	1	1	1	1	1	1	1	1	1	0	1	2	1	1	1	1	1	1	1
PF00572.11	Ribosomal_L13	2	2	2	2	1	2	2	2	2	2	2	2	2	2	2	2	2	1	2	7	3	4	2	2	2	1	2
PF01294.11	Ribosomal_L13e	0	1	1	1	1	1	1	1	1	1	1	1	1	1	1	1	1	1	1	4	2	1	1	0	1	1	1
PF00238.12	Ribosomal_L14	2	2	2	2	2	2	2	2	2	2	2	2	2	2	2	2	2	2	2	6	3	3	2	2	2	2	2
PF01929.10	Ribosomal_L14e	1	1	1	1	1	1	1	1	1	1	1	7	1	1	1	1	1	1	1	4	2	1	1	1	1	1	1
PF00827.10	Ribosomal_L15e	1	1	1	1	1	1	1	1	1	1	1	1	1	1	0	1	1	1	1	4	2	2	1	1	1	1	1
PF00252.11	Ribosomal_L16	2	2	2	2	2	2	2	2	2	2	2	2	2	2	2	2	2	2	3	7	2	3	2	2	2	2	1
PF01196.12	Ribosomal_L17	1	1	1	1	1	1	1	1	1	1	1	1	1	1	1	1	1	1	1	2	1	1	1	1	1	1	0
PF01775.10	Ribosomal_L18ae	1	1	1	1	1	1	1	1	1	1	1	1	1	1	1	2	1	1	1	5	2	2	1	1	1	1	1
PF00828.12	Ribosomal_L18e	3	3	3	1	3	3	3	3	4	3	3	3	4	3	3	3	3	3	3	11	4	5	3	2	3	2	3
PF00861.15	Ribosomal_L18p	1	1	1	1	1	1	1	1	1	1	1	1	1	1	1	1	1	1	1	4	1	2	1	1	1	1	1
PF01245.13	Ribosomal_L19	1	1	1	1	1	1	1	1	1	1	1	1	1	1	1	1	1	0	1	1	1	1	0	1	1	1	1
PF01280.13	Ribosomal_L19e	1	1	1	1	0	1	1	1	1	1	1	1	1	1	0	1	1	1	1	4	2	2	1	1	1	0	1
PF03947.11	Ribosomal_L2_C	2	2	2	2	2	2	2	2	2	2	2	2	2	2	2	2	2	0	2	5	3	4	2	2	2	2	2
PF01157.11	Ribosomal_L21e	1	1	1	1	1	1	1	1	1	1	1	1	1	1	1	1	1	1	1	4	2	2	1	1	1	1	1
PF00829.14	Ribosomal_L21p	0	1	1	1	0	1	1	1	1	1	1	1	1	1	1	1	1	1	1	1	1	0	0	1	1	1	1
PF00237.12	Ribosomal_L22	2	2	2	2	2	2	2	2	2	2	2	2	2	2	2	2	2	2	2	5	3	3	2	2	2	2	2
PF01776.10	Ribosomal_L22e	1	1	1	1	1	1	0	1	1	1	1	1	1	1	1	1	1	1	1	1	2	1	1	1	1	1	1
PF00276.13	Ribosomal_L23	2	2	2	2	2	2	2	2	2	2	2	2	2	2	2	2	2	2	2	5	2	3	2	2	2	2	2
PF01246.13	Ribosomal_L24e	2	2	2	2	2	2	2	2	2	2	2	2	2	2	2	2	2	1	2	4	3	3	1	2	2	1	2
PF01016.12	Ribosomal_L27	0	1	1	1	1	1	1	1	1	1	1	1	1	1	1	1	1	0	1	2	1	1	1	1	1	1	1
PF01777.11	Ribosomal_L27e	1	1	1	1	1	1	1	1	1	1	1	1	1	1	1	1	1	1	1	6	2	2	1	1	1	1	1
PF00830.12	Ribosomal_L28	1	1	1	1	1	1	1	1	1	1	1	1	1	1	1	1	1	0	1	2	1	1	1	1	1	1	1
PF01778.10	Ribosomal_L28e	2	2	2	2	2	2	1	2	2	2	2	2	1	2	2	2	2	2	2	5	1	2	2	2	2	2	2
PF00831.16	Ribosomal_L29	1	1	1	1	1	1	1	1	1	1	1	1	1	1	1	1	1	1	1	4	0	1	1	1	1	1	1
PF01779.10	Ribosomal_L29e	1	1	1	0	0	1	1	1	1	1	1	1	1	1	1	1	1	0	0	4	1	1	1	1	1	1	0
PF00297.15	Ribosomal_L3	2	2	2	2	2	2	2	2	2	2	2	2	2	1	1	2	2	2	2	5	2	3	2	2	2	2	2
PF00327.13	Ribosomal_L30	1	2	1	1	1	0	2	1	1	0	1	1	1	1	1	1	1	0	1	5	3	3	1	2	2	1	1
PF08079.5	Ribosomal_L30_N	1	0	1	1	1	1	0	1	1	1	1	1	1	1	1	1	1	1	1	0	1	1	1	0	0	1	1
PF01197.11	Ribosomal_L31	0	1	1	1	1	1	0	0	1	0	1	0	1	1	1	1	1	0	0	1	1	0	0	1	0	1	1
PF01198.12	Ribosomal_L31e	1	1	1	0	1	1	1	1	1	1	1	1	1	1	1	1	1	0	1	3	2	1	1	1	1	1	1
PF01655.11	Ribosomal_L32e	0	1	1	1	1	1	1	1	1	1	1	1	1	1	1	1	1	1	1	5	1	2	1	1	0	0	1
PF01783.16	Ribosomal_L32p	0	0	0	0	0	0	1	0	0	1	0	0	0	0	0	0	0	1	0	1	1	1	0	0	0	0	0
PF00471.13	Ribosomal_L33	0	0	1	1	0	0	1	1	1	1	1	1	1	0	0	1	1	0	1	1	0	1	1	1	0	1	0
PF00468.10	Ribosomal_L34	0	0	0	0	0	0	1	0	0	0	0	0	0	0	0	0	0	0	0	1	1	1	0	0	0	0	0
PF01199.11	Ribosomal_L34e	1	1	1	1	1	1	1	1	1	1	1	1	1	1	1	1	1	1	1	4	2	2	1	1	1	1	1
PF01247.11	Ribosomal_L35Ae	1	1	1	1	1	1	1	1	1	1	1	1	1	1	1	1	1	1	1	4	1	2	1	1	1	1	1
PF01632.12	Ribosomal_L35p	0	0	0	0	0	0	1	0	0	1	0	0	0	0	0	0	0	0	0	0	1	0	0	0	0	0	0
PF00444.11	Ribosomal_L36	1	0	1	1	1	1	1	0	1	1	1	1	1	1	1	1	1	0	0	0	1	1	1	1	0	0	1
PF01158.11	Ribosomal_L36e	1	1	1	1	1	1	1	1	1	1	1	1	1	1	1	1	2	0	1	4	2	2	1	1	0	0	1
PF08561.3	Ribosomal_L37	1	1	1	1	1	0	1	1	1	1	1	1	1	1	0	1	1	1	1	0	1	1	1	1	1	1	1
PF01780.12	Ribosomal_L37ae	0	1	1	1	1	1	0	1	1	1	1	1	1	1	1	1	2	0	1	6	2	2	1	1	1	1	1
PF01907.12	Ribosomal_L37e	1	1	1	1	0	1	1	1	1	1	1	1	1	1	1	2	1	1	1	4	2	2	1	1	1	0	1
PF01781.11	Ribosomal_L38e	1	1	1	1	1	1	1	1	1	1	1	1	1	1	1	1	1	1	1	4	1	2	1	1	1	1	0
PF00832.13	Ribosomal_L39	1	0	1	1	0	1	1	1	1	1	1	1	1	0	1	1	1	0	1	4	1	1	1	1	0	1	1
PF00573.15	Ribosomal_L4	2	2	2	2	2	2	2	2	2	2	2	2	2	2	2	2	2	1	2	5	3	3	2	2	2	2	2
PF00935.12	Ribosomal_L44	1	1	1	1	1	1	1	1	1	1	1	1	1	1	1	1	1	1	1	3	2	1	1	1	1	0	1
PF00673.14	Ribosomal_L5_C	2	2	2	2	2	2	2	2	2	2	2	2	2	2	2	2	2	1	2	6	3	3	2	2	2	2	2
PF10501.2	Ribosomal_L50	0	0	0	0	0	0	1	0	0	0	0	0	0	0	0	0	0	1	0	1	1	1	0	0	0	0	0
PF00347.16	Ribosomal_L6	2	2	2	2	2	2	2	2	2	2	2	2	2	2	2	2	2	2	2	4	3	3	2	2	2	2	2
PF01159.12	Ribosomal_L6e	1	1	1	1	1	1	1	1	1	1	1	1	1	1	1	1	1	1	1	4	2	1	1	1	1	1	1
PF01248.19	Ribosomal_L7Ae	3	5	5	6	6	5	6	6	6	5	5	12	6	5	5	5	5	3	5	12	5	7	5	5	5	5	5
PF01281.12	Ribosomal_L9_N	0	0	0	0	0	0	0	0	0	1	0	0	0	0	0	0	0	0	0	0	1	1	0	0	0	0	0
PF00338.15	Ribosomal_S10	2	1	2	2	1	1	2	2	2	2	2	1	2	2	1	2	2	2	2	6	2	2	2	2	2	2	2
PF00411.12	Ribosomal_S11	1	2	1	2	2	2	2	2	2	2	2	2	2	2	2	2	2	1	2	3	3	3	2	2	2	2	2
PF00164.18	Ribosomal_S12	2	2	2	2	2	2	1	2	2	2	2	2	3	3	2	3	2	2	2	6	3	3	2	2	2	2	2
PF00416.15	Ribosomal_S13	2	2	2	2	1	2	2	2	2	2	2	2	2	2	2	2	2	0	2	5	2	3	2	2	2	1	2
PF00253.14	Ribosomal_S14	1	2	2	1	1	2	2	2	2	2	2	2	1	2	2	2	2	1	2	4	3	2	2	2	1	1	1
PF00312.15	Ribosomal_S15	1	2	2	2	2	2	2	2	2	2	2	2	2	2	2	2	2	2	2	5	2	2	2	2	2	0	0
PF00886.12	Ribosomal_S16	0	1	1	1	1	0	1	1	1	1	1	1	1	1	1	1	1	0	1	2	1	1	1	1	1	1	1
PF00366.13	Ribosomal_S17	2	2	2	2	2	2	1	1	2	2	2	2	2	1	2	2	2	1	2	3	3	3	2	2	2	2	2
PF00833.11	Ribosomal_S17e	1	1	1	1	2	1	1	1	1	1	1	0	1	1	1	1	1	0	1	3	1	2	1	1	1	1	1
PF01084.13	Ribosomal_S18	1	1	1	1	1	1	1	1	1	1	1	1	1	1	1	1	1	0	1	1	1	1	1	1	0	0	1
PF00203.14	Ribosomal_S19	2	1	1	2	2	2	2	2	2	2	2	5	2	2	2	2	2	1	2	5	2	3	2	2	2	1	2
PF01090.12	Ribosomal_S19e	1	1	1	1	1	1	1	1	1	1	1	1	1	1	1	1	1	1	1	4	1	2	1	1	1	1	1
PF00318.13	Ribosomal_S2	2	2	2	2	2	2	2	2	2	2	2	2	2	2	1	2	2	2	2	6	3	3	2	2	3	2	2
PF01165.13	Ribosomal_S21	1	1	1	1	0	1	1	1	1	1	1	1	1	1	1	1	1	0	0	0	1	1	1	1	1	1	1
PF01249.11	Ribosomal_S21e	0	1	1	1	1	1	1	1	1	1	1	1	1	1	1	2	1	0	0	3	2	1	1	1	1	1	1
PF01282.12	Ribosomal_S24e	0	1	1	1	1	1	0	0	1	1	1	1	1	1	1	1	1	1	1	6	0	2	1	1	1	1	1
PF03297.8	Ribosomal_S25	1	0	1	1	0	1	1	1	1	1	1	1	1	1	1	1	1	0	1	5	2	2	1	0	1	0	2
PF01283.12	Ribosomal_S26e	1	1	1	1	1	1	1	1	1	1	1	1	1	1	1	1	1	1	1	4	2	2	1	1	1	1	1
PF01599.12	Ribosomal_S27	0	0	0	0	0	0	0	0	0	0	0	0	0	0	0	0	0	0	0	4	0	0	0	0	0	0	0
PF01667.10	Ribosomal_S27e	1	1	1	1	1	1	2	1	1	1	1	1	1	1	1	1	1	1	1	3	1	1	1	1	1	1	1
PF01200.11	Ribosomal_S28e	1	1	1	1	1	1	1	1	1	1	1	1	1	1	1	1	1	1	1	3	2	2	0	1	1	1	2
PF00189.13	Ribosomal_S3_C	0	1	1	1	1	1	1	1	1	1	1	1	1	1	1	1	2	1	1	4	1	1	1	1	1	1	1
PF04758.7	Ribosomal_S30	1	1	1	0	1	1	0	1	1	1	1	1	1	1	1	4	2	1	1	3	0	2	1	1	1	1	2
PF01015.11	Ribosomal_S3Ae	1	1	1	0	1	1	1	1	1	1	1	1	1	1	1	1	1	1	1	5	2	2	1	1	1	1	1
PF00163.12	Ribosomal_S4	2	2	2	2	2	2	2	2	2	2	2	4	2	2	2	2	2	2	2	5	2	3	2	2	2	2	2
PF00900.13	Ribosomal_S4e	0	1	1	1	1	1	2	1	1	1	1	1	1	1	1	1	1	1	1	3	2	3	1	1	1	1	1
PF03719.8	Ribosomal_S5_C	1	2	2	2	2	2	2	2	2	2	2	1	2	2	2	2	2	1	2	6	2	1	2	2	1	2	2
PF01250.10	Ribosomal_S6	0	1	1	1	0	1	1	1	1	1	1	1	1	1	1	1	1	1	1	2	1	1	1	0	0	1	1
PF01092.12	Ribosomal_S6e	1	1	1	1	1	1	1	1	1	1	1	1	1	1	1	1	1	0	1	5	2	2	1	1	1	1	1
PF00177.14	Ribosomal_S7	2	2	2	2	1	3	2	2	2	2	2	4	2	2	2	2	2	1	2	5	2	3	2	2	2	2	2
PF01251.11	Ribosomal_S7e	1	1	1	1	1	1	1	1	1	1	1	1	1	1	1	1	1	1	1	4	2	1	1	1	1	1	1
PF00410.12	Ribosomal_S8	2	2	2	2	1	2	2	2	2	2	3	1	2	2	1	2	2	2	2	5	3	3	2	2	2	2	2
PF01201.15	Ribosomal_S8e	2	2	2	2	2	2	4	2	2	2	2	2	3	2	2	2	2	2	2	7	3	3	2	2	2	2	2
PF00380.12	Ribosomal_S9	2	2	2	2	2	2	2	2	2	2	2	2	2	2	3	2	2	1	2	6	3	3	2	2	2	2	2
Sum		104	117	121	117	109	117	126	120	125	125	124	140	125	120	116	131	127	86	119	363	172	186	118	119	113	105	118

## Sheet: Table S6
Table S6. Pfam matrix of DUF and UPF proteins identified from each fungal species.
Pfam	Class	ABI	AFU	AND	ANI	ATE	BCI	CAL	CCI	CIM	CNE	FGR	LBI	MAA	MAC	MOR	NCR	PAN	PCH	POS	ROR	SCE	SPO	SSC	TRE	UMA	URE	VAL
PF01027.13	UPF0005	1	2	2	2	2	2	1	2	2	1	2	2	2	2	2	2	2	1	2	2	1	1	2	2	2	2	2
PF01169.12	UPF0016	1	1	1	1	1	1	1	1	1	1	1	4	1	1	0	1	1	1	1	1	1	2	1	1	1	1	1
PF01170.11	UPF0020	1	1	1	0	0	1	1	1	1	1	1	1	1	1	1	1	1	0	1	2	1	1	1	1	1	1	1
PF01205.12	UPF0029	2	1	0	1	0	2	0	2	1	2	3	2	2	2	2	2	2	0	3	1	2	2	2	2	1	0	1
PF01595.13	DUF21	2	1	2	1	1	1	1	3	1	2	1	3	1	0	0	1	1	1	2	4	1	1	1	1	2	1	1
PF01679.10	UPF0057	3	3	3	2	2	5	5	5	3	4	2	5	2	2	4	4	4	2	4	2	4	2	5	3	3	2	3
PF01709.13	DUF28	1	1	1	1	1	1	1	1	1	1	1	1	1	1	1	1	1	1	1	1	1	1	1	1	0	1	1
PF01868.9	UPF0086	1	1	1	1	1	1	1	1	1	1	1	1	1	1	1	1	1	1	1	1	1	1	1	1	1	1	1
PF01878.11	DUF55	1	1	1	1	1	1	0	1	1	1	1	1	1	1	0	1	1	1	1	0	0	1	1	1	1	1	2
PF01883.12	DUF59	0	1	1	1	1	1	1	1	1	1	1	1	1	1	1	1	1	0	1	1	1	1	1	1	1	1	1
PF01894.10	UPF0047	1	1	1	1	1	1	1	1	1	1	1	1	1	1	1	1	1	0	0	1	0	1	1	1	0	0	1
PF01906.10	DUF74	0	1	0	0	1	0	0	0	0	0	1	0	1	1	2	0	1	0	0	0	0	0	0	1	0	0	1
PF01910.10	DUF77	1	2	1	1	1	0	1	1	1	1	1	1	1	2	1	1	1	0	1	0	1	0	1	1	1	1	1
PF01933.11	UPF0052	1	1	1	1	1	1	1	1	1	1	1	1	1	1	1	1	1	1	1	3	1	0	1	1	1	1	1
PF01936.11	DUF88	4	2	2	2	2	2	0	14	1	0	2	3	1	2	1	1	2	2	4	0	0	0	2	1	1	1	2
PF01937.12	DUF89	3	2	1	2	1	1	1	3	1	2	1	2	1	1	0	1	1	0	3	1	0	2	1	1	2	1	1
PF01940.9	DUF92	1	1	1	1	0	1	0	1	1	1	1	1	1	1	1	1	1	1	1	0	0	0	1	1	1	1	0
PF01956.9	DUF106	0	1	1	1	1	2	0	1	1	1	1	0	1	1	1	1	1	1	1	1	1	1	1	1	1	1	1
PF01987.10	DUF124	0	2	2	2	2	3	2	0	2	0	3	0	3	2	2	2	2	1	0	1	1	0	3	2	0	2	2
PF02410.8	DUF143	1	1	1	0	1	1	1	1	1	0	1	1	1	1	1	1	1	0	1	1	1	1	0	1	0	1	0
PF02582.7	DUF155	3	3	3	3	3	3	3	3	3	3	3	3	3	3	3	3	3	2	3	3	3	1	3	3	3	3	3
PF02586.7	DUF159	0	1	1	1	1	1	1	1	1	0	0	1	1	1	1	1	1	0	2	0	1	0	1	1	1	1	1
PF02594.9	DUF167	0	0	1	1	0	1	0	0	0	0	1	0	1	1	0	1	1	0	0	0	0	0	1	1	0	0	1
PF02598.10	DUF171	0	0	0	1	1	1	1	0	1	0	1	0	1	1	1	1	1	0	0	1	2	1	1	1	1	1	1
PF02636.10	DUF185	2	2	2	2	2	2	2	2	3	2	2	2	2	2	2	2	2	1	2	3	1	1	2	2	0	2	2
PF02656.8	DUF202	4	4	4	4	4	3	5	7	4	2	3	11	2	2	3	3	3	4	4	3	1	1	4	2	4	2	4
PF02696.7	UPF0061	1	1	1	1	1	1	1	1	1	1	1	1	1	1	1	1	1	1	1	1	1	1	1	1	1	1	1
PF02698.10	DUF218	1	2	2	2	0	0	1	1	0	1	3	1	2	2	1	3	0	1	1	1	1	1	1	2	1	0	2
PF02714.8	DUF221	7	6	5	6	5	7	5	6	5	6	4	5	7	5	4	5	5	2	7	8	4	3	4	5	4	5	4
PF02958.13	DUF227	0	0	1	1	1	0	0	0	0	0	6	0	1	1	1	1	0	0	0	0	0	0	0	2	1	0	1
PF03080.8	DUF239	0	0	0	0	0	0	0	0	0	0	0	5	1	2	0	0	0	0	0	0	0	0	0	0	0	0	0
PF03190.8	DUF255	0	1	1	1	1	0	0	0	1	1	0	0	1	1	1	1	1	1	0	0	0	0	1	1	0	1	1
PF03537.6	DUF297	0	1	2	2	1	1	0	0	0	1	2	0	1	1	1	1	1	2	0	0	0	0	1	0	0	0	2
PF03556.8	DUF298	1	1	1	1	1	1	1	2	1	1	1	3	1	1	1	1	1	0	1	4	1	1	1	1	1	1	1
PF03619.9	DUF300	3	2	2	3	2	3	1	3	2	2	2	4	2	2	2	2	1	1	4	5	0	1	2	2	1	2	1
PF03649.6	UPF0014	0	0	0	0	0	0	0	0	0	1	0	0	0	0	0	0	0	0	0	4	0	0	0	0	0	0	0
PF03650.6	UPF0041	1	2	2	2	2	2	2	2	2	2	2	2	2	2	3	3	4	1	2	3	3	1	2	2	0	2	2
PF03657.6	UPF0113	1	1	1	1	1	1	1	1	1	1	1	1	1	1	1	1	1	0	3	2	1	1	1	1	1	1	1
PF03661.6	UPF0121	1	1	1	1	1	1	3	1	1	1	1	1	1	1	1	1	1	1	1	4	2	1	1	1	2	1	1
PF03669.6	UPF0139	0	0	1	0	0	1	1	0	1	0	0	0	1	1	1	1	1	0	1	1	1	1	1	1	1	0	0
PF03676.7	UPF0183	1	1	1	0	0	1	0	1	1	1	1	1	1	1	1	1	1	0	1	1	0	0	1	1	1	1	1
PF03690.6	UPF0160	1	1	1	1	1	1	1	1	1	1	1	1	1	1	1	1	1	1	1	3	1	1	1	1	1	1	1
PF03702.7	UPF0075	0	3	1	1	1	1	0	0	0	0	0	0	1	2	0	2	0	1	0	0	0	0	1	2	0	0	1
PF03928.7	DUF336	1	1	1	2	2	1	1	1	0	0	1	0	1	1	0	0	0	0	1	2	1	1	1	1	1	0	2
PF04034.6	DUF367	1	1	1	1	1	1	1	1	1	1	1	1	1	1	1	1	1	1	1	1	1	1	1	1	1	1	1
PF04037.6	DUF382	1	1	1	0	1	1	1	1	1	1	1	1	1	1	1	1	1	0	1	1	1	1	1	1	1	1	1
PF04063.7	DUF383	1	1	1	1	1	0	1	1	1	1	1	2	1	1	1	1	1	1	1	1	1	1	1	1	1	1	1
PF04190.6	DUF410	1	1	1	1	1	1	1	1	1	1	1	1	1	1	1	1	1	1	1	1	1	1	1	1	1	1	1
PF04229.7	UPF0157	0	1	1	0	1	0	0	0	0	0	1	0	1	1	0	0	0	0	0	0	0	0	0	0	0	0	1
PF04241.8	DUF423	0	0	0	0	0	0	0	0	0	1	0	0	0	0	0	0	0	0	0	1	0	1	0	0	0	0	0
PF04248.5	DUF427	2	1	1	1	1	2	0	2	0	1	1	2	2	2	2	1	1	0	2	0	0	0	2	3	0	0	3
PF04366.5	DUF500	1	3	4	5	3	3	1	2	2	3	6	2	5	5	3	3	3	2	2	4	2	1	3	4	4	2	3
PF04401.7	DUF540	2	3	3	3	3	3	1	2	3	2	3	1	1	2	3	3	3	3	2	5	3	0	3	2	0	3	3
PF04418.5	DUF543	1	0	1	0	1	1	1	1	1	1	1	1	1	1	0	1	1	1	1	2	1	1	1	1	1	1	1
PF04424.6	DUF544	1	1	1	1	1	1	1	1	1	0	1	1	1	1	1	1	1	0	2	0	2	1	1	1	0	1	1
PF04430.7	DUF498	1	1	1	1	1	1	1	1	1	1	1	1	1	0	1	1	1	1	1	1	0	0	1	1	0	1	1
PF04457.5	DUF504	0	0	1	0	0	0	0	0	0	0	0	0	1	0	0	0	0	0	0	0	0	0	0	0	0	0	1
PF04502.6	DUF572	2	2	2	2	2	2	0	2	2	2	2	2	2	2	1	2	2	1	2	2	1	2	2	2	2	2	1
PF04510.5	DUF577	1	1	1	1	1	1	0	0	1	1	1	0	1	1	0	1	1	1	1	4	0	0	1	1	0	1	1
PF04519.6	DUF583	0	0	0	0	0	0	0	0	0	0	1	0	0	1	0	1	1	0	0	0	0	0	0	1	0	0	0
PF04525.5	DUF567	0	0	0	0	0	0	0	0	0	1	0	0	0	0	0	0	0	3	0	0	0	0	0	0	0	0	0
PF04535.5	DUF588	0	1	1	1	1	1	1	0	1	0	1	0	1	1	1	1	1	1	0	0	1	0	1	1	1	1	1
PF04577.7	DUF563	0	1	0	0	0	0	0	0	0	0	0	0	2	0	0	0	0	0	0	0	0	0	0	0	0	0	0
PF04646.5	DUF604	0	1	1	1	0	1	0	0	1	0	1	0	1	1	1	1	1	0	0	0	0	0	1	1	0	0	1
PF04652.9	DUF605	1	1	1	1	1	1	1	1	1	1	1	1	1	1	1	1	1	1	1	1	1	1	1	1	1	1	1
PF04669.6	DUF579	1	1	1	1	1	1	1	1	1	1	1	1	1	1	1	1	1	1	1	1	1	1	1	1	0	1	1
PF04678.6	DUF607	0	1	1	1	1	1	0	1	0	1	1	0	1	1	1	1	1	0	1	0	0	0	1	1	0	0	1
PF04768.6	DUF619	0	1	1	1	1	1	1	1	1	1	2	1	2	2	1	2	1	2	1	1	1	1	1	1	1	1	1
PF04818.6	DUF618	1	2	2	2	2	3	1	1	2	1	2	1	2	2	2	2	1	0	1	1	1	1	2	2	0	2	3
PF04884.7	DUF647	1	1	1	1	1	1	0	0	1	0	1	4	1	1	1	1	1	1	1	2	0	0	1	1	0	1	1
PF04910.7	DUF654	1	1	1	1	1	1	1	1	1	1	1	1	1	1	1	1	1	1	1	1	1	1	1	1	1	1	0
PF04937.8	DUF659	6	0	0	0	2	0	0	4	0	0	0	10	6	0	0	0	0	1	0	0	0	0	0	0	0	0	0
PF04950.5	DUF663	2	2	2	2	2	2	2	2	2	2	2	2	2	2	2	2	2	2	2	3	2	2	2	2	2	2	2
PF05057.7	DUF676	4	5	6	6	4	9	5	7	3	4	10	5	10	7	6	6	13	9	8	8	4	1	7	9	3	3	11
PF05127.7	DUF699	1	1	2	1	1	1	1	2	1	1	1	1	1	1	1	1	1	1	1	1	1	1	1	1	1	1	1
PF05153.8	DUF706	2	1	1	2	1	0	1	1	2	3	1	2	1	1	1	1	1	0	2	1	0	0	1	1	1	2	1
PF05254.5	UPF0203	1	0	1	0	0	1	1	2	1	1	0	4	1	0	1	1	0	0	1	1	1	1	1	1	1	0	1
PF05255.4	UPF0220	1	1	1	1	1	1	1	1	1	1	1	1	1	1	1	1	1	1	1	2	1	1	1	1	1	1	1
PF05277.5	DUF726	2	2	2	2	2	2	1	2	2	2	3	1	2	3	3	3	3	2	2	3	1	2	2	3	2	2	3
PF05303.5	DUF727	0	1	1	1	1	1	2	1	1	1	1	1	1	1	1	1	1	1	0	2	0	1	1	1	1	1	1
PF05336.6	DUF718	0	1	1	1	1	1	0	0	0	1	1	0	1	1	0	1	1	1	1	0	0	0	1	1	0	0	1
PF05346.4	DUF747	1	1	1	1	1	1	1	1	1	1	1	1	1	1	1	1	1	1	1	1	1	1	1	1	1	1	1
PF05603.5	DUF775	1	1	1	1	1	1	1	1	1	1	1	1	1	1	1	1	1	1	1	1	1	1	1	1	0	1	0
PF05620.4	DUF788	1	1	1	1	1	1	2	1	1	1	1	1	1	1	1	1	1	1	1	0	1	1	1	1	1	1	1
PF05631.7	DUF791	2	0	0	0	0	1	0	1	1	0	0	1	1	1	1	0	1	0	1	1	0	0	1	1	0	1	2
PF05653.7	DUF803	5	4	4	4	4	1	2	5	5	5	4	5	5	5	4	4	4	2	5	10	0	0	3	4	4	4	4
PF05664.4	DUF810	0	1	1	1	1	1	0	0	1	0	1	0	1	1	0	1	1	1	0	2	0	0	1	1	0	1	1
PF05670.6	DUF814	1	1	1	1	1	2	1	1	1	1	1	2	1	1	1	1	1	1	1	1	1	0	0	1	1	1	1
PF05686.5	DUF821	3	9	4	6	7	5	0	7	5	7	6	9	7	6	7	5	4	7	4	0	0	0	5	6	5	4	5
PF05705.7	DUF829	1	2	4	2	2	1	0	1	1	0	4	2	2	2	2	3	4	1	2	0	0	0	2	2	1	2	2
PF05742.5	DUF833	1	1	1	1	2	0	1	1	1	1	1	1	1	1	1	1	1	0	1	0	1	0	1	1	1	1	1
PF05768.7	DUF836	0	1	1	1	0	0	1	1	1	0	0	0	1	1	1	1	1	1	1	0	1	0	0	1	0	0	1
PF05832.5	DUF846	1	1	1	1	1	1	0	1	1	1	1	1	1	1	1	2	1	0	1	0	1	1	0	1	0	1	0
PF05903.7	DUF862	1	0	0	0	0	1	1	1	1	0	2	1	2	2	0	3	1	0	1	4	0	1	1	1	0	0	2
PF05907.6	DUF866	1	1	0	1	1	1	1	1	1	1	1	1	1	1	1	1	1	1	1	1	1	1	1	1	0	0	1
PF05960.4	DUF885	0	0	0	0	0	0	0	0	1	0	1	0	1	1	0	0	0	0	0	0	0	0	0	1	0	1	0
PF05970.7	DUF889	5	2	2	0	1	1	2	25	1	3	2	30	26	7	1	2	3	4	8	32	2	1	2	0	1	1	1
PF05988.5	DUF899	0	0	0	0	1	0	0	0	0	0	0	0	1	2	0	0	0	1	0	0	0	0	0	1	0	0	0
PF06027.5	DUF914	3	2	2	3	3	2	0	2	4	1	3	3	3	3	2	3	3	1	2	5	0	2	2	3	1	1	3
PF06032.5	DUF917	0	0	1	2	2	1	0	0	2	1	2	0	2	2	0	1	1	0	1	0	0	0	1	1	0	2	2
PF06041.4	DUF924	0	1	1	0	0	1	0	0	0	0	2	0	2	1	0	0	1	1	0	0	0	0	0	1	1	0	2
PF06042.4	DUF925	0	0	0	1	0	0	0	0	0	0	1	0	1	1	0	0	0	0	0	0	0	0	0	0	0	0	1
PF06101.4	DUF946	0	1	2	2	2	4	1	0	2	1	3	3	5	2	0	1	1	1	0	0	2	0	2	2	0	2	1
PF06102.5	DUF947	1	1	1	1	1	1	1	1	1	1	1	1	1	1	1	1	1	1	1	0	1	1	1	1	1	1	1
PF06108.5	DUF952	1	1	1	1	1	1	0	1	0	1	0	1	1	2	1	1	1	1	1	0	0	0	1	1	1	0	1
PF06110.4	DUF953	0	0	1	1	0	1	0	1	0	1	2	0	1	0	1	0	0	1	1	1	0	1	1	1	1	0	0
PF06127.4	DUF962	1	1	1	1	1	1	1	1	1	1	1	0	1	1	1	1	1	1	1	1	1	1	1	1	1	1	1
PF06159.6	DUF974	1	1	1	1	1	1	0	1	1	1	1	1	1	1	1	1	1	0	1	1	0	0	1	1	1	1	1
PF06198.4	DUF999	0	0	0	0	0	0	0	0	0	0	0	0	0	0	0	0	0	0	0	0	0	10	0	0	0	0	0
PF06244.5	DUF1014	1	1	1	1	0	1	1	1	1	1	1	1	1	1	1	1	1	1	1	1	0	1	1	1	1	1	1
PF06417.5	DUF1077	1	1	1	1	1	1	1	1	1	1	1	1	1	1	1	1	1	0	1	1	1	1	1	1	1	0	1
PF06439.4	DUF1080	0	1	0	0	1	0	0	0	0	0	0	0	0	1	0	0	0	0	0	0	0	0	0	1	0	1	0
PF06452.4	DUF1083	0	0	0	0	0	0	0	0	1	0	1	0	1	2	1	0	0	0	0	0	0	0	0	1	0	1	0
PF06500.4	DUF1100	0	2	1	3	1	2	0	0	1	0	3	0	7	3	2	2	3	1	0	0	0	0	1	2	1	1	2
PF06544.5	DUF1115	0	0	0	0	0	0	0	0	0	2	0	0	0	0	0	0	0	1	0	0	0	0	0	0	0	0	0
PF06650.5	DUF1162	1	1	1	1	1	1	0	1	1	1	1	1	1	1	1	1	1	0	1	3	0	2	1	1	0	1	1
PF06658.5	DUF1168	1	1	1	1	1	1	0	1	1	1	1	1	1	1	1	1	1	1	1	0	0	0	1	1	1	1	1
PF06682.5	DUF1183	1	1	1	1	1	1	0	1	1	1	1	1	1	1	1	1	1	1	1	0	0	0	1	1	0	1	1
PF06738.5	DUF1212	1	4	3	4	4	1	1	3	1	2	2	3	3	2	0	1	1	3	3	7	1	2	1	1	1	1	2
PF06792.4	UPF0261	0	1	1	1	0	1	0	0	0	0	0	0	2	2	0	1	1	1	0	0	0	0	1	1	1	0	0
PF06824.4	DUF1237	1	1	1	1	1	5	1	1	1	0	3	0	3	3	4	3	4	0	1	2	0	1	3	2	1	1	1
PF06842.5	DUF1242	0	0	0	0	0	0	1	0	0	0	0	0	0	0	0	0	0	1	0	0	1	0	0	0	0	0	0
PF06862.5	DUF1253	1	1	1	1	1	1	1	1	1	1	1	2	1	1	1	1	1	1	1	1	1	1	1	1	1	1	1
PF06884.4	DUF1264	1	1	1	1	1	1	0	1	1	1	1	0	1	2	1	1	1	1	0	1	0	0	1	1	1	1	1
PF06912.4	DUF1275	1	5	4	5	5	2	0	2	2	4	4	3	3	3	2	2	2	3	2	0	0	0	2	2	1	2	3
PF06916.6	DUF1279	1	1	1	1	1	1	1	1	1	1	1	1	1	1	1	1	1	1	1	2	1	1	1	1	1	1	1
PF06966.5	DUF1295	3	2	2	3	2	4	0	3	1	1	2	2	4	4	5	4	3	2	3	1	0	1	4	1	3	1	4
PF06993.5	DUF1304	0	0	0	0	0	0	0	0	0	0	1	0	1	0	1	0	1	0	0	0	0	0	0	1	0	0	1
PF07000.4	DUF1308	1	1	1	1	1	1	0	1	1	2	1	1	1	1	2	1	1	1	1	1	0	0	1	1	0	1	1
PF07005.4	DUF1537	0	2	3	2	1	1	0	0	1	0	2	0	2	2	2	1	1	1	0	0	0	0	1	1	0	1	2
PF07039.4	DUF1325	1	1	1	1	1	1	1	1	1	1	1	1	1	1	1	1	1	1	1	2	1	1	1	1	1	1	0
PF07063.6	DUF1338	0	1	0	1	0	0	0	0	0	1	1	0	1	0	1	0	1	1	0	0	0	0	0	0	1	0	0
PF07080.4	DUF1348	0	0	1	1	1	1	0	0	1	1	1	1	1	1	1	1	0	0	0	0	0	0	1	1	0	0	1
PF07081.4	DUF1349	1	2	2	2	3	1	0	2	2	1	2	0	1	1	1	1	1	0	2	0	0	0	1	2	1	2	1
PF07103.4	DUF1365	1	0	0	1	1	1	0	1	0	1	2	1	1	1	1	1	0	1	1	0	0	0	1	0	1	0	1
PF07173.5	DUF1399	0	2	2	2	3	0	6	2	1	1	4	1	1	1	0	1	3	2	1	0	0	0	1	2	1	1	2
PF07287.4	DUF1446	0	1	2	2	2	1	0	0	2	0	1	0	2	2	1	1	1	0	0	1	0	0	0	0	0	2	6
PF07350.5	DUF1479	2	1	1	1	1	1	1	1	1	4	3	2	2	2	2	2	3	0	3	0	0	0	1	1	1	1	3
PF07364.5	DUF1485	0	0	0	0	1	0	0	0	0	0	0	0	1	1	0	0	0	1	0	0	0	0	0	1	0	0	0
PF07571.6	DUF1546	1	1	1	1	1	1	1	1	1	1	1	0	1	1	1	1	1	1	1	0	1	1	1	1	1	1	1
PF07713.6	DUF1604	1	1	1	1	1	1	0	1	1	1	1	1	1	1	1	1	1	1	1	1	0	1	1	1	1	1	0
PF07717.9	DUF1605	1	1	1	0	1	2	1	0	2	2	3	1	2	2	0	3	5	0	1	2	0	2	5	1	1	1	1
PF07774.6	DUF1620	1	1	1	1	1	1	1	1	1	1	1	2	1	1	1	1	1	0	1	2	1	1	1	1	1	1	1
PF07798.4	DUF1640	2	2	2	2	1	2	2	2	2	2	2	4	2	2	2	2	2	2	2	3	2	3	2	2	1	2	1
PF07855.5	DUF1649	1	1	1	1	1	1	1	1	1	0	1	1	1	1	1	1	1	1	1	0	0	1	1	1	0	1	0
PF07896.5	DUF1674	1	1	1	0	1	1	1	1	1	1	1	1	1	1	1	1	1	1	1	1	1	1	1	1	1	1	0
PF07933.7	DUF1681	1	0	0	0	0	1	0	1	1	1	1	1	1	1	1	1	1	0	1	1	0	0	1	1	1	1	1
PF07944.5	DUF1680	1	1	1	1	3	1	0	0	1	0	2	0	2	2	2	0	0	1	2	0	0	0	0	1	0	1	1
PF07946.7	DUF1682	1	1	1	1	1	1	1	1	1	1	1	1	1	1	1	1	1	0	1	1	1	1	1	1	1	1	1
PF07950.4	DUF1691	0	1	1	1	0	1	1	1	1	1	1	1	1	1	1	1	1	1	1	0	1	0	1	1	0	1	1
PF07954.4	DUF1689	0	0	0	0	0	0	2	0	0	0	0	0	0	0	0	0	0	0	0	0	1	0	0	0	0	0	0
PF07955.4	DUF1687	1	1	1	1	0	1	2	1	1	0	1	1	1	0	1	1	1	0	1	0	1	1	1	1	0	1	1
PF07956.4	DUF1690	1	1	1	1	1	1	1	1	1	1	1	1	1	1	1	1	1	0	1	0	1	1	1	1	1	1	1
PF07957.4	DUF3294	0	0	0	0	0	0	1	0	0	0	0	0	0	0	0	0	0	0	0	0	1	1	0	0	0	0	0
PF07958.4	DUF1688	1	2	2	2	2	1	0	1	1	1	2	1	1	1	0	1	1	1	1	3	0	1	1	2	1	1	2
PF08101.4	DUF1708	2	1	1	1	1	1	1	3	1	1	1	2	1	1	1	1	1	1	2	0	1	1	1	1	2	1	1
PF08174.4	DUF1709	1	1	1	1	1	1	1	1	1	1	1	1	1	1	0	1	1	1	1	0	1	2	1	1	1	1	1
PF08216.4	DUF1716	1	0	1	1	1	1	0	1	1	1	1	1	1	1	1	1	1	1	1	1	0	1	1	1	1	1	1
PF08217.4	DUF1712	1	0	1	0	1	1	1	1	1	1	1	1	1	1	1	1	1	1	1	1	1	0	1	1	1	1	1
PF08226.4	DUF1720	0	1	1	1	0	1	1	0	2	0	1	0	1	1	0	1	1	1	0	0	1	1	1	1	0	1	2
PF08424.3	DUF1740	1	1	1	1	1	0	1	1	1	1	1	1	1	1	1	1	1	0	1	1	0	1	1	1	0	1	1
PF08427.3	DUF1741	1	1	1	1	1	1	1	1	1	0	1	0	1	1	0	1	1	0	1	0	0	1	1	1	1	1	1
PF08432.3	DUF1742	1	1	1	1	1	1	1	1	2	1	1	1	1	1	1	1	1	0	1	0	1	1	1	1	1	1	1
PF08508.3	DUF1746	1	1	1	1	1	0	1	1	1	1	1	1	1	1	1	1	1	1	1	0	0	1	1	1	1	1	1
PF08520.3	DUF1748	0	0	1	1	0	1	1	2	1	2	1	1	1	1	1	3	1	1	2	0	2	1	1	1	2	0	1
PF08538.3	DUF1749	1	3	3	2	2	2	1	1	1	1	1	3	1	1	1	1	2	2	3	1	0	1	2	2	0	1	2
PF08550.3	DUF1752	1	1	1	1	1	2	2	2	2	3	2	5	3	2	2	2	2	1	1	1	3	2	3	2	1	1	1
PF08551.3	DUF1751	1	1	1	1	0	1	2	1	1	1	1	1	1	1	1	1	1	0	1	1	1	1	1	1	1	1	1
PF08555.3	DUF1754	0	0	0	0	0	0	0	0	0	1	0	0	0	0	0	0	0	1	0	0	0	1	0	0	0	0	0
PF08560.3	DUF1757	0	1	0	0	0	1	0	0	1	0	1	0	0	1	0	0	0	0	0	0	0	0	0	1	0	0	1
PF08570.3	DUF1761	0	1	1	1	1	1	0	0	0	0	1	0	1	1	1	3	1	1	0	0	0	1	1	1	0	0	1
PF08574.3	DUF1762	0	0	0	0	0	0	1	0	0	1	0	0	0	0	0	0	0	0	0	0	1	1	0	0	0	0	0
PF08575.3	DUF1763	0	0	0	0	1	1	0	0	1	0	1	0	0	1	0	1	1	1	0	0	0	1	1	1	0	0	1
PF08578.3	DUF1765	0	1	1	1	1	1	1	0	1	1	1	0	1	1	1	1	1	1	0	0	1	1	1	1	1	1	1
PF08585.5	DUF1767	1	1	1	1	0	0	0	1	1	1	1	1	1	1	1	1	1	1	1	0	0	1	0	0	0	0	0
PF08588.3	DUF1769	1	1	1	1	1	1	1	1	1	1	1	1	1	1	1	1	1	1	1	0	0	2	1	1	2	1	0
PF08589.3	DUF1770	0	1	1	1	1	1	0	0	1	1	1	0	1	1	1	1	1	0	0	0	0	1	1	1	1	0	1
PF08592.4	DUF1772	0	3	3	2	1	1	0	0	1	2	3	1	4	2	1	4	4	3	0	0	0	1	1	2	1	1	0
PF08594.3	UPF0300	0	0	0	0	0	0	0	0	0	0	0	0	0	0	0	0	0	0	0	0	0	6	0	0	0	0	0
PF08611.3	DUF1774	0	1	1	1	1	1	1	0	1	0	1	0	2	1	1	1	1	1	0	0	0	1	0	1	0	1	1
PF08643.3	DUF1776	1	1	1	1	1	1	1	1	1	1	1	1	1	1	1	1	1	1	1	0	1	1	1	1	1	1	1
PF08648.5	DUF1777	0	1	1	0	1	2	0	1	1	1	2	1	2	2	1	2	2	1	0	1	0	1	2	2	1	1	1
PF08695.3	DUF1783	1	1	1	1	0	0	1	1	1	1	1	1	1	1	1	1	1	1	1	1	1	1	1	1	1	0	1
PF08719.4	DUF1768	2	0	1	0	0	0	0	5	1	0	1	6	1	1	0	0	1	1	3	0	0	0	3	1	0	1	2
PF08760.4	DUF1793	3	2	3	4	3	4	0	2	1	0	0	0	1	1	2	2	2	4	2	0	0	0	2	1	1	1	0
PF08843.4	DUF1814	0	0	0	1	0	0	0	2	5	0	1	5	0	1	0	0	0	4	0	0	0	0	0	1	0	5	0
PF08939.3	DUF1917	1	1	1	1	1	1	0	1	0	0	1	3	1	1	0	2	1	0	1	0	0	0	1	1	0	1	1
PF08954.4	DUF1900	1	1	1	1	1	1	1	1	2	1	1	2	1	1	1	1	1	1	1	3	1	1	1	1	1	1	1
PF08991.3	DUF1903	0	0	0	0	0	0	1	0	0	2	0	0	0	0	0	0	0	0	0	0	2	0	0	0	0	0	0
PF09320.4	DUF1977	0	0	0	0	0	0	1	0	0	1	0	0	0	0	0	0	0	0	0	0	0	1	0	0	0	0	0
PF09324.3	DUF1981	1	1	0	1	0	1	0	1	1	0	1	1	1	1	1	1	1	0	1	0	0	0	1	1	0	1	2
PF09347.3	DUF1989	0	1	1	2	1	0	0	0	1	0	3	0	2	1	1	1	1	1	1	0	0	1	0	1	1	0	1
PF09350.3	DUF1992	1	1	1	1	1	1	1	1	1	0	1	1	1	1	1	1	1	1	1	0	0	0	1	1	1	1	0
PF09351.3	DUF1993	0	1	1	1	1	1	0	0	0	0	3	0	1	1	1	2	1	1	0	0	0	0	1	1	0	0	2
PF09352.3	DUF1994	1	1	1	0	1	1	0	1	1	0	1	2	2	2	1	1	1	0	1	0	0	0	1	1	0	1	2
PF09362.3	DUF1996	1	5	5	2	1	4	0	35	1	5	4	1	3	3	11	10	27	0	2	0	0	0	4	3	1	1	6
PF09365.3	DUF2461	1	1	1	0	1	0	0	1	1	2	1	1	1	1	1	1	1	0	1	1	0	0	0	1	1	1	1
PF09415.3	DUF2008	0	1	1	0	0	1	1	0	1	0	1	0	1	1	1	1	1	1	0	1	1	1	1	1	0	1	1
PF09418.3	DUF2009	0	0	0	0	0	0	0	0	0	0	0	0	0	0	0	0	0	0	0	2	0	2	0	0	0	0	0
PF09419.3	DUF2010	1	1	1	1	1	1	1	1	1	1	1	1	1	1	1	1	1	0	1	1	1	1	1	1	1	0	1
PF09427.3	DUF2014	0	1	1	1	1	1	0	0	1	0	1	0	1	1	0	1	1	1	0	0	0	1	1	1	0	1	1
PF09428.3	DUF2011	0	0	0	0	0	0	1	0	0	0	0	0	0	0	0	0	0	0	0	0	1	1	0	0	0	0	0
PF09430.3	DUF2012	1	1	1	1	0	1	1	1	1	1	1	1	1	1	1	1	1	0	1	1	0	1	1	1	1	1	0
PF09431.3	DUF2013	1	1	1	1	1	1	1	1	1	1	1	1	1	1	1	1	1	0	1	1	1	1	1	1	1	1	1
PF09435.3	DUF2015	1	1	1	1	1	1	1	1	1	1	1	1	1	1	1	1	1	1	1	1	1	1	1	1	1	1	1
PF09495.3	DUF2462	0	0	0	0	0	0	1	0	0	1	0	0	0	0	0	0	0	1	0	1	1	1	0	0	0	0	0
PF09724.2	DUF2036	1	1	1	1	1	0	1	1	1	1	1	1	0	1	1	0	1	1	1	1	1	1	1	0	1	1	1
PF09739.2	DUF2044	0	0	0	0	0	0	0	0	0	1	0	0	0	0	0	0	0	0	0	1	0	1	0	0	0	0	0
PF09745.2	DUF2040	1	1	1	1	1	0	0	1	1	1	1	1	1	1	1	1	1	1	1	1	0	1	1	1	1	1	0
PF09779.2	DUF2349	1	1	1	1	1	1	0	1	1	1	1	1	1	1	0	1	0	1	1	1	0	1	1	1	1	1	1
PF09803.2	DUF2346	1	1	1	1	1	1	0	1	1	1	1	1	1	1	1	1	1	1	1	0	1	0	1	1	1	1	1
PF09804.2	DUF2347	1	1	1	1	1	1	1	1	1	1	1	1	1	1	1	1	1	0	1	1	1	1	1	1	1	1	1
PF09807.2	DUF2348	0	1	1	1	1	1	1	1	1	0	1	5	1	0	1	1	1	1	1	0	1	1	0	0	1	1	1
PF09814.2	DUF2351	1	1	1	1	1	1	1	1	2	1	1	3	1	1	1	1	2	1	1	1	0	1	1	1	1	2	1
PF09848.2	DUF2075	2	2	2	3	3	2	1	1	2	1	2	1	2	2	2	2	2	3	0	2	2	1	3	1	1	2	2
PF09849.2	DUF2076	0	1	1	1	1	1	1	0	0	0	1	1	1	1	1	0	0	1	1	0	1	1	1	1	0	0	1
PF09854.2	DUF2081	0	0	0	1	0	1	0	0	0	0	1	0	1	0	0	0	0	1	0	0	0	0	0	0	0	0	1
PF09924.2	DUF2156	0	1	1	1	1	1	0	1	0	0	0	0	1	1	0	0	0	1	1	0	0	0	1	0	0	0	0
PF09949.2	DUF2183	1	2	2	3	2	3	1	2	3	0	3	2	3	3	3	2	2	1	2	3	1	1	3	2	1	3	2
PF09962.2	DUF2196	0	0	0	0	0	1	0	0	0	0	1	0	1	0	0	1	1	1	0	0	0	0	0	1	0	0	1
PF09994.2	DUF2235	7	4	3	5	9	2	2	6	2	0	9	21	5	5	2	2	4	2	15	2	1	0	2	2	1	2	5
PF09995.2	DUF2236	1	5	9	5	11	2	0	2	1	0	4	6	2	4	3	1	2	3	2	4	0	0	2	2	2	1	1
PF10017.2	DUF2260	0	2	1	1	0	1	0	2	0	0	2	0	2	2	0	1	2	0	0	0	0	0	0	1	0	0	2
PF10021.2	DUF2263	2	2	0	1	1	1	0	4	2	0	3	5	5	5	1	1	3	0	1	0	0	0	1	2	0	2	2
PF10022.2	DUF2264	1	2	4	0	1	1	0	1	0	1	2	1	2	1	3	1	1	1	1	0	0	0	1	1	0	0	3
PF10056.2	DUF2293	0	0	2	2	2	1	0	0	3	0	1	0	1	1	2	2	2	1	0	0	0	0	1	2	0	2	1
PF10058.2	DUF2296	1	1	1	1	0	1	1	1	1	1	1	1	1	1	1	1	1	1	3	2	1	1	1	1	1	1	0
PF10067.2	DUF2306	0	0	0	1	0	0	0	0	1	0	3	0	1	0	1	0	1	0	0	0	0	0	1	0	1	2	0
PF10153.2	DUF2361	1	1	1	1	1	1	1	1	1	1	1	1	1	1	1	1	1	1	1	0	1	1	1	1	1	1	1
PF10173.2	DUF2343	1	1	1	1	1	1	1	1	1	1	1	2	1	1	1	1	1	1	1	1	1	1	1	1	1	1	1
PF10176.2	DUF2370	2	1	1	1	1	1	1	2	1	1	1	1	1	1	1	1	1	0	2	2	1	1	1	1	1	1	1
PF10180.2	DUF2373	1	1	1	1	0	1	1	1	1	1	1	1	1	1	1	1	1	1	1	1	1	0	1	1	1	1	1
PF10186.2	DUF2355	1	1	1	1	1	1	0	1	1	1	1	1	1	1	1	1	1	1	1	1	0	1	1	1	1	1	1
PF10209.2	DUF2340	0	0	0	0	0	0	1	0	0	1	0	0	0	0	0	0	0	0	0	1	1	1	0	0	0	0	0
PF10224.2	DUF2205	1	1	1	1	1	1	0	1	1	1	1	1	1	1	1	1	1	1	1	0	1	0	1	1	0	1	1
PF10230.2	DUF2305	1	1	1	1	1	1	1	1	1	1	1	1	1	1	1	1	1	0	1	1	1	0	1	1	0	1	1
PF10287.2	DUF2401	0	0	0	0	0	1	2	0	1	0	1	0	2	1	0	3	0	0	0	0	2	1	1	0	0	1	1
PF10288.2	DUF2392	2	1	1	1	1	1	1	1	1	1	1	1	1	1	1	1	1	1	1	1	1	1	1	1	1	1	1
PF10295.2	DUF2406	0	0	0	0	0	0	1	0	0	1	0	0	0	0	0	0	0	2	0	0	2	2	0	0	0	0	0
PF10296.2	DUF2404	4	4	4	4	4	4	3	3	4	4	4	4	4	3	3	4	4	3	4	9	1	4	4	3	3	4	3
PF10302.2	DUF2407	0	1	1	1	1	1	1	1	1	1	1	1	1	1	1	1	1	0	1	2	1	1	1	1	1	1	1
PF10303.2	DUF2408	1	1	1	1	1	1	1	1	1	1	1	1	1	1	1	1	1	1	1	3	1	1	1	1	1	1	1
PF10304.2	DUF2411	0	1	1	1	1	1	1	0	1	0	1	0	1	1	1	1	1	0	0	0	1	0	1	1	1	0	1
PF10307.2	DUF2410	0	1	1	1	1	1	0	0	1	0	1	0	1	1	1	1	1	1	0	2	1	1	1	1	0	1	1
PF10309.2	DUF2414	1	1	1	1	0	1	1	1	1	0	1	1	1	1	1	1	1	0	1	0	0	1	1	1	1	1	1
PF10310.2	DUF2413	0	1	1	1	1	2	1	1	1	1	1	1	2	2	1	1	1	1	1	2	1	1	3	2	1	2	1
PF10313.2	DUF2415	1	1	1	1	1	1	1	2	1	0	1	1	1	1	1	1	1	0	1	0	1	1	1	1	0	1	0
PF10315.2	DUF2416	0	1	1	1	1	1	1	0	1	0	1	0	1	1	1	1	1	0	0	1	1	1	1	1	1	0	1
PF10329.2	DUF2417	0	1	1	1	1	1	0	0	1	0	1	0	1	1	1	1	1	0	0	0	0	1	1	1	0	1	0
PF10332.2	DUF2418	1	1	1	1	1	1	1	1	1	1	1	1	1	1	1	1	1	1	1	0	1	1	0	1	1	1	1
PF10336.2	DUF2420	1	1	1	1	1	1	0	1	1	1	0	1	1	0	0	0	0	1	0	0	1	1	1	0	1	1	0
PF10337.2	DUF2422	2	2	3	4	4	3	2	2	1	2	2	3	3	3	1	1	1	1	4	0	0	2	2	1	3	1	0
PF10338.2	DUF2423	0	1	1	1	1	1	1	1	1	1	1	1	1	1	1	1	1	1	1	0	1	1	1	0	1	1	1
PF10340.2	DUF2424	0	0	0	0	0	1	7	1	0	0	1	0	1	1	0	0	1	0	0	0	1	1	1	1	0	0	1
PF10343.2	DUF2419	1	1	1	1	1	1	0	2	1	0	1	2	1	1	1	1	1	0	3	2	0	1	1	1	1	1	1
PF10350.2	DUF2428	0	1	1	1	1	1	1	0	1	1	1	0	1	1	1	1	1	1	0	1	0	1	1	1	1	1	1
PF10353.2	DUF2430	0	0	0	0	0	0	0	0	0	0	0	0	0	0	0	0	0	0	0	0	0	3	0	0	0	0	0
PF10354.2	DUF2431	1	1	1	1	1	1	1	1	1	1	1	1	1	1	0	1	1	1	1	1	1	1	1	1	1	1	1
PF10356.2	DUF2034	1	1	1	1	0	1	1	1	1	1	1	2	1	1	1	1	0	0	1	0	1	1	1	1	1	1	1
PF10361.2	DUF2434	0	1	0	1	1	1	0	0	1	0	1	0	1	1	1	1	1	0	0	0	0	1	1	1	0	1	1
PF10382.2	DUF2439	0	1	1	1	1	1	0	0	1	0	1	0	1	0	1	1	1	0	0	0	1	1	1	0	0	1	1
PF10445.2	DUF2456	0	0	0	0	0	0	0	0	0	1	0	0	0	0	0	0	0	0	0	0	1	1	0	0	0	0	0
PF10446.2	DUF2457	0	1	1	1	1	1	0	0	1	0	1	0	1	1	0	1	1	1	0	0	0	1	1	1	0	1	1
PF10454.2	DUF2458	0	0	0	0	0	0	0	0	0	1	0	0	0	0	0	0	0	1	0	0	0	1	0	0	0	0	0
PF10475.2	DUF2450	0	0	0	1	0	1	1	0	1	0	0	0	2	2	0	1	1	0	0	1	1	0	1	1	1	1	1
PF10521.2	DUF2454	1	1	1	1	1	1	1	1	1	1	1	1	1	0	1	1	1	0	1	0	1	1	1	1	1	1	0
PF10615.2	DUF2470	2	1	1	1	1	1	1	1	0	0	1	2	1	1	1	1	1	1	1	1	1	0	1	1	1	0	1
PF10639.2	UPF0546	0	1	1	0	1	1	0	0	1	0	1	0	1	1	1	1	1	1	0	0	0	0	1	1	0	1	1
PF10806.1	DUF2731	0	0	0	0	0	0	1	0	0	0	0	0	0	0	0	0	0	1	0	0	1	0	0	0	0	0	0
PF10843.1	DUF2578	0	0	0	0	0	0	1	0	0	0	0	0	0	0	0	0	0	0	0	0	2	0	0	0	0	0	0
PF10846.1	DUF2722	0	1	1	1	0	1	2	0	1	0	1	0	1	1	1	1	1	1	0	0	1	0	1	1	0	1	1
PF10914.1	DUF2781	1	1	1	1	1	1	1	1	1	1	1	1	1	1	1	1	1	1	1	2	1	1	0	1	1	0	1
PF10937.1	DUF2638	0	1	1	1	1	1	0	1	1	1	1	1	1	1	1	1	1	1	1	0	1	0	1	1	1	1	1
PF10998.1	DUF2838	1	1	1	1	1	1	1	1	1	1	1	1	1	1	1	1	1	1	1	2	1	1	1	1	1	1	1
PF11001.1	DUF2841	0	5	3	3	3	1	1	0	4	1	1	0	2	1	1	1	1	4	0	0	1	0	1	1	1	1	1
PF11022.1	DUF2611	0	0	1	0	0	1	1	1	1	1	1	1	1	1	1	1	1	1	0	2	2	0	1	1	0	1	1
PF11034.1	DUF2823	0	1	2	0	1	1	0	0	0	0	2	0	3	3	1	1	1	2	0	0	0	0	2	2	0	0	1
PF11176.1	DUF2962	1	1	1	1	1	1	1	1	1	1	1	1	1	1	1	1	1	1	1	1	1	0	1	1	1	1	1
PF11204.1	DUF2985	1	1	1	3	2	4	0	1	1	1	2	1	2	3	1	2	2	3	1	0	0	0	3	1	2	1	3
PF11223.1	DUF3020	0	0	0	0	0	0	0	0	0	0	0	0	0	0	0	0	0	0	0	3	1	1	0	0	0	0	0
PF11274.1	DUF3074	1	2	1	2	2	2	1	0	2	1	2	1	2	2	2	2	1	2	1	0	0	1	2	2	1	2	2
PF11309.1	DUF3112	0	1	1	0	1	2	4	0	1	0	1	0	2	1	2	2	3	0	0	0	0	0	1	1	0	1	1
PF11312.1	DUF3115	0	1	1	1	1	1	1	0	1	1	2	0	1	1	1	1	1	1	0	1	1	0	1	1	0	1	1
PF11326.1	DUF3128	0	1	1	1	1	1	1	0	1	1	1	1	1	1	1	1	1	0	1	1	0	1	1	1	1	1	0
PF11327.1	DUF3129	0	1	0	0	0	5	0	0	2	0	4	1	7	7	6	2	2	1	7	0	0	0	5	0	0	2	4
PF11338.1	DUF3140	0	1	1	1	1	0	0	0	0	0	1	0	1	1	1	0	1	0	0	0	0	0	0	1	1	0	1
PF11374.1	DUF3176	0	3	3	3	3	0	0	0	1	0	4	0	2	1	1	8	9	2	0	0	0	0	0	0	0	1	0
PF11489.1	DUF3210	0	1	1	1	1	1	1	0	1	0	1	0	1	1	1	1	1	1	0	0	1	1	1	1	0	1	1
PF11578.1	DUF3237	0	2	3	5	6	2	1	0	2	0	6	0	1	1	3	2	5	3	0	0	0	0	2	1	1	1	1
PF11654.1	DUF2665	0	0	0	0	0	0	1	0	0	1	0	0	0	0	0	0	0	0	0	0	1	0	0	0	0	0	0
PF11696.1	DUF3292	0	0	0	0	0	0	0	0	0	1	0	0	0	0	0	0	0	2	0	0	0	0	0	0	0	0	0
PF11702.1	DUF3295	0	1	1	1	1	1	0	1	1	0	1	3	3	2	1	1	1	1	1	0	0	1	1	1	1	1	1
PF11779.1	DUF3317	1	1	2	2	2	0	0	2	2	2	1	2	1	1	1	1	1	1	2	0	0	1	1	1	1	2	1
PF11807.1	DUF3328	0	3	4	17	12	25	0	4	3	0	5	9	13	18	12	7	4	1	15	0	0	0	20	9	0	3	6
PF11816.1	DUF3337	1	1	1	0	1	1	1	1	1	1	1	1	1	1	0	1	1	1	1	1	1	1	1	1	1	1	1
PF11831.1	DUF3351	1	1	1	1	1	1	0	1	1	1	1	2	1	1	1	1	1	0	1	1	0	1	1	1	1	1	1
PF11864.1	DUF3384	0	1	1	1	1	1	0	0	1	0	1	0	1	1	0	1	1	1	0	0	0	2	1	1	1	1	1
PF11882.1	DUF3402	1	0	1	1	1	1	1	1	1	1	1	1	1	1	1	1	1	1	1	0	1	1	0	1	1	0	1
PF11885.1	DUF3405	0	4	2	1	2	2	0	0	1	0	3	0	3	3	1	4	4	2	0	0	0	0	2	3	2	1	5
PF11894.1	DUF3414	1	1	1	1	1	1	1	1	1	1	1	1	1	1	1	1	1	1	1	2	1	1	1	1	1	1	1
PF11899.1	DUF3419	0	1	1	1	1	1	1	0	1	1	1	1	1	1	1	1	1	0	0	1	0	0	1	1	1	1	1
PF11901.1	DUF3421	2	0	0	0	0	0	0	2	0	1	0	2	1	0	0	0	0	0	3	0	0	0	0	0	0	0	0
PF11905.1	DUF3425	1	8	11	9	5	12	0	1	3	1	13	0	4	1	4	1	3	6	1	4	0	0	7	4	3	2	11
PF11913.1	DUF3431	0	0	0	0	0	0	0	0	0	1	0	0	0	0	0	0	0	3	0	0	0	0	0	0	0	0	0
PF11915.1	DUF3433	2	4	5	4	9	4	0	1	4	0	10	2	6	6	6	6	13	5	1	0	0	0	6	6	0	3	7
PF11916.1	DUF3434	1	1	1	0	1	1	1	1	1	1	1	1	1	0	1	1	1	0	1	1	1	1	1	1	1	0	1
PF11917.1	DUF3435	0	10	2	4	1	0	0	0	14	0	0	0	6	7	10	0	2	7	0	0	0	0	16	0	0	4	2
PF11919.1	DUF3437	2	1	1	1	1	1	1	2	1	1	1	2	1	1	1	1	1	0	2	1	1	0	1	1	1	1	1
PF11927.1	DUF3445	2	5	5	3	5	4	4	2	4	0	3	0	5	3	2	3	3	4	2	0	0	0	4	1	0	3	1
PF11931.1	DUF3449	1	1	1	1	1	1	1	1	1	1	1	1	1	1	1	1	1	0	1	1	1	1	1	1	1	1	1
PF11935.1	DUF3453	0	1	1	1	1	1	1	0	1	1	1	1	1	1	1	1	1	1	0	0	1	1	1	1	1	1	1
PF11937.1	DUF3455	1	2	2	2	2	2	0	2	2	1	2	2	2	2	2	2	2	2	3	0	0	0	2	2	0	2	2
PF11951.1	DUF3468	1	17	19	22	18	10	5	2	8	5	22	2	18	16	9	5	6	20	2	0	3	1	7	15	0	7	13
PF11958.1	DUF3472	0	1	0	0	1	0	0	0	0	0	0	0	7	7	0	0	0	0	0	0	0	0	0	0	0	0	0
PF11968.1	DUF3321	0	0	0	0	0	0	1	0	0	1	0	0	0	0	0	0	0	1	0	1	1	1	0	0	0	0	0
PF11997.1	DUF3492	0	2	2	2	1	1	0	0	0	0	0	0	2	2	0	1	1	1	0	0	0	0	0	0	0	0	1
PF12006.1	DUF3500	0	1	1	1	0	2	0	0	0	2	1	0	1	1	1	1	1	1	0	0	0	0	1	0	0	0	1
PF12013.1	DUF3505	0	3	4	0	6	0	0	0	0	0	0	1	3	1	0	0	0	0	1	0	0	2	0	0	11	0	0
PF12014.1	DUF3506	0	1	1	1	1	1	0	0	1	0	1	0	1	1	1	1	1	1	0	0	0	0	1	1	0	0	1
PF12051.1	DUF3533	3	2	5	2	2	3	4	2	0	2	1	4	1	1	0	0	0	3	2	0	1	0	2	1	1	0	0
PF12054.1	DUF3535	0	1	1	1	1	1	1	1	1	1	1	1	1	1	1	1	1	1	0	0	1	1	1	1	1	1	1
PF12074.1	DUF3554	0	0	0	0	0	0	0	0	0	1	0	0	0	0	0	0	0	1	0	0	1	1	0	0	0	0	0
PF12141.1	DUF3589	0	0	0	0	0	0	8	0	0	0	0	0	0	0	0	0	0	0	0	0	0	0	0	0	0	0	0
PF12157.1	DUF3591	2	1	1	1	1	1	2	1	1	1	1	1	1	1	1	1	1	1	1	2	1	1	1	1	1	1	1
PF12223.1	DUF3602	1	3	3	3	3	4	1	1	2	1	3	1	2	2	3	4	4	1	1	0	1	0	4	1	1	2	2
PF12239.1	DUF3605	1	2	2	2	2	2	1	1	2	1	2	1	2	2	2	2	2	2	1	1	1	0	1	2	2	2	1
PF12257.1	DUF3608	1	1	1	1	1	1	1	1	1	1	1	1	1	1	1	1	1	0	1	1	1	1	1	1	1	1	1
PF12311.1	DUF3632	0	5	2	4	9	2	0	0	0	0	3	1	2	4	4	2	2	5	1	0	0	0	3	1	0	2	1
PF12330.1	DUF3635	0	1	1	0	0	1	0	1	1	1	1	0	1	1	1	1	1	0	1	0	2	1	1	1	1	1	1
PF12331.1	DUF3636	0	1	1	1	1	1	0	0	1	0	1	0	1	1	1	1	1	0	0	0	0	0	1	1	0	1	1
PF12340.1	DUF3638	0	1	2	1	0	2	0	0	1	0	4	1	2	2	3	1	2	2	0	0	0	0	2	2	0	4	0
PF12396.1	DUF3659	0	1	2	2	2	1	0	0	0	1	2	0	2	2	2	2	2	1	0	1	0	0	1	2	0	0	2
PF12400.1	DUF3661	1	1	1	1	1	1	1	1	1	1	1	1	1	1	1	1	1	0	1	4	1	0	1	1	1	1	0
PF12417.1	DUF3669	0	0	0	1	1	0	0	0	0	0	0	2	2	2	0	2	0	3	0	0	0	0	0	2	0	1	0
PF12449.1	DUF3684	1	1	1	1	1	1	0	1	1	1	1	1	1	1	1	1	1	1	1	1	0	0	1	1	1	1	1
PF12505.1	DUF3712	1	3	5	3	6	1	0	0	2	0	3	1	5	3	3	3	2	3	1	2	0	0	2	2	3	2	2
PF12511.1	DUF3716	0	0	4	1	1	2	0	0	8	0	2	0	3	2	4	7	4	7	0	0	0	0	3	2	0	3	1
PF12519.1	DUF3722	1	1	1	1	1	1	1	1	1	1	1	1	1	1	1	1	1	1	1	1	1	1	1	1	1	1	1
PF12520.1	DUF3723	0	6	1	2	1	0	0	0	5	0	0	0	3	6	1	0	0	9	0	0	0	0	1	0	0	1	2
PF12572.1	DUF3752	1	0	1	1	1	1	0	1	1	1	1	1	1	1	1	1	1	1	1	1	0	0	1	1	1	1	1
PF12584.1	DUF3758	1	0	0	0	0	1	1	1	0	0	0	1	0	1	0	1	0	0	1	0	0	0	1	0	1	0	0
PF12585.1	DUF3759	0	1	1	2	1	1	2	0	0	1	1	3	2	1	1	1	1	0	1	3	0	0	1	1	1	0	1
PF12586.1	DUF3760	0	0	0	0	0	0	0	0	0	12	0	0	0	0	0	0	0	0	0	0	0	0	0	0	0	0	0
PF12597.1	DUF3767	0	1	1	1	1	1	1	1	1	1	1	0	1	1	1	1	1	1	0	0	1	0	1	1	1	0	1

## Sheet: Table S7 
Table S7. Pfam matrix of cell wall proteins identified from each fungal species.
Pfam	Class	ABI	AFU	AND	ANI	ATE	BCI	CAL	CCI	CIM	CNE	FGR	LBI	MAA	MAC	MOR	NCR	PAN	PCH	POS	ROR	SCE	SPO	SSC	TRE	UMA	URE	VAL
PF00026.16	Asp	2	2	5	4	3	5	5	2	2	3	5	7	3	4	4	4	8	2	2	2	4	2	3	2	1	1	3
PF00080.13	Sod_Cu	0	0	0	0	1	1	3	0	1	0	1	1	0	1	1	1	1	0	0	2	0	0	1	0	0	1	0
PF00082.15	Peptidase_S8	0	0	0	0	1	1	0	0	0	0	1	1	4	3	2	2	1	0	2	1	0	0	0	2	0	0	1
PF00106.18	adh_short	0	0	0	0	0	1	0	0	0	0	0	0	0	1	0	0	0	0	0	1	0	0	0	1	0	0	0
PF00127.13	Copper-bind	5	1	0	0	0	3	0	7	2	0	4	7	7	5	3	2	3	0	5	0	0	0	3	4	0	2	1
PF00128.17	Alpha-amylase	0	2	2	1	0	1	0	1	0	1	0	1	0	0	1	1	1	1	2	0	0	3	1	0	0	0	0
PF00135.21	COesterase	1	0	1	0	0	0	0	1	0	0	0	0	0	0	2	0	0	0	0	0	0	0	0	0	0	0	0
PF00149.21	Metallophos	0	0	1	1	0	0	0	1	0	0	3	0	1	2	0	0	1	0	0	1	0	0	0	0	0	0	0
PF00150.11	Cellulase	0	1	0	0	1	2	2	0	0	0	0	1	0	0	1	0	0	0	0	0	1	0	1	1	0	0	0
PF00188.19	CAP	0	1	0	0	0	1	0	0	1	1	1	1	1	1	1	1	0	0	0	0	0	0	0	0	0	0	1
PF00226.24	DnaJ	0	0	0	0	0	0	0	0	0	0	0	0	1	0	1	1	1	0	0	0	0	0	0	0	0	0	1
PF00251.13	Glyco_hydro_32N	0	0	0	0	0	0	0	0	0	0	0	0	0	0	1	0	0	0	1	0	0	0	1	0	0	0	1
PF00264.13	Tyrosinase	0	1	2	1	1	0	0	1	1	0	1	0	0	0	0	0	0	0	0	0	0	0	0	1	0	0	0
PF00295.10	Glyco_hydro_28	1	1	2	4	0	6	0	0	0	0	0	0	0	0	0	0	0	0	2	0	1	0	5	1	1	0	1
PF00300.15	PGAM	0	1	0	1	0	0	1	0	0	0	0	0	0	0	0	0	0	0	0	0	0	0	1	0	0	0	0
PF00314.10	Thaumatin	0	0	0	0	0	1	0	0	0	0	1	0	1	1	0	0	0	0	0	0	0	0	0	0	0	0	1
PF00326.14	Peptidase_S9	0	0	1	0	1	0	0	0	1	0	0	0	0	0	0	0	0	0	0	0	0	0	0	0	0	1	0
PF00331.13	Glyco_hydro_10	1	1	1	1	0	1	0	1	0	0	1	0	0	0	1	0	2	1	0	0	0	0	1	0	0	0	0
PF00332.11	Glyco_hydro_17	0	1	1	1	1	1	0	0	0	0	2	0	2	2	1	2	2	1	0	1	0	0	1	0	0	0	2
PF00388.12	PI-PLC-X	0	0	1	0	1	0	0	0	1	0	0	0	0	0	0	0	0	0	1	1	0	0	0	1	0	0	0
PF00450.15	Peptidase_S10	2	0	0	2	0	1	0	0	0	0	0	0	0	0	0	0	0	0	1	0	0	0	1	0	0	0	1
PF00457.10	Glyco_hydro_11	0	2	1	0	1	0	0	1	0	0	0	0	0	0	1	0	1	1	0	0	0	0	0	0	1	0	1
PF00544.12	Pec_lyase_C	0	0	2	0	0	3	0	0	0	0	1	0	0	0	0	0	0	1	5	0	0	0	1	0	0	0	1
PF00545.13	Ribonuclease	0	0	1	0	1	0	0	0	0	0	1	0	1	1	1	0	1	0	0	0	0	0	0	0	0	0	1
PF00652.15	Ricin_B_lectin	1	0	0	0	0	0	0	1	0	1	0	0	0	0	1	0	1	0	0	0	0	0	0	0	0	0	0
PF00657.15	Lipase_GDSL	0	0	0	0	1	3	0	0	0	0	0	0	0	0	0	0	2	2	0	0	0	0	3	0	0	0	1
PF00660.10	SRP1_TIP1	0	0	0	0	0	0	1	0	0	0	0	0	0	0	0	0	0	0	0	0	7	0	0	0	0	0	0
PF00704.21	Glyco_hydro_18	0	1	1	0	0	0	1	2	0	1	0	0	0	0	1	0	1	0	1	0	0	0	0	0	1	0	0
PF00722.14	Glyco_hydro_16	4	5	4	4	2	2	3	3	3	3	3	4	3	5	5	5	5	3	4	0	2	0	3	3	2	3	1
PF00723.14	Glyco_hydro_15	0	0	0	0	1	1	0	0	0	0	0	0	0	0	0	0	1	0	0	0	0	0	1	0	0	0	1
PF00732.12	GMC_oxred_N	2	0	0	1	0	0	0	2	0	0	0	0	0	0	0	0	0	0	0	0	0	0	0	0	0	0	1
PF00775.14	Dioxygenase_C	1	3	5	3	2	1	0	0	0	0	0	0	1	1	0	0	0	2	0	0	0	0	1	0	0	0	0
PF00840.13	Glyco_hydro_7	0	0	0	1	1	0	0	0	0	0	0	0	0	0	1	1	1	1	1	0	0	0	0	0	0	0	0
PF00959.12	Phage_lysozyme	0	0	0	0	0	0	0	0	0	0	0	0	1	1	0	0	0	0	0	0	0	0	0	0	0	0	1
PF01030.17	Recep_L_domain	0	0	0	1	0	1	1	0	0	0	1	0	0	0	1	2	1	0	0	2	2	1	1	0	0	1	1
PF01083.15	Cutinase	0	0	1	2	0	0	0	0	0	0	2	0	1	1	4	0	0	0	0	0	0	0	1	1	0	0	2
PF01161.13	PBP	3	0	0	1	0	2	0	2	1	1	0	1	0	0	3	0	1	0	3	0	0	0	0	0	1	1	0
PF01185.11	Hydrophobin	8	2	2	2	1	1	0	24	0	0	1	8	1	2	0	1	0	0	10	0	0	0	1	0	1	1	0
PF01341.10	Glyco_hydro_6	1	0	1	0	0	0	0	0	0	0	0	0	0	0	1	0	0	0	2	0	0	0	0	1	0	0	0
PF01421.12	Reprolysin	0	0	1	0	0	0	0	0	0	0	1	0	0	0	0	0	0	0	0	0	0	1	0	0	0	0	0
PF01476.13	LysM	0	1	2	2	0	0	0	0	0	0	0	0	0	0	1	1	2	1	0	0	0	0	0	0	0	1	1
PF01522.14	Polysacc_deac_1	3	0	0	0	1	1	0	4	0	3	0	1	0	0	1	0	0	0	4	17	0	0	0	0	4	0	1
PF01532.13	Glyco_hydro_47	0	0	0	0	0	0	0	0	1	0	0	0	0	0	0	0	0	0	1	0	1	0	0	0	0	0	0
PF01565.16	FAD_binding_4	0	0	1	1	0	1	0	0	0	0	1	0	0	0	0	0	0	1	1	0	0	0	0	0	0	0	0
PF01593.17	Amino_oxidase	0	0	0	0	0	1	0	0	1	0	0	0	1	1	0	0	0	0	0	0	0	0	0	0	0	0	0
PF01670.9	Glyco_hydro_12	1	0	0	1	1	1	0	0	0	0	1	0	0	0	0	1	1	1	1	0	0	0	1	1	0	0	1
PF01735.11	PLA2_B	1	2	1	1	1	0	3	0	0	1	1	0	1	1	1	1	1	1	0	0	1	1	1	1	1	0	1
PF01764.18	Lipase_3	1	1	0	2	1	0	0	1	0	0	0	2	0	0	0	0	0	2	3	0	0	0	0	0	0	0	0
PF01822.12	WSC	0	1	0	0	0	1	0	0	0	0	2	0	0	0	2	0	1	0	0	0	0	0	0	1	0	0	1
PF01828.10	Peptidase_A4	0	0	0	0	0	0	0	0	0	0	1	0	1	1	0	0	0	1	0	0	0	0	0	1	0	0	0
PF02065.11	Melibiase	0	0	1	0	0	0	0	0	0	0	0	0	1	1	0	0	0	0	0	0	0	0	0	0	0	0	0
PF02102.8	Peptidase_M35	0	1	3	0	1	0	0	0	0	0	0	0	1	0	0	1	0	1	1	0	0	0	0	1	0	0	0
PF02469.15	Fasciclin	0	0	0	0	0	0	0	1	0	0	3	0	1	0	2	1	4	0	1	0	0	0	1	0	1	1	7
PF02535.15	Zip	0	0	0	0	0	0	1	0	0	0	0	0	0	0	0	0	0	1	0	1	1	1	0	0	0	0	0
PF03009.10	GDPD	0	0	1	0	1	0	0	0	0	0	0	0	0	0	1	1	1	1	0	0	0	0	0	0	0	0	0
PF03067.8	Chitin_bind_3	0	1	0	0	0	0	0	0	1	0	0	0	0	0	1	0	1	0	0	0	0	0	0	0	0	0	0
PF03198.7	Glyco_hydro_72	1	6	4	7	4	3	4	2	4	1	3	2	5	5	5	4	4	3	1	2	3	3	6	3	1	0	3
PF03330.11	DPBB_1	3	0	0	0	0	0	0	1	0	0	0	2	0	0	1	0	0	0	1	0	0	0	0	0	1	1	0
PF03443.7	Glyco_hydro_61	1	0	1	1	1	3	0	2	0	0	0	0	0	0	1	1	3	0	6	0	0	0	1	0	0	0	0
PF03583.7	LIP	0	0	0	0	1	0	1	0	0	0	1	0	1	0	0	0	0	0	0	0	0	0	1	0	0	0	0
PF03639.6	Glyco_hydro_81	0	0	0	1	0	0	0	0	0	0	1	0	0	0	0	0	1	0	0	0	0	0	0	0	0	0	0
PF03659.7	Glyco_hydro_71	0	1	2	2	1	2	0	0	0	0	0	0	0	0	0	1	0	0	1	0	0	1	0	0	0	0	0
PF03662.7	Glyco_hydro_79n	1	0	0	1	0	0	0	1	0	0	0	0	0	0	0	0	0	0	0	0	0	0	0	0	0	0	0
PF03663.7	Glyco_hydro_76	0	2	0	1	2	2	2	0	2	0	2	0	1	1	1	1	2	4	0	0	2	1	5	3	0	1	1
PF04185.7	Phosphoesterase	0	1	0	1	0	2	0	0	0	0	0	1	0	0	1	0	0	2	0	0	0	0	1	0	1	0	0
PF04616.7	Glyco_hydro_43	0	1	0	0	0	0	0	0	0	0	0	0	0	0	1	0	0	0	0	0	0	0	1	0	0	0	0
PF04681.5	Bys1	0	2	1	0	1	0	0	0	0	0	0	0	0	0	0	0	1	0	0	0	0	0	0	1	0	0	0
PF05730.4	CFEM	1	5	5	3	0	4	5	3	4	1	4	7	5	3	8	7	6	2	2	0	1	0	5	4	0	4	2
PF07249.5	Cerato-platanin	0	0	0	0	0	0	0	0	0	0	1	0	0	0	0	1	2	0	0	0	0	0	0	0	0	0	1
PF07250.4	Glyoxal_oxid_N	1	0	0	0	0	0	0	2	0	3	0	1	0	0	0	0	0	0	2	0	0	0	0	0	0	0	0
PF07335.4	Chitosanase	0	1	1	0	1	0	0	0	0	0	1	0	0	0	0	0	1	0	0	0	0	0	0	0	0	0	1
PF07470.6	Glyco_hydro_88	1	0	0	0	0	0	0	2	0	1	0	0	0	0	0	0	0	0	0	0	0	0	0	0	0	0	0
PF07995.4	GSDH	1	0	0	0	0	0	0	0	0	0	1	0	1	0	1	0	1	0	0	0	0	0	0	0	0	0	0
PF08757.4	CotH	0	0	0	0	0	0	0	0	0	0	0	0	0	0	0	0	0	0	0	4	0	0	0	0	0	0	0
PF09206.4	ArabFuran-catal	0	1	0	0	1	1	0	0	0	0	0	0	0	0	0	1	0	0	0	0	0	0	1	2	0	0	1
PF09352.3	DUF1994	0	0	0	0	0	0	0	1	0	0	0	0	0	0	1	1	1	0	0	0	0	0	0	0	0	0	0
PF09792.2	But2	0	1	0	1	0	3	0	0	0	0	1	0	1	1	1	0	0	0	0	0	1	0	2	1	0	0	1
PF09949.2	DUF2183	0	0	0	1	0	1	0	0	0	0	1	0	1	0	1	0	0	0	0	0	0	0	1	0	0	0	0
PF10342.2	Drmip_Hesp	6	5	4	4	4	4	0	6	5	5	2	8	2	2	4	3	2	6	7	2	0	3	3	1	2	4	1
PF10681.2	Rot1	1	0	1	1	1	1	0	1	0	1	0	0	0	0	0	0	0	0	1	0	1	0	0	0	0	0	0
PF11327.1	DUF3129	0	1	0	0	0	0	0	0	0	0	0	0	0	0	1	0	0	1	2	0	0	0	0	0	0	0	0
PF11765.1	Hyphal_reg_CWP	0	0	0	0	0	0	7	0	0	0	0	0	0	0	0	0	0	0	0	0	0	0	0	0	0	0	0
PF11766.1	Candida_ALS_N	0	0	0	0	0	0	2	0	0	0	0	0	0	0	0	0	0	0	0	0	1	0	0	0	0	0	0
PF11790.1	Glyco_hydro_cc	1	0	0	0	0	2	0	1	0	1	1	1	2	2	1	1	1	0	0	0	0	0	0	2	0	0	1
PF11937.1	DUF3455	0	0	0	1	1	0	0	0	0	0	1	0	0	0	0	0	1	0	0	0	0	0	0	1	0	0	0
PF12296.1	HsbA	2	2	1	2	2	1	0	0	0	0	0	1	2	2	3	0	0	0	0	0	0	0	0	0	1	0	1
PF12303.1	SNDH	0	0	0	0	0	0	0	0	0	0	0	0	0	0	1	2	1	0	0	0	0	0	0	0	0	1	1

## Sheet: Table S8 
Table S8. Pfam matrix of nuclear proteins from each fungal species.
Pfam	Class	ABI	AFU	AND	ANI	ATE	BCI	CAL	CCI	CIM	CNE	FGR	LBI	MAA	MAC	MOR	NCR	PAN	PCH	POS	ROR	SCE	SPO	SSC	TRE	UMA	URE	VAL
PF00004.22	AAA	4	6	8	10	10	11	4	6	8	4	14	5	13	11	12	11	12	3	6	3	7	9	9	12	2	9	9
PF00005.20	ABC_tran	0	0	0	1	0	2	0	0	1	0	1	0	0	1	0	0	1	0	0	1	0	0	0	1	1	1	0
PF00009.20	GTP_EFTU	0	0	0	1	1	2	1	0	1	1	0	0	2	2	1	1	2	3	0	2	1	2	1	2	1	0	1
PF00010.19	HLH	9	7	11	6	8	6	4	8	7	7	12	14	9	7	8	14	13	6	7	25	3	1	8	7	10	6	1
PF00013.22	KH_1	4	5	4	2	4	5	4	4	5	3	5	5	6	6	5	4	3	4	3	5	3	4	6	4	2	5	5
PF00017.17	SH2	1	1	1	1	1	1	0	1	1	1	1	1	1	1	1	1	1	1	1	1	1	1	1	1	1	1	1
PF00018.21	SH3_1	0	3	3	4	3	2	2	0	1	2	1	1	2	2	3	3	2	2	1	5	1	1	2	3	0	2	3
PF00022.12	Actin	1	0	2	3	2	2	2	1	3	2	2	0	2	2	0	2	2	2	2	1	2	2	3	2	2	2	3
PF00023.23	Ank	3	1	2	3	1	2	2	3	4	1	1	5	0	0	3	5	6	5	1	0	2	1	4	0	2	1	0
PF00027.22	cNMP_binding	0	0	0	0	1	1	0	0	0	0	1	0	1	1	1	1	1	0	0	1	0	0	1	0	0	0	1
PF00035.18	dsrm	1	1	0	0	1	0	1	2	0	0	0	2	0	0	1	1	1	0	0	0	0	0	0	1	0	0	0
PF00036.25	efhand	0	2	2	3	2	1	1	0	3	1	0	1	0	0	2	2	0	2	1	0	0	1	1	1	0	2	0
PF00043.18	GST_C	0	1	1	0	0	0	1	0	1	0	0	0	1	0	0	0	1	0	0	0	0	0	0	0	0	0	0
PF00046.22	Homeobox	6	5	7	4	6	6	3	10	7	5	10	8	8	7	5	5	6	4	9	23	6	1	6	5	3	6	7
PF00063.14	Myosin_head	1	0	0	0	0	0	0	1	0	1	0	1	0	1	0	1	0	1	0	0	1	0	0	1	0	0	0
PF00067.15	p450	0	0	2	0	1	1	0	1	0	0	0	2	0	0	0	1	0	0	0	1	0	0	0	0	0	0	1
PF00069.18	Pkinase	23	21	25	25	19	19	17	78	35	23	23	16	26	34	25	20	32	24	23	23	15	9	30	31	19	26	25
PF00071.15	Ras	3	1	1	1	1	2	2	3	3	1	3	1	1	2	3	5	3	0	1	2	3	0	3	1	3	3	1
PF00072.17	Response_reg	1	2	3	3	1	4	2	0	1	1	5	1	2	2	1	1	2	1	0	4	0	0	2	2	3	0	0
PF00075.17	RnaseH	0	0	0	0	1	0	0	0	0	0	0	3	4	0	0	1	0	1	0	0	0	0	1	0	1	0	0
PF00076.15	RRM_1	33	33	41	37	40	36	24	35	39	29	36	35	32	31	31	38	35	27	31	42	24	34	36	35	31	27	28
PF00078.20	RVT_1	0	4	1	0	1	12	1	1	0	0	1	0	5	1	0	2	2	2	0	156	0	12	28	0	1	1	0
PF00082.15	Peptidase_S8	0	0	0	1	1	0	0	0	0	0	3	0	3	0	0	0	1	0	0	0	0	0	0	3	0	0	1
PF00085.13	Thioredoxin	0	0	0	0	1	1	0	0	1	0	0	0	0	0	0	1	0	0	0	0	0	1	0	0	0	2	1
PF00089.19	Trypsin	0	0	1	1	1	0	0	0	0	0	1	0	1	1	0	2	1	0	0	1	1	1	1	0	0	1	1
PF00092.21	VWA	0	1	0	1	0	0	0	1	1	0	0	0	0	0	0	2	1	0	3	0	0	0	2	1	2	0	1
PF00096.19	zf-C2H2	5	15	13	11	13	9	12	15	12	8	8	10	7	8	11	9	10	11	7	5	17	6	11	9	11	8	8
PF00097.18	zf-C3HC4	6	2	8	5	7	6	5	12	11	10	4	7	3	5	5	8	10	5	9	4	4	5	8	4	8	9	7
PF00102.20	Y_phosphatase	0	0	0	0	0	1	1	1	0	1	1	0	0	1	1	1	2	0	0	3	0	0	0	0	1	0	1
PF00106.18	adh_short	0	2	0	0	0	1	0	0	1	0	0	0	0	0	1	3	0	2	1	1	0	0	1	0	0	0	1
PF00109.19	ketoacyl-synt	0	0	2	3	1	1	0	0	3	0	3	0	6	4	2	1	1	0	0	0	0	1	2	3	0	0	2
PF00117.21	GATase	0	0	0	0	0	1	0	0	0	0	0	0	0	0	1	1	0	0	0	0	0	0	0	0	0	0	0
PF00125.17	Histone	12	7	8	7	7	8	11	15	11	8	7	28	7	7	6	7	7	5	17	19	10	12	7	6	7	7	5
PF00134.16	Cyclin_N	1	4	3	2	3	3	4	5	5	4	2	2	3	3	4	4	4	2	2	1	5	2	2	4	2	4	2
PF00136.14	DNA_pol_B	3	3	3	4	4	3	3	4	3	3	2	2	2	2	3	2	3	2	3	4	2	3	3	2	4	2	3
PF00145.10	DNA_methylase	2	0	0	0	0	1	0	0	0	0	0	1	0	0	0	2	0	0	0	1	0	0	1	0	0	0	1
PF00149.21	Metallophos	2	2	2	2	2	2	2	4	2	1	2	1	2	2	3	4	2	0	1	2	2	2	3	2	2	2	2
PF00152.13	tRNA-synt_2	0	0	0	1	0	0	0	0	0	0	1	0	0	0	0	1	0	0	0	0	0	0	0	0	0	0	0
PF00153.20	Mito_carr	0	0	0	0	1	1	0	0	0	0	0	0	0	0	0	1	0	0	0	0	0	0	0	0	0	0	1
PF00155.14	Aminotran_1_2	0	1	0	0	0	0	0	0	0	1	0	0	1	0	0	0	0	0	0	0	0	0	0	0	0	0	0
PF00160.14	Pro_isomerase	2	2	2	3	2	2	0	3	2	2	2	2	2	2	3	3	4	1	3	3	1	3	3	2	2	2	3
PF00163.12	Ribosomal_S4	0	1	0	0	0	0	0	0	0	0	0	0	1	0	0	0	0	1	0	0	1	0	0	0	0	0	0
PF00168.23	C2	2	0	2	2	1	2	1	1	1	2	2	2	2	2	2	2	1	1	2	2	1	0	2	1	2	2	3
PF00169.22	PH	2	3	1	2	4	3	2	3	2	3	4	5	2	3	4	3	2	4	3	7	1	2	2	3	2	2	4
PF00170.14	bZIP_1	8	11	11	11	7	6	2	9	7	11	7	4	12	10	11	10	11	12	6	16	8	2	8	8	7	8	6
PF00172.11	Zn_clus	10	18	19	15	18	19	6	10	14	13	19	21	15	10	21	13	20	23	10	8	6	6	10	18	23	5	13
PF00173.21	Cyt-b5	1	0	0	0	1	0	1	1	0	0	0	0	0	0	0	0	0	0	0	0	0	0	0	0	2	1	0
PF00174.12	Oxidored_molyb	0	1	1	1	1	0	0	0	0	0	0	0	0	0	0	0	0	0	0	0	0	0	0	0	0	1	0
PF00176.16	SNF2_N	13	17	16	19	15	14	13	20	16	15	19	17	15	13	16	16	15	11	18	17	16	16	14	16	11	18	12
PF00177.14	Ribosomal_S7	0	0	0	0	0	1	0	0	1	0	0	0	0	0	0	0	0	1	0	0	0	0	0	0	0	0	1
PF00179.19	UQ_con	5	3	4	3	6	5	4	5	3	3	3	2	7	5	3	3	3	1	2	3	3	3	2	5	3	3	5
PF00191.13	Annexin	0	3	1	1	3	2	0	0	1	1	1	1	2	2	2	1	1	2	0	0	0	0	0	1	1	0	1
PF00201.11	UDPGT	0	0	0	0	0	0	0	0	0	0	0	0	2	0	1	1	0	0	0	0	0	0	0	0	0	0	0
PF00225.16	Kinesin	3	1	1	1	1	3	3	0	0	1	0	3	0	2	0	0	2	0	2	3	0	3	2	1	1	3	1
PF00227.19	Proteasome	1	1	1	1	2	1	1	0	1	0	2	0	1	1	1	1	1	1	0	0	1	1	1	1	1	2	3
PF00233.12	PDEase_I	0	0	1	0	0	0	0	0	0	0	1	1	0	0	1	1	1	0	1	0	0	0	0	1	0	0	0
PF00240.16	ubiquitin	3	5	6	4	6	5	2	4	5	2	6	7	5	4	2	5	6	4	4	5	1	4	4	2	4	3	3
PF00241.13	Cofilin_ADF	0	0	2	3	1	2	2	0	2	2	1	0	1	1	1	2	0	2	0	0	2	2	3	1	2	2	2
PF00244.13	2014-03-03	0	0	1	1	1	0	0	0	0	0	0	0	0	0	1	0	0	1	0	0	0	0	0	0	0	1	0
PF00248.14	Aldo_ket_red	0	0	0	0	0	0	0	0	0	0	1	0	0	0	0	1	0	0	0	0	0	0	1	0	0	0	0
PF00249.24	Myb_DNA-binding	5	6	8	5	6	6	6	6	5	1	6	6	5	8	6	5	9	6	5	6	7	6	7	6	4	4	2
PF00250.11	Fork_head	4	2	5	3	3	2	2	4	2	4	1	3	0	2	2	2	2	3	4	6	3	3	2	2	3	1	1
PF00254.21	FKBP_C	0	1	1	0	2	2	1	1	2	1	1	1	1	1	1	1	1	1	1	1	2	2	2	1	0	2	1
PF00266.12	Aminotran_5	0	0	0	0	1	0	0	0	0	0	1	0	1	0	0	1	0	0	0	0	0	0	1	0	0	0	0
PF00270.22	DEAD	24	22	21	23	20	20	22	30	24	22	22	21	20	20	22	22	21	17	25	25	25	22	20	19	23	21	20
PF00271.24	Helicase_C	1	0	0	2	0	2	0	0	0	1	1	7	1	2	0	0	0	0	1	3	0	0	1	0	0	1	1
PF00293.21	NUDIX	2	0	1	0	1	1	0	2	0	1	2	0	3	3	1	2	2	0	0	5	0	0	2	2	4	2	1
PF00294.17	PfkB	0	0	0	0	0	0	0	1	0	0	0	0	0	0	0	0	0	0	1	0	0	0	0	0	0	0	1
PF00300.15	PGAM	0	2	1	1	2	3	1	0	1	1	2	0	2	2	4	3	2	1	0	0	2	1	4	2	1	2	3
PF00307.24	CH	0	1	1	1	1	0	0	0	1	0	0	0	0	0	0	0	0	0	0	0	0	0	0	0	0	0	0
PF00310.14	GATase_2	0	1	1	1	1	2	1	0	1	0	1	1	1	1	0	0	1	0	0	0	1	0	2	2	1	1	0
PF00312.15	Ribosomal_S15	0	0	0	0	0	0	0	0	1	0	0	0	0	0	0	1	1	0	0	0	0	0	0	0	0	0	0
PF00319.11	SRF-TF	2	3	2	2	2	1	2	1	4	2	2	1	2	2	2	2	2	4	2	8	2	3	3	2	2	2	0
PF00320.20	GATA	9	3	3	3	2	4	7	6	4	6	3	9	4	5	4	3	5	3	9	26	6	3	3	2	7	3	4
PF00328.15	Acid_phosphat_A	0	0	0	0	0	0	0	0	0	0	0	0	0	0	0	0	0	0	0	0	0	0	0	1	1	0	2
PF00330.13	Aconitase	0	0	0	0	0	0	0	0	0	0	0	3	0	0	0	0	0	0	0	0	0	0	0	0	0	0	0
PF00334.12	NDK	0	0	0	0	0	0	0	1	0	0	0	1	0	0	0	0	0	0	0	1	0	0	0	0	0	0	0
PF00339.22	Arrestin_N	0	1	4	1	0	4	1	2	0	0	2	6	2	2	2	3	1	1	3	2	0	1	2	0	1	0	3
PF00350.16	Dynamin_N	1	3	1	2	2	1	0	1	4	0	5	0	2	3	2	6	3	4	0	0	0	0	5	2	0	1	3
PF00352.14	TBP	1	1	1	1	1	1	1	1	1	1	1	4	1	1	0	1	2	1	1	2	1	1	1	1	1	1	0
PF00364.15	Biotin_lipoyl	0	0	0	0	0	1	0	1	0	0	0	0	0	0	0	0	0	0	1	0	0	0	0	0	0	0	0
PF00382.12	TFIIB	1	1	1	1	1	1	2	2	1	1	1	2	1	1	1	2	1	1	1	0	1	2	2	1	0	1	2
PF00383.15	dCMP_cyt_deam_1	0	1	0	0	0	0	0	0	1	1	1	0	1	1	1	0	0	1	0	0	0	0	0	0	0	1	2
PF00385.17	Chromo	0	1	0	0	1	2	0	0	2	3	1	0	0	1	4	2	2	1	1	10	0	1	1	0	0	0	1
PF00388.12	PI-PLC-X	1	1	1	0	0	0	0	1	2	0	0	0	1	0	1	0	1	0	1	0	1	0	0	2	1	0	0
PF00397.19	WW	1	1	2	1	1	0	0	3	0	1	0	2	0	0	2	0	0	0	1	0	0	1	1	0	1	1	0
PF00398.13	RrnaAD	0	1	0	0	0	1	0	0	0	0	0	0	1	0	0	1	2	0	0	0	0	1	2	1	0	1	0
PF00400.25	WD40	22	22	25	25	25	21	17	26	27	20	16	33	18	19	23	23	25	14	16	15	15	17	18	15	23	23	17
PF00406.15	ADK	0	0	0	0	0	1	1	0	1	0	0	0	0	0	0	1	0	0	0	0	1	0	1	1	0	0	0
PF00411.12	Ribosomal_S11	0	0	0	0	0	0	0	0	0	1	0	0	0	0	0	1	0	1	0	0	0	0	0	0	0	0	0
PF00412.15	LIM	2	1	1	1	2	2	1	1	2	3	2	1	2	1	2	2	2	0	1	2	1	1	2	2	3	1	1
PF00415.11	RCC1	0	0	0	1	1	0	1	2	0	0	1	0	1	0	1	1	0	1	0	0	1	1	0	1	0	0	1
PF00425.11	Chorismate_bind	0	0	0	1	0	1	0	0	0	0	0	0	0	0	0	0	0	0	0	0	0	0	1	0	1	0	0
PF00439.18	Bromodomain	3	2	2	3	3	2	3	2	1	2	1	7	1	1	3	1	1	1	6	6	5	5	2	1	3	3	0
PF00443.22	UCH	4	6	5	4	6	3	4	8	8	6	4	9	7	6	7	7	7	3	10	11	7	5	9	5	8	5	5
PF00447.10	HSF_DNA-bind	5	2	1	2	2	2	2	3	2	3	3	4	2	2	1	2	2	1	5	15	4	2	2	3	4	3	3
PF00454.20	PI3_PI4_kinase	2	2	2	1	1	4	1	3	0	2	2	2	3	3	3	3	3	2	5	5	2	1	2	4	0	2	1
PF00462.17	Glutaredoxin	0	0	0	0	1	0	0	0	0	1	0	1	0	0	0	0	0	0	0	0	0	1	0	0	0	0	0
PF00465.12	Fe-ADH	0	0	0	0	0	0	0	0	0	0	1	0	0	1	0	0	0	0	0	0	0	0	0	1	0	0	0
PF00466.13	Ribosomal_L10	0	1	0	1	1	1	1	1	0	0	1	0	0	1	0	0	1	1	0	1	1	0	1	0	1	0	1
PF00472.13	RF-1	0	2	0	0	0	1	0	2	0	1	0	1	0	0	0	0	1	0	1	0	1	0	0	0	1	0	1
PF00481.14	PP2C	2	0	2	1	0	2	1	2	1	2	2	0	3	2	2	2	0	2	1	3	2	0	1	0	1	3	0
PF00483.16	NTP_transferase	1	0	1	0	0	0	1	2	1	0	1	0	0	0	0	1	2	0	2	1	2	0	0	0	1	1	0
PF00484.12	Pro_CA	0	0	0	0	1	1	0	1	0	0	1	0	0	0	0	0	0	0	0	0	0	0	0	0	0	0	0
PF00485.11	PRK	0	0	0	0	1	0	0	0	0	0	1	0	0	0	0	0	0	0	0	0	0	0	0	0	1	0	0
PF00488.14	MutS_V	1	0	0	0	0	0	0	1	0	0	0	0	0	0	0	0	0	0	0	1	0	0	2	0	0	0	0
PF00493.16	MCM	5	5	5	5	5	5	5	5	5	5	5	5	5	5	5	5	5	3	5	6	5	5	5	5	5	5	5
PF00498.19	FHA	3	1	2	2	3	2	2	4	3	2	2	4	3	3	3	2	2	2	5	5	3	3	3	2	1	1	5
PF00501.21	AMP-binding	0	4	2	5	5	0	0	0	1	0	3	0	7	3	0	0	1	2	1	0	0	0	2	0	1	1	2
PF00503.13	G-alpha	2	0	0	0	0	0	0	2	0	0	0	17	0	0	0	0	1	0	3	0	0	0	0	0	0	0	0
PF00505.12	HMG_box	11	2	5	3	4	5	4	23	3	6	7	13	5	5	4	6	5	1	10	19	4	4	4	2	6	4	4
PF00514.16	Arm	0	0	1	0	0	0	0	0	1	0	0	1	1	0	0	0	0	0	1	0	0	0	0	0	0	0	0
PF00515.21	TPR_1	2	1	2	1	2	2	3	2	3	2	2	2	2	2	0	3	3	2	2	0	1	1	0	2	1	1	1
PF00521.13	DNA_topoisoIV	1	1	1	1	1	1	0	2	1	1	1	1	1	1	1	1	1	0	1	1	1	1	1	1	1	1	1
PF00533.19	BRCT	3	2	3	2	0	4	3	1	3	3	3	1	4	3	3	4	2	1	3	1	2	1	4	4	2	1	3
PF00538.12	Linker_histone	3	1	1	1	1	1	0	4	1	2	1	4	1	1	1	2	1	1	2	3	1	0	1	1	1	1	1
PF00557.17	Peptidase_M24	3	2	2	2	2	2	2	3	2	3	2	2	2	2	2	1	2	1	2	3	2	2	1	1	2	2	2
PF00560.26	LRR_1	0	1	2	1	1	1	2	0	1	0	1	0	1	1	2	1	2	2	0	0	1	1	1	1	0	0	1
PF00561.13	Abhydrolase_1	0	2	3	2	1	2	0	2	1	0	1	0	2	3	1	1	2	1	0	0	0	0	2	3	3	2	2
PF00562.21	RNA_pol_Rpb2_6	2	1	1	1	0	1	2	1	0	1	1	1	1	1	0	1	1	0	2	5	1	1	0	1	1	1	2
PF00564.17	PB1	2	0	0	0	1	1	0	2	1	0	0	2	1	1	1	0	1	0	1	0	0	0	1	1	0	1	1
PF00566.11	TBC	0	2	1	2	2	2	1	6	2	3	2	1	0	3	2	3	4	3	0	2	0	0	4	1	3	2	6
PF00567.17	TUDOR	0	0	0	0	1	0	0	0	0	1	1	0	0	0	0	1	0	0	0	0	0	1	0	0	0	0	1
PF00568.16	WH1	0	0	0	0	0	1	1	1	1	0	1	1	0	1	1	0	0	0	1	1	0	0	1	0	0	0	0
PF00569.10	ZZ	0	2	1	0	0	2	0	1	1	1	2	2	1	1	1	1	0	1	1	0	0	0	2	2	0	1	1
PF00571.21	CBS	0	1	0	1	2	1	0	0	1	0	1	1	1	1	2	2	1	0	0	1	1	0	0	1	0	2	1
PF00575.16	S1	0	0	0	0	0	1	0	1	0	0	0	0	0	0	0	0	0	0	0	1	0	0	0	0	0	0	0
PF00578.14	AhpC-TSA	0	0	0	1	0	1	0	0	0	1	1	0	1	1	1	2	0	1	1	0	0	1	2	0	1	1	1
PF00580.14	UvrD-helicase	0	0	0	0	0	0	1	0	1	2	1	1	2	2	0	1	1	0	2	1	3	3	0	1	0	0	0
PF00581.13	Rhodanese	1	1	1	1	1	1	1	1	1	0	1	0	2	2	0	1	1	1	1	1	1	0	0	2	2	0	0
PF00582.19	Usp	1	2	1	2	2	1	0	1	2	2	0	2	0	0	1	1	0	0	2	4	1	1	2	0	2	2	1
PF00583.17	Acetyltransf_1	2	1	3	2	3	6	0	4	3	3	2	1	5	3	2	4	3	2	4	2	0	1	4	2	4	2	3
PF00588.12	SpoU_methylase	0	0	0	0	0	1	0	0	0	0	0	0	0	0	0	0	0	0	0	0	0	0	0	0	0	1	1
PF00589.15	Phage_integrase	0	0	0	0	0	0	0	0	0	0	0	0	0	0	0	0	0	0	0	8	0	0	0	0	0	0	0
PF00595.17	PDZ	0	0	0	1	1	0	0	0	0	0	0	0	0	0	0	1	0	0	0	0	0	0	0	0	0	0	1
PF00611.16	FCH	1	0	0	0	0	1	1	2	2	1	2	1	0	0	0	1	0	0	0	0	1	0	1	0	1	0	1
PF00613.13	PI3Ka	0	0	0	0	1	0	0	0	0	0	0	0	0	0	0	0	0	0	0	0	0	0	0	0	1	0	1
PF00614.15	PLDc	0	0	1	1	1	0	0	0	1	0	1	0	0	0	0	1	0	0	0	3	0	0	0	0	0	1	1
PF00615.12	RGS	1	2	1	1	1	3	0	0	1	0	1	0	1	1	2	2	2	2	1	2	1	1	1	1	1	1	1
PF00616.12	RasGAP	0	0	0	0	0	1	1	1	0	0	1	0	0	1	0	0	0	0	0	0	1	0	0	0	0	0	0
PF00617.12	RasGEF	0	1	0	0	1	0	0	2	1	0	0	0	0	1	0	1	1	2	1	8	0	0	2	1	1	2	2
PF00618.13	RasGEF_N	0	0	0	0	0	1	1	0	0	0	0	0	0	0	0	0	0	0	0	1	0	0	0	0	0	0	0
PF00620.20	RhoGAP	0	1	2	1	2	3	2	2	2	3	4	2	4	5	4	3	4	4	1	9	2	1	3	5	1	2	3
PF00621.13	RhoGEF	2	1	1	1	1	1	0	3	1	3	0	0	0	1	3	0	1	1	3	4	0	1	0	2	1	1	1
PF00622.21	SPRY	0	0	0	1	0	1	0	0	0	1	2	1	1	2	2	2	2	0	1	2	1	0	3	1	1	0	2
PF00626.15	Gelsolin	0	1	1	1	0	0	0	0	1	0	1	0	1	1	2	1	1	0	0	0	0	0	1	1	0	1	1
PF00627.24	UBA	0	0	1	0	1	1	1	2	1	0	0	2	1	2	1	1	0	0	1	1	0	2	1	2	2	2	1
PF00628.22	PHD	6	6	8	6	5	5	4	7	5	5	6	6	4	4	5	8	4	4	6	12	5	9	6	3	4	8	4
PF00632.18	HECT	0	0	0	0	0	0	2	2	0	1	0	0	0	0	0	0	0	0	0	0	1	1	0	0	0	1	0
PF00636.19	Ribonuclease_3	0	1	0	0	0	1	0	0	1	1	0	1	1	1	2	1	0	0	0	0	0	0	0	0	0	0	2
PF00637.13	Clathrin	0	1	0	1	0	0	1	1	1	1	2	2	3	2	1	1	0	0	2	2	1	0	0	2	1	0	2
PF00638.11	Ran_BP1	2	2	2	1	2	1	2	0	2	1	2	0	1	1	2	2	2	0	2	0	1	2	1	1	1	2	2
PF00639.14	Rotamase	1	1	0	1	1	1	1	1	1	1	1	0	0	1	1	1	1	1	1	1	1	1	1	1	1	1	1
PF00642.17	zf-CCCH	2	3	3	3	2	2	3	2	2	3	1	2	2	2	2	3	3	3	2	2	3	2	0	1	2	3	1
PF00644.13	PARP	0	0	0	1	1	0	0	2	0	0	1	0	1	0	0	0	1	0	0	0	0	0	0	0	0	0	0
PF00645.11	zf-PARP	1	1	1	1	1	0	0	0	0	1	1	0	0	0	0	0	0	0	0	1	0	1	1	1	1	1	0
PF00646.26	F-box	1	3	2	3	3	5	1	7	5	1	5	8	4	2	6	4	4	5	2	2	3	3	3	2	1	3	6
PF00648.14	Peptidase_C2	0	1	1	1	1	1	1	0	0	0	3	0	0	0	2	1	2	0	0	0	0	0	3	2	1	0	2
PF00649.11	Copper-fist	0	2	2	2	0	1	1	1	2	1	0	1	0	0	2	0	1	4	2	0	3	1	1	1	0	1	1
PF00650.13	CRAL_TRIO	0	0	0	0	1	0	0	1	0	1	0	0	0	0	0	0	0	0	0	0	0	0	0	0	2	0	0
PF00651.24	BTB	4	4	2	3	3	7	2	8	3	2	5	6	2	2	3	4	4	1	5	0	0	0	6	2	2	1	1
PF00653.14	BIR	0	0	1	1	1	1	0	0	1	1	0	1	0	0	0	1	0	1	0	0	1	1	1	0	0	1	0
PF00656.15	Peptidase_C14	2	1	2	1	1	1	1	5	1	0	0	2	0	0	1	1	1	2	6	4	0	0	1	1	1	1	0
PF00657.15	Lipase_GDSL	0	0	0	0	0	0	0	1	0	0	0	0	1	1	0	0	0	0	0	0	0	0	0	0	0	0	0
PF00665.19	rve	0	1	0	0	0	3	0	0	0	0	0	1	3	0	0	0	0	2	0	25	0	0	6	0	3	0	0
PF00668.13	Condensation	0	0	0	0	0	2	0	0	1	0	0	0	0	0	0	0	1	0	0	0	0	0	0	0	0	0	0
PF00673.14	Ribosomal_L5_C	0	1	0	0	0	1	0	0	0	0	0	0	0	0	0	0	0	0	0	0	0	0	1	0	0	0	0
PF00687.14	Ribosomal_L1	1	1	1	1	1	0	1	1	1	1	1	1	1	1	1	0	1	1	1	1	3	2	1	1	1	1	1
PF00698.14	Acyl_transf_1	0	3	11	12	8	7	1	1	4	0	2	0	5	1	7	4	10	4	0	1	1	1	6	2	0	2	1
PF00702.19	Hydrolase	0	1	0	0	0	0	0	0	0	1	0	1	1	1	1	0	1	1	1	0	0	0	0	0	1	1	0
PF00704.21	Glyco_hydro_18	0	0	1	0	0	0	0	0	0	0	1	0	1	0	0	0	0	0	0	0	0	0	1	0	0	0	0
PF00705.11	PCNA_N	1	0	1	0	0	0	0	1	0	1	1	0	1	1	0	0	0	1	1	2	1	0	0	1	1	0	0
PF00722.14	Glyco_hydro_16	0	0	0	0	0	0	0	0	0	0	0	0	1	1	0	0	0	0	0	0	0	0	0	0	1	0	0
PF00730.18	HhH-GPD	2	3	2	1	0	0	1	2	2	2	1	0	0	3	1	5	1	3	1	2	3	2	3	1	3	0	1
PF00735.11	Septin	2	1	0	1	1	0	2	2	1	0	1	1	0	1	1	2	1	0	2	1	2	1	0	1	0	1	1
PF00752.10	XPG_N	1	1	2	1	2	2	3	2	3	2	3	2	1	2	3	2	4	2	1	0	2	2	2	2	1	2	1
PF00753.20	Lactamase_B	1	2	3	2	2	1	1	1	0	2	1	1	2	3	2	1	0	0	2	1	0	1	2	1	2	1	1
PF00773.12	RNB	1	0	1	0	1	0	1	0	0	1	1	2	1	1	1	1	1	0	1	4	1	0	1	0	1	0	0
PF00780.15	CNH	2	0	1	0	0	0	0	0	0	0	0	1	1	1	0	1	0	0	1	1	2	0	0	0	0	0	0
PF00782.13	DSPc	4	3	1	1	1	2	0	3	1	2	2	4	2	2	1	2	1	1	4	0	1	1	2	3	3	1	1
PF00786.21	PBD	0	0	0	0	0	0	0	1	0	1	0	0	0	0	0	0	0	0	1	1	1	0	0	0	0	0	0
PF00787.17	PX	1	1	2	0	2	1	4	3	1	4	2	4	3	2	1	2	2	4	3	5	2	3	1	4	6	1	3
PF00788.16	RA	2	2	1	2	2	1	1	1	1	1	1	1	1	1	1	1	1	0	2	1	1	0	1	1	1	0	1
PF00789.13	UBX	2	3	3	3	2	2	2	2	2	0	2	2	2	1	1	2	2	0	1	3	2	1	2	2	1	4	2
PF00790.12	VHS	3	3	4	2	5	2	3	2	3	3	4	2	3	3	3	6	4	2	2	4	0	1	1	2	4	4	4
PF00795.15	CN_hydrolase	0	0	0	0	0	2	0	0	0	0	0	0	0	0	1	0	2	0	0	0	0	0	0	0	0	0	1
PF00806.12	PUF	0	0	1	0	0	1	1	0	0	0	1	1	1	0	0	0	2	0	0	0	1	1	1	0	2	0	0
PF00808.16	CBFD_NFYB_HMF	3	6	6	7	6	6	6	3	4	5	7	4	7	5	6	9	5	6	6	6	6	5	5	5	3	5	5
PF00817.13	IMS	1	1	2	1	1	1	1	1	0	3	2	0	1	1	2	3	2	1	1	0	1	1	1	3	3	0	1
PF00850.12	Hist_deacetyl	3	3	2	4	3	2	4	3	2	4	3	6	2	2	3	2	2	3	3	4	3	2	2	2	4	2	3
PF00855.10	PWWP	0	0	1	0	0	0	1	1	1	2	0	4	1	1	0	0	1	1	1	2	2	3	0	1	0	0	0
PF00856.21	SET	5	7	5	4	4	7	2	6	5	3	4	6	4	5	7	4	8	4	7	8	3	4	7	5	7	6	7
PF00857.13	Isochorismatase	0	0	0	0	0	2	0	0	0	0	1	0	0	0	1	0	1	0	0	0	0	0	1	0	0	0	0
PF00867.11	XPG_I	0	2	1	1	1	2	0	2	0	1	1	2	1	1	0	1	0	1	0	1	0	0	3	1	1	1	0
PF00888.15	Cullin	1	1	1	0	0	1	1	2	1	0	1	1	0	0	1	0	2	1	0	1	0	0	1	1	0	1	1
PF00899.14	ThiF	1	1	1	1	0	2	2	1	1	1	1	1	1	1	1	1	1	0	1	0	1	1	1	1	1	1	1
PF00925.13	GTP_cyclohydro2	1	1	1	0	1	1	0	0	1	1	1	0	1	0	1	1	1	1	0	0	0	0	1	1	1	1	1
PF00928.14	Adap_comp_sub	0	1	1	0	1	0	1	1	0	0	0	1	0	0	0	0	0	0	0	0	1	0	0	0	0	0	0
PF00929.17	Exonuc_X-T	3	4	4	4	4	2	3	3	4	2	3	2	4	3	2	3	3	2	5	3	2	3	3	5	1	3	3
PF00931.15	NB-ARC	0	0	0	0	2	3	0	2	0	0	0	1	2	0	2	1	0	0	0	0	0	0	2	1	0	0	1
PF00956.11	NAP	1	2	2	1	1	1	1	2	2	2	1	1	2	2	1	2	2	1	1	5	1	3	1	1	2	1	1
PF00962.15	A_deaminase	0	0	0	0	0	1	0	0	0	1	1	0	1	0	0	0	0	0	0	1	1	0	1	1	0	1	0
PF00989.17	PAS	0	2	2	3	3	2	1	1	1	1	1	0	3	2	3	2	2	1	0	2	2	0	2	1	2	2	2
PF00995.16	Sec1	1	1	2	0	1	1	1	1	1	0	1	0	1	1	1	1	1	0	0	1	2	0	1	1	0	1	0
PF01008.10	IF-2B	1	1	0	1	1	0	0	0	0	0	1	0	2	1	0	0	0	1	0	1	1	0	0	1	1	1	0
PF01026.14	TatD_DNase	1	0	1	1	1	0	0	0	0	0	0	0	0	0	0	0	0	0	1	0	0	0	0	1	0	0	0
PF01031.13	Dynamin_M	0	0	0	0	1	1	0	0	0	0	0	2	0	3	0	0	0	0	1	0	0	0	0	1	0	0	0
PF01035.13	DNA_binding_1	0	1	0	0	0	0	0	1	0	0	1	0	0	1	0	0	0	0	0	0	0	0	0	0	0	0	1
PF01048.13	PNP_UDP_1	0	1	0	0	4	0	0	1	1	0	1	0	6	1	0	0	1	0	0	0	0	0	0	2	0	0	1
PF01068.14	DNA_ligase_A_M	3	3	3	2	4	2	2	4	2	3	4	4	4	4	4	3	3	3	3	1	2	2	2	4	1	3	3
PF01084.13	Ribosomal_S18	0	0	0	0	0	1	1	0	0	0	0	0	0	0	0	1	1	0	0	0	0	0	0	1	0	0	0
PF01086.10	Clathrin_lg_ch	0	0	0	0	1	0	1	1	1	0	0	0	1	1	1	0	0	0	1	1	1	1	0	0	1	0	0
PF01088.14	Peptidase_C12	0	0	1	1	1	1	0	0	0	0	1	0	1	0	0	0	0	1	0	0	0	1	1	0	0	0	0
PF01092.12	Ribosomal_S6e	0	1	1	1	1	0	1	0	1	0	0	0	1	1	1	0	0	0	0	1	0	0	0	1	1	1	0
PF01096.11	TFIIS_C	1	0	0	0	0	0	2	2	1	1	0	2	0	0	1	0	1	0	1	1	2	1	0	0	1	1	0
PF01111.12	CKS	0	0	0	0	0	0	0	0	0	0	0	0	0	0	1	1	1	0	0	0	0	0	0	0	0	0	0
PF01112.11	Asparaginase_2	0	0	1	0	0	0	0	0	0	0	1	0	1	1	1	1	1	0	0	0	0	0	1	0	0	0	1
PF01119.12	DNA_mis_repair	0	0	0	0	0	1	0	0	0	0	0	0	0	1	2	0	0	0	0	0	0	0	0	0	1	0	1
PF01138.14	RNase_PH	0	0	0	0	0	1	1	1	0	0	0	0	1	0	0	0	0	0	1	1	0	0	0	0	2	0	0
PF01142.11	TruD	1	0	0	0	0	0	0	1	1	1	1	1	1	1	0	0	0	0	1	0	1	1	0	0	1	0	1
PF01145.18	Band_7	0	0	0	1	0	0	0	0	0	1	0	0	0	0	0	0	0	0	0	0	0	0	0	0	0	0	1
PF01149.17	Fapy_DNA_glyco	0	1	1	1	1	0	0	1	1	0	1	0	0	0	0	1	0	0	0	0	0	0	1	0	0	1	0
PF01161.13	PBP	0	1	0	0	0	0	0	0	0	0	0	0	0	0	0	1	0	0	0	0	0	0	0	0	0	0	1
PF01163.15	RIO1	1	0	0	0	0	1	0	0	1	0	0	0	0	0	0	0	0	0	0	1	0	0	2	0	2	0	0
PF01165.13	Ribosomal_S21	1	0	1	1	0	1	0	0	0	0	0	0	0	0	0	0	0	0	0	0	0	0	1	1	0	0	0
PF01171.13	ATP_bind_3	0	1	0	1	1	0	0	0	1	0	1	0	0	0	0	0	1	0	0	0	0	0	0	0	0	0	0
PF01176.12	eIF-1a	1	0	1	1	0	2	1	1	1	0	1	1	1	0	0	1	1	0	1	0	1	0	1	1	1	1	1
PF01187.11	MIF	0	1	1	1	1	1	0	0	1	0	0	0	1	0	1	1	0	0	0	0	0	0	1	0	0	1	0
PF01189.10	Nol1_Nop2_Fmu	3	3	3	2	2	3	2	3	3	3	1	3	3	3	2	3	3	1	2	4	3	4	3	3	2	2	2
PF01191.12	RNA_pol_Rpb5_C	0	1	0	0	0	0	0	0	0	0	0	0	0	1	0	0	0	0	1	1	0	0	0	0	0	0	0
PF01192.15	RNA_pol_Rpb6	1	1	1	0	1	1	1	1	1	1	1	1	1	1	0	1	1	1	1	2	0	1	1	1	1	0	0
PF01193.17	RNA_pol_L	3	2	3	3	2	3	4	3	3	3	2	2	4	3	3	4	3	3	3	5	4	4	2	3	2	4	3
PF01194.10	RNA_pol_N	1	1	1	0	0	1	1	0	1	0	1	1	1	1	0	1	1	1	1	2	1	1	1	1	1	0	1
PF01201.15	Ribosomal_S8e	1	1	1	1	1	1	3	1	1	1	1	1	2	1	1	1	1	1	1	2	1	1	1	1	1	1	1
PF01205.12	UPF0029	1	0	0	0	0	1	0	0	0	1	1	0	1	1	1	1	1	0	1	0	0	0	1	0	1	0	1
PF01207.10	Dus	1	2	1	1	2	1	2	2	2	1	1	0	1	2	1	1	1	1	1	1	0	1	2	1	3	1	1
PF01214.11	CK_II_beta	0	0	0	0	0	1	1	0	1	0	0	0	1	1	1	1	0	1	0	0	1	0	2	0	1	0	1
PF01227.15	GTP_cyclohydroI	0	0	1	1	1	0	1	1	1	1	1	0	1	1	1	1	1	0	0	0	0	0	0	0	1	1	1
PF01230.16	HIT	0	0	1	0	1	0	0	1	0	1	1	1	1	2	0	3	1	1	2	2	0	1	1	2	1	1	1
PF01231.11	IDO	0	0	0	0	0	0	0	0	0	1	0	0	0	0	0	1	1	0	1	0	0	0	0	0	0	0	0
PF01237.11	Oxysterol_BP	2	1	1	0	0	1	0	0	2	0	2	0	0	1	1	1	3	1	1	0	2	1	1	1	1	1	4
PF01243.13	Pyridox_oxidase	0	1	1	1	0	0	0	0	0	0	0	0	1	0	1	0	1	1	1	0	1	1	1	0	0	1	1
PF01246.13	Ribosomal_L24e	1	1	1	0	1	1	1	1	0	1	1	1	1	1	0	1	1	0	1	2	1	0	0	1	1	1	1
PF01248.19	Ribosomal_L7Ae	1	2	2	2	2	2	2	2	2	2	2	2	2	2	2	2	1	2	2	1	2	2	2	1	2	2	1
PF01253.15	SUI1	0	0	1	0	0	0	0	0	0	0	1	0	0	0	0	0	0	0	0	0	0	0	0	0	0	0	1
PF01261.17	AP_endonuc_2	1	1	1	1	1	1	0	1	1	2	1	0	2	1	1	1	1	0	0	0	1	0	1	1	0	0	0
PF01264.14	Chorismate_synt	0	1	0	1	0	1	0	0	0	0	0	0	0	0	1	0	0	1	0	0	0	0	0	0	0	1	0
PF01265.10	Cyto_heme_lyase	0	1	1	0	1	1	0	0	1	0	0	0	0	0	1	1	1	0	0	0	0	0	1	1	0	1	1
PF01269.10	Fibrillarin	0	1	1	1	1	1	0	0	0	1	0	1	0	0	1	1	1	1	0	1	1	0	1	0	0	0	1
PF01285.11	TEA	2	1	1	1	1	1	1	4	0	0	1	4	0	0	1	1	1	1	4	1	1	0	1	1	1	0	1
PF01287.13	eIF-5a	0	0	0	1	1	0	0	0	0	0	1	0	0	1	1	0	0	0	0	0	0	0	0	0	0	0	0
PF01302.18	CAP_GLY	0	0	0	1	0	0	0	0	1	0	0	1	0	0	0	0	0	0	1	2	0	1	0	0	0	0	0
PF01323.13	DSBA	0	0	0	0	0	0	0	0	0	0	1	0	0	1	1	0	0	0	0	0	0	0	0	0	0	0	0
PF01329.12	Pterin_4a	0	0	0	1	0	0	0	0	0	0	0	0	0	0	0	1	1	0	0	0	0	0	0	0	0	1	0
PF01331.12	mRNA_cap_enzyme	1	1	1	1	1	1	1	0	1	1	1	1	1	1	1	1	1	0	0	0	1	1	1	1	1	1	1
PF01344.18	Kelch_1	1	0	0	0	0	2	1	0	0	0	1	0	1	0	1	2	1	0	0	4	0	0	0	1	1	0	0
PF01363.14	FYVE	0	2	3	1	3	2	2	1	3	3	3	1	2	3	3	2	2	1	2	1	1	0	2	3	1	3	2
PF01369.13	Sec7	3	0	1	2	1	1	0	2	1	1	0	2	2	2	1	1	3	1	2	2	2	4	2	2	0	1	2
PF01380.15	SIS	0	0	0	0	0	0	0	0	0	0	0	0	1	0	1	1	0	1	0	0	0	0	0	0	1	0	0
PF01388.14	ARID	1	1	1	1	1	1	0	0	0	1	2	0	1	2	3	0	1	1	1	0	2	1	1	2	0	0	2
PF01393.12	Chromo_shadow	0	0	1	0	0	0	0	0	1	0	0	0	0	0	0	1	0	0	0	0	0	2	0	0	0	0	0
PF01398.14	Mov34	1	1	1	2	0	1	1	1	1	0	1	0	0	0	1	1	2	1	0	2	0	0	1	1	0	2	1
PF01399.20	PCI	3	2	3	1	2	2	1	2	3	2	3	2	1	3	2	3	2	1	3	1	1	4	2	2	3	3	2
PF01400.17	Astacin	0	0	0	0	0	0	0	0	0	0	0	2	0	0	0	0	1	0	0	0	0	0	0	0	2	0	0
PF01412.11	ArfGap	3	3	2	1	1	1	5	3	3	5	1	1	2	1	3	2	1	2	2	4	3	1	1	1	3	3	3
PF01416.13	PseudoU_synth_1	1	2	1	2	2	1	1	1	1	1	2	1	1	2	0	2	1	2	1	2	3	2	2	1	2	1	1
PF01417.13	ENTH	2	1	2	2	1	1	1	2	2	1	1	2	1	0	1	1	0	1	2	2	2	1	1	2	1	1	1
PF01423.15	LSM	6	6	10	8	8	9	6	5	7	7	7	8	5	7	8	7	9	6	7	10	10	10	6	9	4	3	9
PF01424.15	R3H	0	1	1	1	1	1	0	1	0	0	0	0	0	0	1	2	1	2	0	0	0	1	2	2	1	2	3
PF01426.11	BAH	2	2	1	1	1	3	0	1	1	0	3	0	3	2	2	2	2	3	2	2	4	0	3	2	1	2	3
PF01428.9	zf-AN1	2	2	1	1	1	0	1	1	2	1	1	1	1	1	1	1	0	2	0	0	2	1	0	0	1	1	0
PF01433.13	Peptidase_M1	0	1	1	1	0	1	1	0	0	0	1	0	0	0	1	1	0	1	0	0	1	1	1	1	1	0	0
PF01443.11	Viral_helicase1	0	0	0	0	0	0	0	1	0	0	0	0	0	0	0	1	0	1	0	3	0	0	1	0	0	0	0
PF01454.12	MAGE	0	0	0	0	0	1	0	0	0	1	0	0	1	0	1	0	1	0	0	0	0	1	0	1	0	1	0
PF01465.13	GRIP	0	0	0	0	0	0	0	0	0	0	0	0	0	1	0	0	0	0	0	0	1	0	0	1	0	0	0
PF01466.12	Skp1	0	0	0	0	0	0	1	0	0	1	0	0	0	0	0	0	0	0	1	1	0	1	0	0	0	0	0
PF01467.19	CTP_transf_2	1	1	1	1	1	3	2	2	1	2	0	1	2	1	1	1	1	1	0	0	2	3	1	0	3	1	1
PF01470.10	Peptidase_C15	0	0	0	0	0	0	0	1	0	0	0	0	0	0	1	0	0	0	0	0	0	0	0	0	0	1	0
PF01476.13	LysM	1	0	0	0	1	0	0	1	0	0	0	1	0	0	0	0	0	0	1	0	0	0	0	0	1	0	0
PF01480.10	PWI	2	3	1	1	1	1	2	2	1	1	1	1	2	1	2	1	1	2	2	1	0	1	1	1	0	0	0
PF01485.14	IBR	3	0	2	1	1	7	0	2	2	1	2	3	2	1	1	7	3	2	2	0	0	0	4	3	0	3	3
PF01498.11	Transposase_5	0	1	1	1	0	0	1	0	0	0	0	0	0	0	0	0	0	0	0	2	0	0	0	1	0	0	0
PF01501.13	Glyco_transf_8	0	1	1	1	1	0	1	0	1	1	1	0	1	1	1	1	0	1	1	0	0	0	0	0	0	1	1
PF01504.11	PIP5K	0	0	0	1	0	1	0	1	0	0	1	0	1	1	1	0	1	0	0	2	0	0	0	0	1	0	1
PF01507.12	PAPS_reduct	0	1	0	0	1	0	0	1	1	0	0	0	0	0	1	0	0	0	0	0	0	0	0	0	0	1	0
PF01509.11	TruB_N	1	2	2	1	2	1	2	1	1	1	2	1	2	2	1	1	1	1	1	2	1	1	1	1	2	1	2
PF01513.14	NAD_kinase	0	0	0	0	0	0	0	0	0	1	2	0	0	0	1	0	0	0	0	1	0	0	0	0	1	0	0
PF01521.13	Fe-S_biosyn	0	0	1	0	0	0	0	0	1	0	0	0	1	0	0	0	0	0	0	0	0	0	0	0	0	2	0
PF01535.13	PPR	0	1	0	0	2	1	0	1	1	0	0	0	0	0	1	2	2	1	0	0	0	0	0	0	3	1	0
PF01541.17	GIY-YIG	0	0	0	0	1	0	0	0	1	1	0	1	0	0	0	0	0	0	1	0	1	0	1	0	1	0	0
PF01544.11	CorA	0	1	0	1	0	0	0	0	0	0	0	0	0	0	0	0	1	1	0	0	0	0	1	0	0	1	0
PF01545.14	Cation_efflux	0	0	0	0	0	0	0	0	0	0	0	0	0	0	1	1	0	0	0	0	0	0	0	0	1	0	0
PF01556.11	DnaJ_C	2	1	2	1	0	0	0	3	1	2	1	3	2	2	1	0	0	0	2	2	1	0	2	1	1	0	1
PF01585.16	G-patch	3	5	4	4	2	2	1	3	5	1	3	3	4	5	3	4	1	3	3	3	4	6	2	4	6	3	2
PF01590.19	GAF	0	1	0	0	0	0	0	0	0	0	1	0	0	0	0	0	0	0	0	0	0	0	2	0	0	1	0
PF01591.11	6PF2K	0	0	0	0	1	0	2	0	0	0	0	0	0	0	0	0	0	0	0	0	1	0	0	1	1	0	1
PF01593.17	Amino_oxidase	0	0	0	0	0	1	0	0	0	0	0	0	0	0	0	0	1	0	0	0	0	2	1	0	0	0	0
PF01602.13	Adaptin_N	1	2	1	1	1	2	5	1	1	1	3	3	1	2	4	2	2	2	2	2	6	2	1	3	2	1	2
PF01612.13	3_5_exonuc	4	2	1	1	1	1	1	1	1	1	1	3	1	1	1	1	1	2	2	0	1	1	1	1	1	2	1
PF01613.11	Flavin_Reduct	0	0	0	0	0	1	0	0	0	1	0	2	0	0	0	0	0	0	1	0	0	0	0	0	0	0	1
PF01627.16	Hpt	0	0	0	0	0	0	0	1	0	0	1	0	0	1	0	1	0	0	0	1	0	0	0	1	0	0	0
PF01633.13	Choline_kinase	0	0	0	1	1	0	0	0	0	0	0	0	2	1	2	1	0	0	0	0	0	0	1	0	0	1	1
PF01636.16	APH	3	1	1	2	3	0	0	0	1	0	2	1	2	3	1	0	1	2	1	0	0	0	0	0	0	2	0
PF01637.11	Arch_ATPase	1	0	0	0	0	0	0	1	0	1	0	0	0	0	0	0	0	0	1	0	1	0	0	0	0	0	0
PF01645.10	Glu_synthase	1	0	0	0	0	0	0	1	0	0	0	0	0	0	1	1	0	0	1	2	0	1	0	0	0	0	0
PF01652.11	IF4E	1	1	1	1	1	0	1	1	1	1	0	0	1	1	0	0	0	0	1	0	0	0	0	0	0	1	0
PF01661.14	Macro	0	0	0	1	0	1	0	0	2	0	0	0	0	0	0	1	1	0	0	0	0	0	1	0	0	2	0
PF01687.10	Flavokinase	0	0	0	0	0	0	0	0	0	0	1	0	0	1	1	0	0	0	0	0	0	0	0	1	1	0	1
PF01693.9	Cauli_VI	0	0	0	0	0	0	0	3	0	1	0	4	0	0	0	0	0	0	0	0	0	0	0	0	0	0	0
PF01702.11	TGT	0	1	0	1	0	0	0	1	0	0	0	0	0	0	0	1	1	0	0	0	0	0	0	0	0	0	0
PF01713.14	Smr	3	1	1	1	2	2	0	0	1	1	1	2	1	1	1	1	1	1	2	0	0	0	1	0	1	2	2
PF01722.11	BolA	1	0	1	0	1	0	0	1	1	1	0	0	1	0	0	1	0	0	1	0	0	0	1	1	1	1	0
PF01728.12	FtsJ	1	1	0	0	1	0	1	1	0	1	1	1	1	2	0	1	0	0	1	2	0	0	0	1	0	0	1
PF01730.9	UreF	0	0	0	0	0	0	0	0	0	0	0	0	0	0	0	1	1	0	0	0	0	0	0	0	1	0	0
PF01734.15	Patatin	0	1	1	0	1	1	0	0	1	0	0	0	0	0	1	1	1	2	0	0	0	0	1	0	0	1	0
PF01746.14	tRNA_m1G_MT	0	0	1	0	0	1	1	0	1	0	1	0	0	0	0	0	0	0	0	0	1	1	1	0	1	0	0
PF01753.11	zf-MYND	1	2	1	1	3	1	1	8	1	1	1	8	2	3	1	1	1	1	4	3	1	1	1	2	0	1	1
PF01764.18	Lipase_3	0	0	0	0	0	0	0	0	0	0	1	0	1	1	2	1	1	1	0	1	0	0	0	0	0	0	1
PF01765.12	RRF	0	0	0	1	0	1	0	0	0	0	0	0	0	0	0	0	0	0	0	0	0	0	1	0	0	1	0
PF01778.10	Ribosomal_L28e	1	2	2	1	1	2	1	1	1	1	2	1	1	2	1	1	1	1	1	2	1	1	1	1	1	1	1
PF01798.11	Nop	3	3	3	3	3	4	3	3	3	3	3	3	3	3	3	2	3	3	2	5	3	3	3	3	3	3	3
PF01803.9	LIM_bind	1	0	1	0	0	1	1	1	0	0	0	1	0	0	0	0	0	0	1	0	0	1	1	0	0	0	1
PF01814.16	Hemerythrin	0	1	0	0	0	0	0	0	1	0	1	0	0	0	0	0	0	0	0	0	0	0	1	0	0	0	0
PF01833.17	TIG	0	1	0	0	1	1	0	0	0	0	1	0	0	1	0	1	1	0	0	2	0	0	1	0	0	0	1
PF01841.12	Transglut_core	0	1	1	1	1	0	0	0	1	0	1	0	1	1	1	1	1	0	0	0	0	0	1	1	0	0	1
PF01843.12	DIL	1	0	0	0	0	1	0	0	0	0	0	0	1	1	0	0	0	1	1	2	0	0	1	0	0	1	0
PF01846.12	FF	1	2	2	2	2	2	1	2	2	2	2	2	1	1	2	1	2	2	1	1	2	2	1	2	2	1	1
PF01849.11	NAC	1	0	1	1	1	1	0	2	1	1	1	2	1	1	2	1	0	0	1	2	1	1	1	0	2	1	1
PF01853.11	MOZ_SAS	2	1	1	1	1	3	2	1	2	2	3	2	2	2	3	3	3	0	2	5	2	1	3	2	2	2	2
PF01868.9	UPF0086	0	1	1	0	0	0	1	1	0	0	0	1	1	1	1	1	0	0	1	0	1	1	1	1	1	1	1
PF01871.10	AMMECR1	0	0	1	1	1	1	0	0	1	0	0	0	0	0	0	0	1	1	0	0	0	0	1	0	0	1	0
PF01873.10	eIF-5_eIF-2B	0	1	1	0	1	1	0	0	1	0	0	0	1	0	0	1	0	1	0	2	0	0	0	0	1	0	0
PF01876.9	RNase_P_p30	1	0	0	1	1	0	0	0	0	1	1	1	1	1	0	1	0	1	0	0	1	1	1	1	1	0	1
PF01878.11	DUF55	1	1	1	1	1	0	0	1	0	1	1	0	0	0	1	1	1	1	0	0	0	1	0	1	1	1	0
PF01883.12	DUF59	0	1	1	1	1	1	1	1	1	0	1	0	1	0	1	1	1	0	0	0	1	1	1	1	1	1	0
PF01885.9	PTS_2-RNA	0	0	0	0	0	1	0	2	0	1	0	0	1	0	1	1	0	1	0	0	1	0	2	1	1	0	0
PF01896.12	DNA_primase_S	0	0	1	0	0	1	0	0	1	0	0	0	0	1	1	1	0	0	0	0	0	0	1	0	0	1	1
PF01909.16	NTP_transf_2	0	1	0	1	1	1	1	1	1	1	1	2	1	1	0	0	1	0	2	1	2	3	1	1	2	0	1
PF01918.14	Alba	0	0	0	1	0	1	0	0	0	0	0	0	1	0	1	1	1	0	0	0	1	1	1	1	0	0	0
PF01920.13	Prefoldin_2	0	1	2	0	0	0	3	1	0	2	1	2	0	1	0	1	2	1	0	1	1	2	2	1	1	1	1
PF01922.10	SRP19	1	1	0	0	0	1	0	1	0	1	0	1	0	0	0	1	1	0	1	1	0	0	0	1	0	0	0
PF01926.16	MMR_HSR1	4	2	2	2	2	2	1	4	2	3	2	3	3	2	0	1	1	2	3	2	1	0	2	2	2	2	1
PF01936.11	DUF88	4	0	0	0	1	1	0	9	1	0	0	1	0	0	0	1	0	0	2	0	0	0	0	1	0	1	0
PF01937.12	DUF89	0	0	0	0	1	0	0	0	0	0	0	0	0	0	0	0	0	0	0	0	0	0	0	0	1	0	1
PF01966.15	HD	1	0	1	0	0	0	0	0	0	1	0	3	0	0	0	0	0	0	1	1	0	0	1	0	0	0	0
PF01974.10	tRNA_int_endo	0	1	0	0	0	0	0	0	1	0	0	0	1	1	0	0	1	0	0	0	0	0	1	1	0	0	0
PF01979.13	Amidohydro_1	0	0	0	0	0	0	1	0	0	0	0	0	0	0	0	1	0	0	0	0	0	0	0	0	1	0	0
PF01984.13	dsDNA_bind	1	0	1	1	0	0	1	0	2	0	1	1	0	1	1	0	0	0	0	0	1	0	1	1	0	1	0
PF01987.10	DUF124	0	0	0	0	0	0	0	0	0	0	1	0	2	1	1	0	1	0	0	0	0	0	1	0	0	0	1
PF01990.10	ATP-synt_F	0	0	0	0	0	0	0	0	0	0	0	1	0	0	0	0	0	1	1	0	1	1	0	0	0	0	0
PF01991.11	vATP-synt_E	1	0	0	0	1	0	0	1	1	1	0	2	0	0	0	0	0	0	1	0	0	0	1	0	1	0	0
PF02002.10	TFIIE_alpha	0	1	0	0	0	0	1	0	0	0	0	0	0	0	1	0	0	1	0	0	1	1	1	1	0	0	1
PF02005.9	TRM	0	0	1	1	0	0	0	0	0	0	0	0	0	0	0	0	0	1	0	0	0	0	0	0	0	1	0
PF02037.20	SAP	0	1	1	2	1	2	1	2	1	1	0	2	2	1	2	3	2	0	0	0	0	1	1	0	1	1	1
PF02045.8	CBFB_NFYA	0	1	1	1	1	1	1	1	1	1	1	0	1	1	1	1	1	1	1	2	1	1	1	1	1	1	1
PF02099.10	Josephin	1	0	0	0	0	0	0	1	0	1	0	1	0	0	0	0	0	0	1	0	0	0	0	0	1	0	0
PF02100.10	ODC_AZ	0	0	0	0	0	0	0	0	0	1	0	0	0	1	0	1	0	0	0	0	0	0	0	0	0	0	0
PF02112.8	PDEase_II	0	0	1	0	0	0	1	0	0	0	0	0	0	0	0	1	0	1	0	0	0	0	0	0	0	0	1
PF02114.9	Phosducin	1	1	1	1	1	0	0	1	0	1	0	1	1	1	0	1	0	1	0	0	0	0	0	1	3	1	1
PF02129.11	Peptidase_S15	0	0	0	0	0	1	0	0	0	0	0	0	0	0	0	1	0	0	0	0	0	0	0	0	0	1	0
PF02136.13	NTF2	1	0	0	0	0	0	0	1	1	0	0	1	1	0	0	0	0	0	1	4	0	1	0	0	0	0	0
PF02137.11	A_deamin	0	1	0	0	0	1	0	0	0	1	1	0	0	1	0	1	0	1	0	1	0	0	1	0	1	1	0
PF02138.11	Beach	0	0	0	1	0	0	1	1	0	0	0	0	1	1	0	0	0	0	0	0	0	1	0	0	0	0	0
PF02141.14	DENN	0	0	0	1	1	0	0	0	0	0	0	0	0	0	0	0	0	0	1	0	0	0	0	0	0	0	0
PF02144.9	Rad1	0	0	0	0	0	1	0	0	0	0	0	0	0	0	0	0	0	0	0	0	1	1	0	0	0	1	0
PF02146.10	SIR2	3	2	2	2	1	2	1	3	3	2	2	2	2	2	2	2	2	1	3	2	3	1	2	2	1	2	2
PF02150.9	RNA_POL_M_15KD	1	1	1	1	0	1	0	0	1	0	0	0	0	0	0	0	0	1	0	0	0	0	0	0	0	0	0
PF02171.10	Piwi	0	0	1	1	1	2	1	1	0	0	1	0	0	1	2	1	0	1	0	0	0	0	0	1	0	0	0
PF02176.11	zf-TRAF	0	1	1	1	0	0	0	0	0	1	0	0	0	0	1	1	1	0	0	0	0	0	1	0	0	1	0
PF02179.9	BAG	1	0	0	1	0	1	0	1	0	1	1	2	1	1	1	1	1	1	1	0	0	0	0	1	0	0	0
PF02182.10	YDG_SRA	3	0	0	0	0	1	0	2	0	1	0	3	0	0	0	1	0	0	1	0	0	0	0	0	0	1	0
PF02186.8	TFIIE_beta	0	0	0	0	0	0	0	1	1	0	0	1	0	1	0	0	1	0	1	0	1	0	0	0	0	0	0
PF02187.10	GAS2	0	0	0	0	0	0	0	0	0	1	0	1	1	1	1	0	0	0	0	0	0	0	0	1	1	0	0
PF02200.9	STE	0	1	1	1	1	1	1	1	1	0	1	1	1	1	1	1	1	1	0	4	1	0	1	1	0	1	1
PF02201.11	SWIB	2	1	1	1	1	1	0	1	1	1	0	1	1	0	0	1	0	0	1	3	2	2	0	1	1	2	1
PF02204.11	VPS9	1	1	1	1	2	3	1	1	1	1	1	1	1	2	1	2	1	0	0	0	0	0	2	2	0	2	2
PF02207.13	zf-UBR	1	1	1	1	1	1	2	1	0	1	1	1	1	2	1	1	1	0	1	0	0	1	0	0	0	1	1
PF02213.9	GYF	1	0	0	1	0	1	1	1	1	0	1	2	1	1	1	1	1	0	2	0	0	1	1	0	0	1	1
PF02214.15	K_tetra	0	0	0	0	0	1	0	0	0	0	0	0	1	0	0	1	0	0	0	1	2	0	0	0	0	0	0
PF02229.9	PC4	0	0	1	0	0	1	1	1	1	1	1	0	1	1	0	1	1	0	0	1	1	1	1	1	0	0	1
PF02239.9	Cytochrom_D1	0	0	0	0	0	0	0	0	0	0	0	0	0	0	1	0	0	0	1	2	0	1	0	0	0	0	0
PF02257.8	RFX_DNA_binding	1	0	1	1	1	0	0	0	1	0	1	1	1	1	1	1	0	1	1	0	0	0	1	1	1	1	1
PF02259.16	FAT	0	0	1	1	0	0	1	0	0	0	0	0	0	0	0	0	0	0	0	1	1	2	0	0	0	0	0
PF02268.9	TFIIA_gamma_N	1	0	0	0	0	0	0	0	0	0	0	0	0	0	0	0	0	0	0	2	0	0	0	0	0	0	0
PF02269.9	TFIID-18kDa	2	2	1	2	1	0	2	2	1	1	1	2	1	1	1	2	2	0	2	1	2	1	1	1	2	0	1
PF02270.8	TFIIF_beta	1	0	1	0	0	0	1	1	0	1	0	0	0	0	0	0	0	0	0	1	1	0	0	0	1	0	0
PF02290.8	SRP14	1	1	0	0	0	1	1	0	1	1	1	0	1	1	1	1	1	0	0	0	0	0	1	0	1	0	0
PF02291.8	TFIID-31kDa	1	0	1	0	0	1	1	1	0	1	0	1	0	0	1	0	0	1	1	1	1	1	0	0	1	0	1
PF02301.11	HORMA	1	0	1	2	0	1	0	1	3	0	1	0	1	1	2	2	1	1	0	0	2	0	1	1	0	1	0
PF02319.13	E2F_TDP	0	0	0	0	0	0	0	0	0	0	0	0	0	0	0	0	0	0	0	3	0	0	0	0	0	0	0
PF02338.12	OTU	1	1	1	2	1	0	0	1	2	2	1	1	1	0	1	0	0	0	1	0	0	0	0	0	1	1	0
PF02373.15	JmjC	2	2	0	0	3	0	0	2	1	2	2	1	2	1	1	2	1	0	5	3	1	1	0	2	1	1	1
PF02374.8	ArsA_ATPase	0	0	0	0	0	0	0	0	0	0	0	0	0	1	0	0	0	0	0	2	0	0	0	0	0	0	0
PF02383.11	Syja_N	0	0	0	0	0	0	0	0	0	0	1	0	0	0	1	0	0	0	0	0	0	0	0	0	1	0	1
PF02390.10	Methyltransf_4	0	1	2	1	1	1	1	0	1	0	1	0	0	0	1	1	1	0	0	1	1	1	1	0	1	1	1
PF02410.8	DUF143	0	0	0	0	1	0	0	0	0	0	0	0	1	0	0	0	1	0	0	0	0	0	0	0	0	0	0
PF02423.8	OCD_Mu_crystall	0	0	0	0	0	1	0	0	0	0	0	0	1	1	1	1	0	0	0	0	0	0	1	1	0	1	0
PF02441.12	Flavoprotein	0	0	0	0	0	0	2	6	0	0	1	2	0	0	0	0	0	0	0	0	2	0	0	0	0	0	0
PF02458.8	Transferase	0	0	0	0	0	0	0	0	0	0	0	0	0	0	0	0	0	0	0	0	0	0	0	1	2	0	0
PF02463.12	SMC_N	1	0	0	0	0	1	1	0	0	0	2	4	0	1	0	0	1	0	1	0	2	2	0	2	0	2	2
PF02475.9	Met_10	0	0	0	0	0	0	0	0	0	1	0	0	0	0	0	1	0	0	0	0	0	1	0	0	0	0	0
PF02518.19	HATPase_c	1	3	1	4	3	5	2	2	2	1	4	2	3	2	0	1	2	2	3	5	1	1	3	4	1	4	5
PF02538.7	Hydantoinase_B	0	0	0	0	0	1	0	0	0	0	1	0	1	1	1	1	1	1	0	0	2	0	1	1	0	1	1
PF02558.9	ApbA	0	1	1	1	1	1	0	0	1	0	1	0	0	0	1	1	1	0	0	0	1	1	0	1	0	1	1
PF02586.7	DUF159	0	1	1	1	1	1	1	1	0	0	0	0	1	0	0	1	0	0	2	0	1	0	1	0	1	1	1
PF02666.8	PS_Dcarbxylase	0	0	0	0	1	0	1	1	0	0	0	0	0	0	0	0	0	0	0	0	0	0	0	0	0	0	0
PF02668.9	TauD	0	0	0	0	1	1	0	0	1	0	0	0	0	0	0	0	0	0	0	0	0	0	0	0	0	0	0
PF02671.14	PAH	1	0	0	0	0	0	0	0	0	0	0	1	0	0	0	0	0	0	0	1	0	0	0	0	0	1	0
PF02676.7	TYW3	0	0	1	1	1	0	0	0	1	0	0	0	0	0	0	1	1	0	0	0	0	0	0	0	0	1	0
PF02686.8	Glu-tRNAGln	0	0	0	0	0	0	0	0	1	0	0	0	0	0	1	0	1	0	0	0	0	0	0	0	0	0	0
PF02724.7	CDC45	0	1	1	1	1	2	0	0	1	0	1	0	1	1	1	1	1	1	0	0	1	1	1	1	0	0	1
PF02731.8	SKIP_SNW	1	1	1	1	1	1	1	1	1	1	1	1	1	1	1	1	1	0	1	1	1	1	1	1	1	1	0
PF02732.8	ERCC4	1	3	1	3	3	3	3	1	3	0	3	1	3	3	3	2	2	2	1	0	3	3	3	3	1	2	2
PF02735.9	Ku	0	1	1	0	0	1	1	1	1	0	2	1	1	1	0	0	1	0	1	1	1	1	0	1	1	1	1
PF02747.8	PCNA_C	0	1	0	0	1	1	1	0	2	0	0	1	0	0	1	1	1	0	0	0	0	1	0	0	0	1	1
PF02751.7	TFIIA_gamma_C	0	1	1	1	0	1	0	1	1	0	0	1	0	0	1	2	1	1	1	0	1	1	1	0	0	1	1
PF02752.15	Arrestin_C	0	0	0	1	0	1	0	0	1	0	2	2	0	0	1	0	0	1	0	1	0	0	2	0	2	0	1
PF02755.8	RPEL	0	1	1	1	1	1	0	0	0	0	0	0	0	0	1	0	1	0	0	0	0	0	1	0	1	0	0
PF02765.10	Telo_bind	0	0	1	0	1	0	0	0	0	1	0	0	1	1	0	1	1	0	0	0	0	1	0	1	1	0	1
PF02791.10	DDT	0	1	0	1	0	1	0	0	0	0	0	0	0	0	1	0	0	0	0	0	0	0	0	0	0	1	0
PF02798.13	GST_N	0	0	0	0	0	0	0	0	0	0	0	0	1	0	0	0	0	0	0	0	0	0	0	0	1	0	1
PF02805.9	Ada_Zn_binding	0	0	0	1	0	1	1	0	0	0	0	0	0	0	0	0	0	0	0	0	0	0	0	0	0	0	0
PF02816.11	Alpha_kinase	0	0	0	0	0	0	0	1	0	0	0	4	0	0	0	0	0	0	0	0	0	0	0	0	0	0	0
PF02840.8	Prp18	0	0	0	0	0	0	0	1	0	1	0	1	0	0	0	1	1	0	1	0	1	1	0	0	1	0	0
PF02845.9	CUE	3	4	4	4	3	1	0	0	1	1	2	1	2	2	1	3	2	2	0	2	1	1	2	1	3	1	3
PF02847.10	MA3	0	0	0	0	0	0	0	0	0	0	0	0	0	0	0	0	0	0	2	0	0	0	0	0	0	0	1
PF02854.12	MIF4G	2	3	3	3	3	3	1	3	3	1	2	2	3	2	3	2	3	2	2	2	1	2	3	3	3	2	1
PF02862.10	DDHD	0	0	0	0	0	0	0	0	0	0	0	0	1	0	1	0	0	0	0	1	0	0	0	0	0	0	0
PF02889.9	Sec63	0	0	1	0	0	1	0	0	0	0	0	3	0	0	0	1	1	0	0	0	1	0	1	0	1	0	0
PF02891.13	zf-MIZ	1	1	1	0	1	1	1	1	1	1	0	1	0	0	1	0	2	1	1	0	3	1	0	2	1	2	0
PF02902.12	Peptidase_C48	1	0	2	0	2	1	1	1	4	1	1	1	0	1	2	1	0	0	3	1	1	2	2	1	0	1	2
PF02926.10	THUMP	0	0	0	0	0	0	1	0	1	0	0	0	0	0	0	1	0	0	0	0	1	0	0	0	1	0	0
PF02940.8	mRNA_triPase	0	1	1	1	1	1	1	0	1	1	1	1	0	0	1	1	1	0	0	0	1	1	0	1	0	1	1
PF02966.9	DIM1	1	1	1	1	1	1	1	1	0	1	1	2	1	1	1	2	0	1	1	1	1	0	1	1	1	1	1
PF02985.15	HEAT	0	0	0	0	0	1	2	0	1	0	0	0	0	0	0	1	1	0	0	0	2	1	0	0	1	1	0
PF02992.7	Transposase_21	0	0	0	0	0	0	0	1	0	0	0	7	0	0	0	0	0	0	0	0	0	0	0	0	1	0	0
PF02996.10	Prefoldin	1	1	0	1	0	0	0	0	0	0	1	0	0	1	1	0	0	1	0	0	0	0	1	1	0	0	1
PF03029.10	ATP_bind_1	0	0	0	0	0	0	0	0	0	0	1	0	1	0	0	0	0	0	0	0	0	0	0	1	0	0	0
PF03031.11	NIF	3	2	1	1	1	2	1	3	2	2	1	3	2	1	0	1	2	1	1	3	1	1	3	0	4	2	2
PF03033.13	Glyco_transf_28	0	1	0	0	0	1	0	1	0	0	1	1	0	2	2	1	1	0	0	0	0	0	1	0	0	1	1
PF03061.15	4HBT	0	1	0	1	0	0	0	0	1	0	2	0	0	0	0	1	0	0	0	0	0	0	0	0	0	0	0
PF03067.8	Chitin_bind_3	0	1	0	0	0	0	0	0	0	1	0	0	0	0	0	0	0	0	0	0	0	0	0	0	1	0	0
PF03081.8	Exo70	0	0	0	0	0	1	1	1	0	0	0	1	1	1	0	1	0	0	1	0	0	0	1	0	0	0	0
PF03097.11	BRO1	0	0	0	0	0	0	0	0	0	1	0	0	0	0	0	0	0	0	1	0	1	0	0	0	1	0	0
PF03098.8	An_peroxidase	0	0	1	0	1	1	0	0	0	0	0	0	1	1	0	0	0	1	0	0	0	0	1	0	0	0	0
PF03101.8	FAR1	0	0	1	0	0	1	1	0	0	0	2	1	3	3	2	5	3	0	0	0	0	0	1	3	1	0	2
PF03104.12	DNA_pol_B_exo	0	0	0	0	0	1	0	1	0	0	0	1	0	0	0	0	0	0	0	0	0	0	0	0	0	1	0
PF03105.12	SPX	0	1	1	1	1	0	0	1	1	1	1	1	2	1	0	0	0	0	1	1	1	0	0	0	0	1	0
PF03108.8	MuDR	0	1	1	0	1	0	0	0	0	0	0	0	0	0	0	0	0	1	0	0	0	0	1	0	0	0	0
PF03114.11	BAR	1	2	2	2	3	1	0	0	4	0	2	1	3	3	1	1	1	0	1	2	0	1	2	2	1	4	2
PF03126.11	Plus-3	1	1	1	1	1	1	1	1	1	1	1	1	1	1	1	1	1	1	1	1	1	1	1	0	1	1	1
PF03127.7	GAT	0	1	0	1	0	1	0	0	1	0	1	1	1	1	1	0	0	0	0	0	1	0	1	1	0	1	1
PF03131.10	bZIP_Maf	0	0	1	0	0	0	0	0	1	0	0	0	0	0	0	0	0	0	0	0	0	0	0	0	0	1	0
PF03152.7	UFD1	0	1	1	0	1	2	0	0	1	0	0	0	1	1	0	1	0	1	0	0	0	0	1	0	1	1	1
PF03153.6	TFIIA	0	2	2	2	2	2	2	1	1	0	1	0	2	1	1	1	1	2	0	3	2	1	2	2	1	1	2
PF03159.11	XRN_N	0	1	1	0	1	1	0	1	1	1	1	0	1	1	1	1	1	1	0	0	1	1	1	0	1	1	1
PF03162.6	Y_phosphatase2	0	0	0	0	0	0	0	0	0	1	0	0	0	0	0	0	0	0	0	0	0	0	0	0	3	0	1
PF03164.7	Mon1	0	0	0	0	1	0	0	1	1	1	0	0	1	1	1	1	1	0	0	0	0	0	1	1	1	1	1
PF03167.12	UDG	0	0	2	1	1	1	2	2	1	1	1	4	1	2	1	1	0	0	0	1	0	2	1	2	0	1	0
PF03171.13	2OG-FeII_Oxy	0	1	0	0	4	1	0	1	3	1	0	0	1	0	0	1	1	1	2	0	0	1	3	2	0	2	2
PF03178.8	CPSF_A	1	2	1	1	2	1	0	2	1	2	1	1	2	3	1	1	1	0	1	2	2	2	3	1	1	1	2
PF03184.12	DDE	0	22	2	0	0	4	2	0	0	2	2	0	4	0	0	0	0	14	1	45	0	3	51	0	5	0	0
PF03193.9	DUF258	0	0	0	0	0	0	0	0	0	0	1	2	0	0	0	0	0	0	0	1	0	0	0	1	0	0	0
PF03194.8	LUC7	1	1	1	1	1	1	1	1	1	1	1	0	1	1	1	1	1	1	1	2	1	1	1	1	0	1	0
PF03215.8	Rad17	0	0	0	0	0	2	1	0	1	1	1	0	1	0	0	1	1	1	0	1	0	1	1	1	0	0	1
PF03221.9	Transposase_Tc5	0	1	1	2	1	1	1	1	2	0	2	1	2	1	2	2	2	3	1	0	0	0	1	1	1	2	1
PF03226.7	Yippee	1	1	0	0	0	1	1	0	1	1	1	2	0	1	1	0	0	0	0	0	0	1	1	1	1	1	0
PF03235.7	DUF262	0	0	0	0	0	0	0	1	0	0	0	2	0	0	0	0	0	0	2	0	0	0	0	0	1	0	0
PF03256.9	APC10	0	1	1	1	1	0	1	0	0	1	0	0	1	1	1	1	0	1	0	0	0	0	1	0	0	0	1
PF03259.10	Robl_LC7	0	1	0	0	0	0	0	1	0	0	1	0	0	0	0	1	0	0	0	0	0	0	0	0	0	0	0
PF03291.9	Pox_MCEL	0	1	1	1	1	1	1	1	1	1	1	0	1	1	1	1	1	1	1	1	1	1	1	1	1	1	1
PF03330.11	DPBB_1	1	0	0	0	0	0	0	0	0	0	0	0	0	0	1	0	0	0	0	0	0	0	0	0	1	0	0
PF03343.6	SART-1	1	1	1	1	1	1	0	1	1	1	1	1	1	1	1	1	1	0	1	1	1	1	1	1	1	1	1
PF03357.14	Snf7	1	1	3	4	1	2	0	0	2	1	2	3	1	1	1	1	1	2	1	1	2	0	2	1	2	1	1
PF03366.9	YEATS	0	0	0	0	0	1	1	0	0	1	1	0	0	0	1	0	1	0	0	2	2	1	1	1	1	1	2
PF03367.6	zf-ZPR1	1	1	1	0	1	1	1	0	0	1	1	0	1	1	1	1	1	0	1	0	1	0	1	1	1	0	0
PF03370.6	CBM_21	1	1	1	1	1	1	1	1	4	2	0	1	0	0	0	1	1	1	1	5	0	0	1	1	0	2	1
PF03371.8	PRP38	0	1	1	1	1	0	1	1	1	1	1	1	0	1	1	1	1	0	0	2	1	1	0	1	0	1	1
PF03372.16	Exo_endo_phos	7	3	1	1	1	2	2	2	0	4	2	1	3	3	2	3	3	4	5	2	0	0	10	1	2	3	2
PF03377.6	Avirulence	1	0	0	1	0	0	0	1	0	0	1	1	1	1	1	0	0	0	1	4	0	0	0	1	0	1	1
PF03398.7	Ist1	0	0	0	1	1	0	0	0	0	0	0	0	0	1	0	0	0	0	0	0	1	0	1	1	0	0	0
PF03399.9	SAC3_GANP	0	0	0	1	0	0	1	0	0	0	0	1	0	0	2	0	0	1	1	1	2	1	0	0	1	0	1
PF03439.6	Spt5-NGN	1	1	1	1	1	1	1	1	1	1	1	6	1	1	1	1	1	1	1	1	0	1	1	0	1	1	1
PF03443.7	Glyco_hydro_61	2	1	0	0	0	0	0	1	0	0	0	1	0	0	0	0	0	0	1	0	0	0	0	0	0	0	0
PF03453.10	MoeA_N	0	1	1	1	0	0	0	0	1	0	0	0	0	0	0	0	0	0	0	0	0	0	0	0	0	1	0
PF03467.8	Smg4_UPF3	0	1	1	1	1	0	1	0	0	1	1	1	0	0	0	1	1	1	0	1	1	1	0	0	1	0	0
PF03517.6	ICln_channel	0	0	1	0	0	0	0	0	0	1	0	0	0	0	0	0	0	0	1	0	0	0	0	0	0	1	0
PF03531.7	SSrecog	1	0	0	0	1	0	1	1	0	1	1	0	0	0	1	0	0	0	1	1	1	1	0	1	1	1	1
PF03540.6	TFIID_30kDa	1	1	1	1	1	0	1	1	2	1	1	1	1	1	1	1	1	1	1	1	1	1	1	1	0	1	1
PF03556.8	DUF298	1	0	0	0	0	0	0	1	0	0	0	1	0	0	0	0	0	0	0	0	0	0	0	0	0	0	0
PF03568.10	Peptidase_C50	0	1	1	1	1	0	0	0	0	0	0	0	0	0	0	0	0	0	0	0	1	0	0	0	0	0	0
PF03587.7	EMG1	1	1	1	1	1	1	1	2	1	1	1	0	1	1	1	1	1	1	1	1	1	1	1	1	1	1	1
PF03604.6	DNA_RNApol_7kD	1	0	0	0	0	0	0	0	1	0	0	0	0	0	0	1	1	0	0	2	1	1	0	0	0	0	0
PF03637.10	Mob1_phocein	1	1	1	1	1	2	0	1	1	1	2	0	1	1	1	1	2	1	1	0	0	0	1	0	0	1	1
PF03657.6	UPF0113	0	0	1	0	0	1	0	1	1	0	1	1	0	0	0	0	0	0	1	2	0	1	1	0	1	1	0
PF03660.7	PHF5	1	0	1	1	1	1	1	0	1	1	1	0	1	1	1	1	1	0	0	1	1	1	1	1	0	1	1
PF03666.6	NPR3	0	0	0	0	1	0	0	0	0	1	0	0	1	0	1	1	0	1	0	0	0	0	0	1	0	1	0
PF03704.10	BTAD	0	0	0	1	1	0	0	0	1	0	0	0	0	0	0	0	0	0	0	1	0	0	0	0	0	0	0
PF03715.6	Noc2	1	1	1	1	1	1	1	1	1	1	1	0	1	1	1	1	1	0	1	1	1	2	1	1	1	1	1
PF03731.8	Ku_N	1	1	1	2	1	1	0	0	1	1	0	0	0	0	1	1	1	0	1	1	1	1	1	0	1	1	1
PF03732.10	Retrotrans_gag	0	2	0	0	0	3	0	2	0	1	0	5	0	2	0	0	1	0	2	1	0	0	2	0	7	0	0
PF03770.9	IPK	0	1	0	0	0	1	0	0	0	2	0	1	0	0	0	0	0	0	0	0	1	0	0	0	0	0	1
PF03813.7	Nrap	1	0	0	0	0	0	1	1	1	0	1	1	1	1	1	1	1	0	1	1	1	1	0	1	0	0	0
PF03834.7	Rad10	1	0	1	1	1	1	1	1	1	0	1	1	0	1	0	1	0	0	0	1	1	1	1	1	1	1	1
PF03835.8	Rad4	1	1	2	1	3	1	1	1	2	1	3	1	1	2	1	1	1	2	1	0	0	2	1	2	0	1	1
PF03847.6	TFIID_20kDa	1	1	1	1	1	0	1	1	1	2	1	1	0	1	1	1	1	0	1	1	1	1	1	1	0	1	1
PF03850.7	Tfb4	0	0	1	1	0	0	0	0	1	1	0	0	0	0	0	1	0	0	0	1	0	1	0	0	0	1	0
PF03851.7	UvdE	0	1	1	0	1	1	0	0	0	1	1	0	0	1	1	1	1	0	1	0	0	0	1	0	1	1	1
PF03853.8	YjeF_N	0	1	0	1	1	1	0	0	1	0	0	0	0	0	0	0	0	1	0	0	0	0	0	1	0	1	1
PF03870.8	RNA_pol_Rpb8	1	0	0	0	0	0	1	1	0	0	0	1	0	0	0	0	1	0	1	2	1	0	0	1	0	0	0
PF03871.7	RNA_pol_Rpb5_N	1	0	1	1	1	1	1	1	1	0	1	1	1	0	0	1	1	1	0	1	1	1	1	1	0	1	1
PF03874.9	RNA_pol_Rpb4	1	0	1	0	0	1	1	1	1	1	1	1	1	2	1	1	1	0	0	1	1	1	0	1	0	1	1
PF03876.10	RNA_pol_Rpb7_N	0	1	1	1	1	1	1	1	1	1	1	1	1	1	1	1	1	1	1	0	1	0	1	1	1	1	1
PF03879.7	Cgr1	1	1	1	1	1	1	1	1	1	0	1	1	0	0	1	1	1	1	1	0	1	1	1	1	1	1	1
PF03908.6	Sec20	0	0	0	0	0	0	0	0	0	0	0	4	0	0	0	0	0	0	0	0	0	0	0	0	0	0	0
PF03909.10	BSD	1	1	1	1	0	0	2	1	1	1	0	1	1	1	1	1	1	1	1	0	1	0	0	2	0	1	0
PF03914.10	CBF	1	1	1	2	2	1	2	1	0	2	1	2	2	2	2	1	2	0	2	1	2	2	2	1	2	1	2
PF03931.8	Skp1_POZ	1	0	0	0	0	0	0	1	0	0	0	0	0	0	1	0	0	0	0	0	0	0	0	0	0	0	0
PF03941.8	INCENP_ARK-bind	1	0	0	0	0	0	1	0	0	0	0	1	0	0	0	0	0	0	0	0	1	0	0	0	0	0	0
PF03962.8	Mnd1	0	0	0	0	0	0	1	0	0	0	0	0	0	0	0	0	0	0	0	0	1	1	0	0	0	0	0
PF03980.7	Nnf1	0	0	0	0	0	0	0	0	0	0	1	0	0	0	0	0	0	0	0	0	0	0	0	1	1	0	0
PF03983.5	SHD1	0	0	0	0	0	1	0	0	0	0	1	0	1	1	1	0	1	0	0	2	1	0	0	1	0	0	0
PF03985.6	Paf1	0	1	1	1	1	1	1	1	1	0	1	0	0	1	1	1	1	0	1	0	1	0	0	0	1	1	0
PF03998.6	Utp11	1	1	0	1	1	1	1	1	0	0	0	1	1	1	1	1	0	1	1	1	0	1	1	1	1	0	1
PF03999.5	MAP65_ASE1	0	0	0	0	0	0	0	0	0	0	0	1	1	0	0	0	0	0	0	0	1	0	0	1	0	0	1
PF04000.8	Sas10_Utp3	1	3	3	2	2	2	3	2	2	1	1	2	3	1	1	2	1	2	2	0	3	2	3	3	3	2	2
PF04003.5	Utp12	2	2	1	3	3	3	2	3	2	3	3	2	3	3	3	3	3	1	3	3	2	3	3	3	3	2	1
PF04004.6	Leo1	0	1	1	1	1	1	1	1	1	1	1	1	1	1	0	0	1	1	1	1	1	1	1	1	1	1	0
PF04006.5	Mpp10	1	1	1	1	1	1	1	1	1	1	1	1	1	1	1	1	1	0	1	0	1	0	1	1	1	1	1
PF04032.9	Rpr2	1	0	1	1	0	1	2	1	0	1	1	1	0	1	2	1	2	0	1	0	2	0	1	2	0	1	1
PF04034.6	DUF367	0	0	0	0	0	1	0	0	0	0	0	0	1	1	1	1	1	0	0	0	0	0	1	1	0	0	1
PF04037.6	DUF382	1	1	1	0	1	1	1	1	1	0	1	1	1	1	1	1	1	0	1	1	1	1	1	1	1	1	0
PF04042.9	DNA_pol_E_B	0	1	1	1	1	0	1	2	1	1	1	0	2	1	2	1	2	0	1	0	1	3	0	2	0	2	0
PF04051.9	TRAPP	1	1	1	1	0	0	0	1	0	1	0	0	1	1	0	0	0	2	1	0	0	1	0	0	0	0	0
PF04053.7	Coatomer_WDAD	1	0	0	0	0	1	0	2	1	0	0	0	1	1	0	1	1	0	0	2	0	1	1	0	0	1	0
PF04054.8	Not1	0	0	0	0	0	0	0	0	0	0	0	0	0	0	0	0	0	0	1	3	1	1	0	0	0	0	0
PF04055.14	Radical_SAM	0	0	0	0	0	0	0	1	0	0	1	1	1	0	0	0	0	0	1	0	0	0	0	0	1	0	0
PF04056.7	Ssl1	1	0	1	1	2	0	1	2	1	0	1	1	1	1	1	1	0	0	1	1	1	2	0	1	1	1	1
PF04063.7	DUF383	0	0	0	1	1	0	0	1	1	1	0	1	0	0	1	1	0	0	1	0	1	1	1	1	1	1	1
PF04065.8	Not3	0	1	1	1	1	0	1	0	0	1	0	0	0	0	0	0	1	1	0	1	1	1	0	0	1	0	0
PF04078.6	Rcd1	1	1	1	1	1	1	1	1	1	1	1	1	1	1	0	1	1	0	1	1	1	1	1	1	1	1	1
PF04081.6	DNA_pol_delta_4	0	1	0	0	0	0	0	0	0	1	0	1	0	0	0	1	0	0	0	0	0	0	0	0	1	0	0
PF04082.11	Fungal_trans	7	34	36	43	32	26	6	13	15	18	44	7	29	31	39	27	27	28	11	3	20	13	21	27	15	10	41
PF04084.7	ORC2	0	1	1	1	1	1	0	0	1	1	1	0	1	0	1	1	1	0	0	1	1	1	1	0	1	1	0
PF04090.5	RNA_pol_I_TF	0	0	0	0	0	0	0	1	0	0	1	0	0	0	1	1	1	0	0	0	1	0	1	1	0	0	1
PF04096.7	Nucleoporin2	1	0	0	0	0	0	1	1	0	0	0	1	0	0	0	0	0	0	1	1	1	0	0	0	0	1	0
PF04097.7	Nic96	0	0	0	0	0	0	0	1	0	0	0	0	0	0	0	0	1	0	0	1	0	2	0	0	0	0	0
PF04098.8	Rad52_Rad22	0	1	1	1	1	1	1	1	0	1	1	1	1	0	1	1	1	0	0	0	2	0	1	1	1	1	1
PF04104.7	DNA_primase_lrg	0	0	0	1	0	1	0	0	0	0	1	0	1	1	1	0	0	0	0	1	0	0	0	1	0	0	1
PF04108.5	APG17	1	0	0	0	0	0	0	0	0	0	0	0	0	0	0	0	1	0	0	0	0	0	0	0	0	0	1
PF04111.5	APG6	0	0	0	0	0	0	0	0	0	1	1	0	0	1	1	2	1	0	0	0	1	0	1	0	0	0	0
PF04112.6	Mak10	0	0	0	0	0	1	0	0	0	0	1	0	0	0	0	0	0	0	0	0	0	0	0	0	1	0	0
PF04118.7	Dopey_N	0	1	0	0	1	0	1	0	0	0	0	1	1	1	1	1	0	0	1	0	0	1	0	1	0	0	1
PF04119.5	HSP9_HSP12	0	1	0	0	0	0	2	1	0	2	0	0	0	0	0	0	0	0	0	0	0	1	0	0	0	1	0
PF04121.6	Nup84_Nup100	0	0	0	0	0	0	0	0	0	0	0	0	1	0	0	0	0	1	0	1	0	0	0	0	0	0	0
PF04124.5	Dor1	0	1	1	0	0	0	0	0	0	0	1	0	0	0	0	1	1	0	1	0	0	0	0	0	0	1	1
PF04127.8	DFP	0	0	0	0	0	1	0	0	0	0	0	0	1	0	0	1	0	1	0	0	0	0	0	0	0	0	1
PF04129.5	Vps52	1	0	0	0	0	0	0	1	0	0	0	0	0	0	0	0	0	0	0	0	0	0	0	0	1	0	0
PF04130.6	Spc97_Spc98	0	3	0	0	1	0	0	1	1	2	1	0	1	1	0	0	0	0	1	0	2	0	0	1	0	0	2
PF04135.5	Nop10p	0	0	1	1	0	1	1	0	1	1	0	1	0	0	0	0	0	0	1	0	1	1	0	0	0	0	0
PF04139.6	Rad9	0	1	0	0	1	0	1	1	1	1	0	1	1	1	1	1	1	0	1	1	1	0	0	1	0	0	1
PF04146.8	YTH	0	1	1	0	1	1	1	2	1	1	1	2	1	1	2	1	1	1	1	0	0	0	1	1	1	1	0
PF04147.5	Nop14	1	1	0	1	1	0	1	1	1	1	1	1	1	1	1	1	1	0	1	1	1	0	0	1	1	1	1
PF04153.11	NOT2_3_5	1	1	1	1	1	1	0	1	1	1	0	0	0	1	0	1	0	0	0	0	0	0	1	1	1	0	1
PF04157.9	EAP30	0	0	0	0	1	0	0	0	0	1	0	1	0	1	0	0	0	1	0	0	0	0	0	0	1	0	1
PF04158.7	Sof1	0	0	1	1	0	0	0	1	0	0	0	1	1	1	1	0	0	1	0	0	1	0	0	0	1	0	1
PF04177.5	TAP42	0	1	1	2	0	1	0	0	0	1	1	1	1	1	1	1	1	0	1	0	0	0	0	1	0	0	1
PF04179.5	Init_tRNA_PT	0	0	0	0	0	0	0	1	0	0	0	0	0	0	0	0	0	0	0	0	0	0	0	1	1	0	0
PF04180.7	LTV	0	1	1	1	1	1	1	1	1	1	1	1	1	1	1	0	1	0	1	1	1	1	1	1	1	1	0
PF04181.6	RPAP2_Rtr1	0	0	1	1	1	0	0	0	1	1	1	0	1	1	0	1	1	0	0	0	0	0	0	0	0	1	1
PF04182.5	B-block_TFIIIC	1	0	0	0	0	0	1	0	0	1	0	0	0	0	0	0	0	0	0	0	1	1	0	0	1	0	0
PF04189.6	Gcd10p	1	0	0	0	1	1	1	0	0	0	0	0	0	0	0	0	0	0	0	1	1	1	0	0	0	0	1
PF04192.5	Utp21	0	1	0	0	0	0	1	1	0	0	0	0	0	0	0	0	0	0	0	1	1	1	0	0	0	0	0
PF04194.6	PDCD2_C	1	1	0	1	0	1	0	0	1	1	1	0	1	0	0	0	0	1	0	1	0	0	1	1	0	1	0
PF04218.6	CENP-B_N	1	0	0	0	0	0	0	0	1	0	1	0	0	1	0	0	0	0	0	0	0	0	0	1	0	0	1
PF04366.5	DUF500	0	1	1	1	1	1	0	0	1	0	2	0	2	1	2	2	1	0	0	0	0	0	1	1	0	1	2
PF04383.6	KilA-N	0	1	0	2	2	1	3	0	2	1	1	0	2	2	2	2	0	2	0	7	2	1	1	1	0	3	1
PF04395.5	Poxvirus_B22R	0	1	0	1	1	0	0	0	1	0	1	0	1	1	1	1	1	1	0	2	0	0	0	1	0	0	0
PF04406.7	TP6A_N	0	0	0	0	0	0	0	0	0	0	0	1	0	0	0	0	0	0	0	0	1	1	0	0	0	0	0
PF04408.16	HA2	0	0	0	0	0	0	0	0	0	0	1	1	0	0	0	0	0	0	1	1	0	0	0	0	0	1	0
PF04410.7	Gar1	1	1	2	1	2	2	2	2	2	1	2	2	2	2	2	2	2	1	2	3	2	1	2	2	2	1	0
PF04419.7	4F5	0	0	0	0	0	0	0	0	0	1	0	1	0	0	0	0	0	0	0	0	0	0	0	0	0	1	0
PF04424.6	DUF544	0	0	0	0	1	0	0	0	1	0	1	0	0	0	0	0	0	0	0	0	0	0	0	0	0	1	1
PF04425.5	Bul1_N	0	0	0	1	0	0	2	0	1	0	3	0	0	0	0	0	0	0	0	0	0	0	0	1	0	1	0
PF04427.11	Brix	4	4	5	3	3	4	4	4	3	5	4	5	6	6	4	4	4	3	5	5	5	4	5	4	5	2	5
PF04433.10	SWIRM	2	2	3	3	3	3	3	1	3	1	2	2	2	2	3	3	3	2	2	7	3	4	2	3	2	3	3
PF04438.9	zf-HIT	1	2	2	3	0	1	2	0	2	0	1	1	1	1	3	2	1	1	1	0	0	1	1	0	2	1	2
PF04450.5	BSP	0	0	0	0	1	0	0	0	0	0	0	0	0	0	0	0	1	0	0	0	0	0	1	0	0	0	0
PF04468.5	PSP1	0	1	1	0	1	1	0	1	1	0	1	0	1	1	1	0	0	0	1	1	0	0	1	1	1	0	1
PF04495.7	GRASP55_65	0	0	0	0	0	1	0	0	0	0	0	0	0	1	0	0	1	0	0	1	0	1	0	0	0	0	0
PF04499.8	SAPS	0	0	0	0	1	0	0	1	0	0	0	0	0	1	0	0	0	0	1	0	0	1	0	0	1	0	0
PF04502.6	DUF572	1	1	2	1	2	0	0	1	2	0	1	1	1	0	1	2	1	1	2	1	1	2	0	2	2	2	0
PF04516.8	CP2	0	2	1	0	1	1	0	0	1	0	1	0	0	1	1	0	1	1	0	3	0	0	1	0	0	1	1
PF04542.7	Sigma70_r2	0	1	0	1	1	0	0	0	1	0	0	0	0	0	0	0	0	0	0	0	0	0	0	0	0	0	0
PF04548.9	AIG1	7	0	0	0	1	0	0	1	0	0	0	5	0	0	0	1	0	0	1	0	0	0	0	0	0	0	0
PF04563.8	RNA_pol_Rpb2_1	1	2	2	2	3	3	1	3	3	2	2	2	2	2	3	2	2	1	1	1	1	2	3	2	2	3	1
PF04564.8	U-box	0	1	1	1	1	0	0	0	1	0	1	0	1	1	1	2	1	0	1	1	0	0	1	1	0	1	1
PF04588.6	HIG_1_N	0	0	0	0	0	0	0	0	0	0	0	0	0	0	1	1	0	0	0	0	0	0	1	0	1	0	0
PF04603.5	Mog1	0	0	0	0	0	0	1	0	0	0	0	0	0	0	0	0	0	0	1	0	1	1	0	0	0	0	0
PF04614.5	Pex19	0	0	0	0	1	0	1	0	0	0	0	0	0	1	1	1	1	1	0	0	0	0	0	1	1	0	0
PF04615.6	Utp14	1	1	1	0	1	1	1	1	1	1	1	0	1	1	1	1	1	1	1	1	1	1	1	1	0	1	1
PF04641.5	Rtf2	4	1	3	3	0	2	2	3	2	1	1	9	2	2	0	1	1	2	2	1	1	2	2	2	2	2	1
PF04652.9	DUF605	1	1	1	1	0	1	0	1	1	1	1	1	0	0	1	0	1	1	0	0	0	1	1	0	0	1	0
PF04658.6	TAFII55_N	0	1	1	1	1	0	1	1	1	1	1	1	1	1	0	0	0	1	1	1	1	1	0	1	1	0	0
PF04667.10	Endosulfine	1	1	0	0	1	1	1	0	1	0	0	1	1	0	0	1	1	2	0	1	2	1	1	0	0	1	0
PF04675.7	DNA_ligase_A_N	1	0	0	1	0	1	0	1	1	0	0	0	0	0	0	0	0	0	0	0	0	1	1	0	1	0	1
PF04677.8	CwfJ_C_1	1	1	1	1	1	1	0	1	1	2	1	1	1	1	1	1	1	0	1	2	1	1	1	0	2	1	2
PF04683.6	Proteasom_Rpn13	1	0	0	0	0	0	0	0	1	0	0	0	0	0	0	0	0	1	0	0	0	0	0	0	0	0	0
PF04695.6	Pex14_N	0	1	0	1	1	0	0	0	1	0	2	0	1	1	2	2	1	2	0	0	0	0	0	1	1	1	1
PF04696.6	Pinin_SDK_memA	1	1	0	0	1	1	0	1	1	1	1	1	0	0	0	1	1	0	1	0	0	1	1	1	2	1	1
PF04719.7	TAFII28	1	1	1	0	1	1	1	1	0	0	1	4	0	0	0	0	0	1	1	0	1	1	0	0	1	0	1
PF04722.6	Ssu72	0	1	0	1	1	0	1	1	1	1	0	1	0	0	0	1	0	1	0	1	1	0	1	1	0	0	0
PF04729.6	ASF1_hist_chap	0	1	1	1	1	2	1	1	1	1	1	1	1	1	1	1	1	1	1	1	1	1	1	1	1	1	2
PF04739.8	AMPKBI	1	1	1	1	0	1	2	1	1	1	1	1	1	1	1	1	1	0	1	0	2	0	1	1	1	0	1
PF04749.10	PLAC8	0	1	0	1	0	0	0	1	0	0	0	0	1	0	0	1	0	0	0	0	0	0	0	0	0	0	0
PF04757.7	Pex2_Pex12	0	0	1	0	0	1	0	2	0	0	0	0	0	0	0	0	0	0	0	0	0	0	0	0	2	0	0
PF04762.5	IKI3	0	0	0	0	0	0	1	0	0	0	0	0	0	0	1	0	0	0	0	0	2	0	0	0	0	0	0
PF04774.8	HABP4_PAI-RBP1	1	0	1	0	0	1	0	1	0	0	1	0	1	1	1	0	0	0	1	0	0	0	0	0	0	0	1
PF04795.5	PAPA-1	0	0	0	0	1	0	1	1	1	1	1	2	1	1	1	0	1	1	0	0	1	0	0	1	1	1	1
PF04801.6	Sin_N	1	0	1	0	0	0	0	1	0	1	1	1	1	1	0	0	0	0	1	0	1	0	1	1	1	0	1
PF04802.8	SMK-1	0	0	0	0	0	0	0	1	0	0	1	0	1	0	0	0	0	0	0	0	1	0	1	0	0	0	0
PF04811.8	Sec23_trunk	0	0	0	1	1	0	1	0	0	0	1	0	1	1	1	1	1	1	1	0	1	0	0	1	0	2	1
PF04818.6	DUF618	1	1	1	1	2	3	1	1	2	1	2	1	2	1	1	2	1	0	1	0	1	0	0	1	0	2	3
PF04821.7	TIMELESS	1	0	0	1	0	1	1	1	0	1	1	0	1	1	0	0	0	1	1	0	1	1	1	1	1	0	1
PF04825.6	Rad21_Rec8_N	1	1	0	0	1	0	1	2	1	1	1	1	0	0	2	1	1	0	1	0	2	1	0	0	0	1	1
PF04828.7	GFA	0	0	1	2	1	2	0	0	1	0	0	0	1	1	0	0	1	1	0	0	0	0	1	1	0	0	1
PF04847.5	Calcipressin	0	1	1	1	1	1	0	1	1	0	1	0	0	0	0	1	1	1	0	1	0	1	1	1	1	1	1
PF04851.8	ResIII	2	2	3	2	3	2	2	3	2	1	2	2	3	3	4	3	2	0	1	4	4	2	2	3	1	1	2
PF04855.5	SNF5	0	0	0	0	0	2	1	0	0	0	0	0	1	1	1	1	0	0	0	1	1	0	2	1	0	1	1
PF04857.13	CAF1	0	1	0	0	0	1	0	0	2	0	1	0	0	0	1	1	1	0	0	0	0	1	1	1	1	0	1
PF04880.6	NUDE_C	1	1	1	0	1	0	0	0	1	1	1	1	1	0	0	1	1	1	0	2	0	0	1	0	0	1	0
PF04889.5	Cwf_Cwc_15	0	1	1	1	0	1	1	1	1	1	0	0	0	0	0	1	1	0	0	1	1	0	1	1	1	0	0
PF04900.5	Fcf1	2	2	2	0	2	2	2	2	2	2	2	2	1	1	2	1	2	2	2	1	2	2	1	2	2	1	0
PF04908.8	SH3BGR	0	1	1	0	0	0	0	0	1	1	1	0	1	1	1	0	0	0	0	0	0	0	0	1	1	1	0
PF04910.7	DUF654	1	1	1	1	1	1	0	1	1	0	1	1	1	1	1	1	1	1	0	0	0	0	1	1	1	1	0
PF04912.7	Dynamitin	0	0	1	0	0	1	1	0	0	0	0	1	1	1	1	0	0	0	1	1	0	0	1	1	0	0	0
PF04921.7	XAP5	1	1	1	1	1	0	0	1	1	1	0	1	0	0	0	0	0	0	1	1	0	1	1	0	0	0	0
PF04928.10	PAP_central	1	1	1	1	1	1	1	1	1	1	1	1	1	1	0	1	1	1	1	3	1	1	1	1	1	1	0
PF04931.6	DNA_pol_phi	1	0	1	0	1	1	0	1	0	0	1	0	0	0	1	0	0	0	0	0	1	1	0	0	0	0	1
PF04934.7	Med6	1	0	1	1	0	1	0	0	1	0	1	1	1	1	1	1	1	1	1	0	1	0	0	1	1	1	1
PF04935.5	SURF6	0	0	1	1	1	1	1	1	1	1	1	0	1	1	1	0	1	1	1	1	1	1	1	1	0	1	0
PF04938.5	SIP1	0	1	1	0	0	0	1	1	0	0	0	0	0	0	0	0	0	0	1	0	1	2	0	0	0	0	0
PF04939.5	RRS1	1	1	1	1	1	1	1	1	1	1	1	1	1	1	1	1	1	1	1	0	1	1	1	1	1	1	1
PF04950.5	DUF663	1	1	2	1	1	1	1	1	1	1	1	1	1	1	1	1	1	1	1	1	2	1	1	1	1	0	1
PF04959.6	ARS2	1	1	1	1	1	1	0	1	1	0	1	1	1	1	1	1	1	1	1	0	0	1	1	1	1	1	1
PF04969.9	CS	0	1	1	0	1	0	0	0	1	0	0	0	0	0	0	0	0	0	0	0	1	0	0	0	1	0	0
PF04979.7	IPP-2	1	1	1	2	1	1	1	1	1	1	1	1	1	1	1	0	1	1	1	1	1	0	1	1	0	0	1
PF04998.10	RNA_pol_Rpb1_5	3	3	4	3	3	3	3	3	3	3	3	3	4	4	3	3	3	3	5	4	3	3	3	3	3	3	3
PF05004.6	IFRD	0	1	1	1	0	0	1	0	1	0	0	0	0	0	0	0	0	0	0	0	0	0	0	0	0	0	0
PF05021.8	NPL4	0	0	0	0	0	0	0	1	0	1	0	0	0	0	0	0	0	0	0	0	0	0	0	0	1	0	0
PF05022.5	SRP40_C	0	1	0	1	0	1	1	1	0	1	1	1	1	1	1	0	1	1	1	0	0	0	1	1	0	0	1
PF05029.6	TIMELESS_C	0	0	1	0	1	0	0	0	1	0	0	0	0	0	1	1	1	0	0	0	0	0	0	0	0	1	0
PF05032.5	Spo12	0	0	1	0	0	0	0	0	0	2	0	1	0	0	1	1	0	0	1	0	1	0	1	0	1	1	0
PF05033.9	Pre-SET	1	0	0	0	1	0	0	0	1	0	0	0	0	0	0	0	0	0	0	0	0	0	0	0	0	1	0
PF05057.7	DUF676	0	0	0	0	1	1	0	0	0	0	1	1	3	0	1	0	2	1	1	0	0	0	1	2	1	0	3
PF05063.7	MT-A70	1	0	1	1	0	0	1	1	1	0	0	0	0	0	0	0	0	0	0	0	1	0	0	0	0	0	0
PF05064.6	Nsp1_C	0	1	1	1	1	1	1	1	1	1	0	1	1	1	1	1	1	1	0	1	1	1	0	1	1	1	1
PF05127.7	DUF699	1	1	1	1	1	1	1	1	1	1	1	1	1	1	1	1	1	1	1	1	0	0	1	1	1	1	1
PF05129.6	Elf1	1	0	1	0	0	1	1	1	1	1	1	1	0	0	1	1	1	1	1	1	1	1	1	1	0	1	1
PF05132.7	RNA_pol_Rpc4	0	0	1	0	1	0	1	1	1	1	0	0	0	0	1	0	0	1	0	0	1	0	1	1	0	1	0
PF05148.8	Methyltransf_8	1	1	1	1	1	1	1	1	1	0	1	0	1	1	1	1	1	1	1	1	0	1	1	1	1	1	1
PF05158.5	RNA_pol_Rpc34	1	0	0	0	0	0	1	1	0	1	0	1	0	0	0	0	0	0	0	1	1	0	0	0	1	0	0
PF05172.6	MPPN	1	0	0	0	0	0	1	1	0	1	0	1	0	0	0	0	0	0	1	0	2	0	0	0	1	0	0
PF05176.7	ATP-synt_10	0	0	0	0	0	0	0	0	1	0	0	0	0	0	0	0	0	0	0	0	0	0	0	1	0	0	1
PF05178.5	Kri1	1	1	0	1	1	1	1	1	1	1	1	0	1	1	1	1	1	1	1	1	1	1	1	1	1	1	1
PF05179.7	CDC73	0	1	1	1	1	0	0	1	1	0	0	0	1	1	0	1	0	1	0	1	1	0	1	0	1	1	0
PF05180.5	zf-DNL	0	0	0	1	1	1	1	0	1	0	0	0	0	0	1	1	1	0	0	0	0	0	1	0	1	0	1
PF05181.5	XPA_C	1	0	1	1	1	1	1	1	1	0	1	1	1	1	0	1	1	0	1	0	1	1	1	1	1	1	1
PF05182.6	Fip1	0	1	1	1	1	0	1	0	1	1	1	1	1	1	1	1	1	0	0	0	1	1	1	1	0	0	0
PF05183.5	RdRP	2	0	1	1	2	2	0	4	1	0	3	3	1	1	1	2	3	1	3	2	0	1	2	3	0	2	1
PF05186.6	Dpy-30	0	1	1	0	0	1	0	0	0	0	1	0	0	0	1	1	1	1	0	0	1	1	1	1	0	0	1
PF05192.11	MutS_III	1	2	2	2	3	3	3	3	3	3	3	0	3	3	3	3	3	2	2	1	3	2	2	3	1	2	2
PF05193.14	Peptidase_M16_C	0	1	1	1	1	0	0	1	1	0	0	0	0	0	0	0	0	0	1	0	1	0	0	1	0	0	0
PF05199.6	GMC_oxred_C	0	0	0	0	0	0	0	0	0	0	0	0	0	0	0	0	1	1	1	0	0	0	0	0	0	0	0
PF05203.9	Hom_end_hint	0	1	1	0	0	1	0	0	0	0	0	0	0	0	0	0	0	0	0	0	0	0	0	0	0	0	0
PF05205.5	COMPASS-Shg1	0	1	0	0	1	1	0	1	1	0	1	0	1	1	0	0	1	1	0	0	0	1	1	1	0	0	1
PF05207.6	zf-CSL	0	0	0	0	0	0	0	0	0	1	1	0	0	0	0	1	1	0	0	0	0	0	0	1	0	0	0
PF05224.5	NDT80_PhoG	0	2	2	3	2	3	1	0	2	0	2	0	2	3	3	3	2	0	0	7	1	0	3	2	0	1	3
PF05234.4	UAF_Rrn10	0	1	1	1	0	0	0	0	0	0	0	0	0	1	1	1	1	1	0	0	1	0	1	0	0	0	1
PF05236.7	TAF4	1	0	0	0	0	1	1	1	0	1	0	2	0	0	0	1	1	0	1	1	1	1	1	0	1	1	1
PF05238.6	CHL4	0	0	1	1	0	0	0	0	0	0	0	0	0	0	0	1	0	0	0	0	0	1	0	0	0	0	0
PF05285.5	SDA1	1	1	1	1	1	0	1	1	1	1	1	1	1	1	1	1	1	0	1	1	1	1	1	1	1	1	1
PF05291.4	Bystin	1	0	1	0	1	0	1	1	0	1	1	1	1	1	1	0	0	1	1	0	1	1	0	0	0	0	0
PF05327.4	RRN3	0	0	0	1	1	1	0	0	0	0	1	0	0	0	1	1	1	0	0	1	0	0	1	1	1	0	0
PF05347.8	Complex1_LYR	0	0	0	0	0	0	0	0	0	0	0	0	0	0	0	0	0	0	0	0	0	0	0	0	2	0	1
PF05348.4	UMP1	0	0	1	0	0	0	0	0	0	0	0	1	0	0	1	0	0	1	1	0	1	0	0	0	1	0	0
PF05383.10	La	1	0	0	0	0	0	0	0	0	1	1	0	0	0	0	0	1	0	0	3	3	0	0	1	1	0	0
PF05397.5	Med15_fungi	0	0	0	0	0	0	0	0	0	0	0	0	0	0	0	0	0	0	0	4	1	1	0	0	1	0	0
PF05422.5	SIN1	1	0	0	1	0	1	1	1	1	1	0	1	0	0	0	1	0	0	1	1	0	0	0	0	0	0	1
PF05470.5	eIF-3c_N	1	0	0	0	0	0	0	1	0	0	0	3	0	0	0	0	0	0	0	0	0	0	0	0	0	0	0
PF05486.5	SRP9-21	0	0	0	1	0	1	1	0	1	1	1	0	1	1	1	1	1	0	0	0	1	1	0	0	1	1	1
PF05495.5	zf-CHY	0	1	2	2	1	1	1	0	0	0	1	0	1	1	1	1	2	1	0	1	0	1	1	2	0	1	2
PF05499.5	DMAP1	0	1	0	0	0	1	1	0	1	0	1	1	1	0	1	1	1	0	0	0	1	1	1	1	0	1	0
PF05502.6	Dynactin_p62	1	1	1	1	1	0	1	0	1	1	1	1	1	1	1	1	1	1	1	1	0	0	1	1	0	1	0
PF05508.4	Ran-binding	0	0	0	0	1	0	0	0	0	0	0	0	0	0	0	0	1	0	0	0	1	1	0	1	0	0	0
PF05532.5	CsbD	3	1	0	0	0	1	0	0	0	0	0	0	0	0	0	0	1	0	1	0	0	0	1	0	0	0	1
PF05572.6	Peptidase_M43	0	0	0	0	0	0	0	1	0	0	0	0	1	0	0	0	0	0	0	0	0	0	0	0	1	0	0
PF05615.6	THOC7	0	0	1	1	1	1	0	1	1	1	0	0	0	1	0	0	1	1	0	1	1	1	1	1	0	1	1
PF05625.4	PAXNEB	0	1	1	1	1	0	1	0	0	0	1	0	0	0	0	1	1	1	0	0	1	0	0	0	0	1	0
PF05645.6	RNA_pol_Rpc82	1	0	0	1	0	0	0	0	1	0	0	1	0	0	0	0	0	1	0	0	0	1	0	1	0	0	0
PF05648.7	PEX11	0	0	0	0	0	0	1	1	0	0	0	1	0	0	0	0	0	0	0	0	0	0	0	0	0	0	0
PF05664.4	DUF810	0	0	0	0	0	0	0	0	0	0	0	0	0	0	0	0	1	0	0	0	0	0	0	0	0	1	1
PF05669.5	Med31	0	0	0	0	1	0	1	1	0	0	1	0	1	0	0	0	0	0	0	0	1	0	0	0	1	0	0
PF05699.7	hATC	0	0	0	0	0	0	0	1	0	0	0	1	4	0	0	0	0	4	0	0	0	0	0	0	0	0	0
PF05700.4	BCAS2	1	0	0	0	0	0	1	0	1	0	1	1	0	0	0	1	1	1	1	1	1	0	0	1	0	0	0
PF05707.5	Zot	0	1	0	0	1	1	0	1	0	0	0	0	0	0	0	0	0	0	0	0	0	0	0	0	0	0	0
PF05712.6	MRG	1	1	1	1	1	0	1	1	1	0	1	1	0	0	0	0	1	0	0	1	1	1	0	1	1	1	0
PF05721.6	PhyH	0	0	0	0	0	0	0	0	0	1	0	0	1	0	0	0	0	0	0	0	0	0	0	0	1	0	1
PF05729.5	NACHT	8	2	3	5	5	7	0	7	1	0	9	7	4	1	2	4	12	2	1	0	0	1	2	2	0	0	3
PF05739.12	SNARE	0	0	1	0	0	1	1	2	1	0	0	0	0	0	0	0	0	1	1	0	0	1	0	0	1	1	0
PF05743.6	UEV	0	1	1	1	1	0	0	0	0	1	1	0	1	1	1	1	0	1	0	0	0	0	0	1	1	0	0
PF05764.6	YL1	1	0	0	0	0	1	0	1	0	1	1	0	0	0	1	0	1	0	1	0	1	1	1	0	1	0	1
PF05773.15	RWD	1	2	0	1	1	0	0	1	2	0	0	0	2	1	1	0	1	1	0	0	0	1	0	0	1	2	0
PF05783.4	DLIC	1	0	0	0	1	0	0	1	1	1	0	1	0	0	0	1	0	0	1	2	0	0	0	0	1	1	0
PF05786.7	Barren	1	0	1	0	0	1	1	1	1	1	0	2	0	1	1	0	1	0	1	1	1	0	1	0	1	1	1
PF05793.5	TFIIF_alpha	1	0	2	1	1	1	1	1	1	1	1	1	1	1	1	1	1	1	1	1	0	1	1	1	0	1	1
PF05794.6	Tcp11	1	2	2	2	2	2	1	0	1	0	0	1	2	2	2	1	1	1	2	0	1	0	1	2	0	1	1
PF05804.5	KAP	0	0	0	0	0	1	0	0	0	0	0	0	0	1	1	0	1	0	0	0	0	0	0	0	0	0	0
PF05833.4	FbpA	0	0	1	0	1	1	0	0	1	0	0	0	0	1	0	1	1	0	0	0	0	0	1	0	0	1	1
PF05837.5	CENP-H	0	0	0	0	0	0	0	0	0	0	1	0	1	1	1	0	0	0	0	0	0	1	0	0	1	1	0
PF05839.4	Apc13p	0	1	1	0	0	0	1	0	1	0	0	0	0	0	0	1	1	0	0	0	1	0	0	0	0	0	1
PF05841.4	Apc15p	0	1	0	0	1	0	1	0	0	0	0	0	0	0	0	0	0	0	0	0	1	0	0	0	0	0	0
PF05843.7	Suf	3	3	2	2	3	1	2	3	2	1	3	0	2	2	2	3	3	2	3	3	6	2	2	4	3	1	2
PF05859.5	Mis12	0	1	1	0	0	0	0	0	0	0	0	0	0	0	0	0	0	0	0	0	0	0	0	1	1	0	0
PF05890.5	Ebp2	1	1	1	1	1	1	1	1	1	0	1	1	1	1	1	1	1	1	1	0	1	1	1	1	0	1	1
PF05903.7	DUF862	0	0	0	0	0	0	0	0	1	0	0	1	0	0	0	0	0	0	0	1	0	0	0	0	0	0	1
PF05916.4	Sld5	1	0	0	1	0	0	2	1	1	1	0	4	1	1	1	1	1	0	0	1	3	2	0	2	1	1	1
PF05918.4	API5	1	0	0	0	0	0	0	1	0	0	0	0	0	0	0	0	0	0	1	0	0	0	0	0	0	0	0
PF05920.4	Coprinus_mating	0	1	0	2	0	0	1	3	0	1	0	1	0	0	0	0	0	0	2	2	1	0	0	0	0	0	0
PF05958.4	tRNA_U5-meth_tr	0	0	0	1	0	0	0	0	0	0	0	0	1	1	0	0	0	0	0	0	0	0	0	1	1	1	0
PF05965.7	FYRC	1	0	0	0	0	0	0	1	0	0	0	0	0	0	0	0	0	0	0	3	0	0	0	0	0	0	0
PF05970.7	DUF889	0	0	0	0	0	1	0	2	0	1	0	2	3	0	0	0	0	0	0	0	0	0	0	0	0	0	0
PF05983.4	Med7	0	1	1	1	1	0	1	1	1	0	1	0	0	1	0	0	1	1	1	1	1	1	0	0	1	1	1
PF05995.5	CDO_I	0	1	1	0	2	1	0	0	1	0	0	0	0	0	0	0	0	0	0	0	0	0	0	0	0	1	0
PF05997.5	Nop52	1	0	0	0	0	0	0	1	0	0	0	0	0	0	0	0	0	0	0	1	1	1	0	0	1	0	0
PF06003.5	SMN	0	1	1	1	1	1	0	1	3	0	0	0	1	0	1	1	1	0	1	0	0	1	0	1	0	1	1
PF06025.5	DUF913	0	0	0	0	1	0	0	1	0	0	0	0	0	0	0	0	0	0	0	0	0	0	0	0	1	0	0
PF06046.6	Sec6	0	1	1	1	1	0	0	0	1	0	1	0	1	1	1	1	0	0	1	0	0	0	0	1	0	1	0
PF06047.4	SynMuv_product	0	0	0	0	0	0	0	1	0	1	0	1	0	0	0	0	0	0	1	1	0	0	0	0	1	0	0
PF06058.6	DCP1	1	1	0	1	1	0	0	0	0	1	0	1	0	0	0	0	0	0	0	0	0	0	0	0	1	0	0
PF06068.6	TIP49	2	2	2	2	2	2	2	2	2	2	2	2	2	2	2	2	2	0	1	4	2	2	2	2	2	2	2
PF06087.5	Tyr-DNA_phospho	1	1	1	1	1	1	0	1	1	1	1	1	0	0	0	2	1	1	0	0	1	1	2	0	1	1	0
PF06090.5	Ins_P5_2-kin	0	1	0	1	1	0	1	1	1	0	1	0	1	1	0	0	1	0	0	0	0	1	0	1	0	0	0
PF06093.6	Spt4	0	0	0	0	0	1	0	0	0	0	1	0	0	0	0	0	0	0	0	0	0	0	1	0	0	0	0
PF06094.5	AIG2	0	0	0	0	0	0	0	0	1	0	1	0	1	1	1	0	0	1	0	1	0	0	0	1	0	1	0
PF06102.5	DUF947	1	1	1	1	1	1	1	1	1	1	1	1	1	1	1	1	1	1	1	0	1	1	1	1	0	1	1
PF06148.4	COG2	0	0	1	1	0	0	0	0	1	0	0	0	1	1	0	0	0	0	0	0	0	0	0	0	0	0	0
PF06159.6	DUF974	0	0	0	0	0	1	0	1	0	1	0	1	1	1	0	0	0	0	1	0	0	0	1	1	0	0	1
PF06179.5	Med22	1	0	1	0	0	0	0	0	1	0	0	1	1	0	0	0	1	1	0	0	1	0	1	0	0	0	1
PF06201.6	PITH	2	0	0	0	0	1	0	0	0	2	0	1	0	0	0	0	0	0	0	1	0	0	1	1	2	1	0
PF06220.5	zf-U1	1	2	1	2	0	1	1	1	1	1	2	2	1	1	1	1	0	0	1	1	1	2	1	1	1	1	0
PF06221.6	zf-C2HC5	0	1	1	1	1	0	0	0	1	1	1	1	1	1	1	0	1	0	1	1	1	1	1	0	1	0	1
PF06229.5	FRG1	1	0	0	1	0	1	0	1	0	0	1	1	0	0	0	1	1	0	1	0	0	0	1	0	1	0	0
PF06244.5	DUF1014	1	1	0	0	0	1	1	0	0	1	1	1	0	1	1	0	0	1	1	0	0	1	0	0	1	0	1
PF06246.5	Isy1	1	1	0	1	0	1	0	0	0	0	1	1	1	0	1	0	0	1	1	0	1	1	1	1	1	0	1
PF06320.6	GCN5L1	0	0	1	1	0	0	0	0	1	0	1	0	1	1	1	1	0	1	0	0	0	0	1	1	0	0	0
PF06331.5	Tbf5	0	0	0	0	0	1	1	0	0	0	1	0	0	0	1	1	1	1	0	0	1	1	1	1	0	1	1
PF06371.6	Drf_GBD	0	1	0	0	1	1	0	1	0	0	1	1	1	0	1	0	1	0	1	1	0	0	1	1	1	0	1
PF06391.6	MAT1	0	1	1	1	0	1	0	0	1	0	0	0	0	0	0	0	0	0	0	1	0	1	1	0	1	1	0
PF06398.4	Pex24p	0	1	1	1	1	0	0	0	0	0	0	0	0	0	0	0	0	1	0	0	0	1	0	0	0	1	0
PF06413.4	Neugrin	0	1	1	1	1	0	1	0	1	0	0	1	0	1	0	1	1	0	0	0	0	0	0	1	0	0	0
PF06424.5	PRP1_N	1	1	1	1	1	1	1	1	1	1	1	1	1	1	1	1	1	0	1	1	1	1	1	1	1	1	1
PF06428.4	Sec2p	1	2	1	2	1	1	1	2	1	0	0	1	1	2	2	1	1	1	1	0	0	0	1	1	0	2	2
PF06441.5	EHN	0	0	0	0	0	0	0	0	0	0	1	0	1	0	1	1	1	0	0	0	0	0	0	0	0	0	0
PF06487.5	SAP18	0	0	0	0	0	0	0	0	1	1	0	1	1	1	0	0	1	0	1	1	0	0	0	0	0	1	0
PF06632.5	XRCC4	0	1	2	1	0	0	0	0	1	0	1	0	1	1	1	1	1	0	0	0	0	0	0	1	0	1	0
PF06657.6	DUF1167	0	1	1	0	0	0	0	0	1	0	1	0	0	0	0	0	0	0	0	0	0	0	0	1	0	1	0
PF06658.5	DUF1168	1	1	1	1	1	1	0	1	1	1	1	0	1	1	1	1	0	1	1	0	0	0	1	1	1	1	0
PF06677.5	Auto_anti-p27	1	0	0	0	0	0	0	1	0	1	0	0	0	0	0	0	0	0	1	0	0	0	0	0	0	0	0
PF06732.4	Pescadillo_N	0	1	1	1	1	1	1	0	1	0	0	0	1	0	1	0	1	1	0	0	1	0	1	1	0	1	1
PF06733.8	DEAD_2	1	1	1	1	1	1	1	1	1	1	1	1	1	1	1	1	1	1	1	2	2	1	1	1	1	0	1
PF06741.6	LsmAD	1	1	1	1	1	0	1	0	1	1	0	0	1	1	0	0	0	1	0	2	0	1	0	1	1	1	0
PF06807.7	Clp1	0	0	1	1	1	1	0	0	0	0	1	0	0	1	0	1	0	2	1	0	0	1	0	1	1	2	1
PF06825.5	HSBP1	1	0	0	1	0	0	0	1	0	0	0	1	0	0	0	0	1	1	0	0	0	1	0	0	0	0	1
PF06839.5	zf-GRF	0	0	0	0	0	0	0	0	1	0	0	0	1	1	2	0	0	1	0	0	0	0	0	0	0	1	1
PF06858.7	NOG1	0	0	0	0	0	0	1	0	0	0	0	0	0	0	0	1	1	0	0	0	1	1	0	0	1	0	0
PF06862.5	DUF1253	0	1	1	1	0	1	1	1	1	1	1	1	1	1	1	1	1	1	1	1	1	1	1	1	0	1	0
PF06870.5	RNA_pol_I_A49	0	1	1	0	1	1	0	1	1	0	1	0	1	1	1	1	1	0	0	1	1	1	1	1	1	1	1
PF06881.4	Elongin_A	1	1	0	1	0	1	1	1	1	1	0	1	1	1	0	1	0	1	0	0	0	0	0	0	0	0	0
PF06911.5	Senescence	0	0	1	1	1	1	0	1	1	1	0	0	0	0	1	1	0	0	1	0	0	0	1	0	0	1	1
PF06978.4	POP1	0	1	1	1	1	1	0	0	1	0	0	0	1	1	1	1	1	0	0	0	0	1	1	1	0	1	1
PF06985.4	HET	0	0	0	0	2	3	0	0	1	0	5	0	1	2	4	0	3	1	3	0	0	0	1	4	0	0	2
PF06991.4	MFAP1_C	1	1	1	1	1	1	1	0	1	1	1	1	1	1	1	1	1	1	1	0	1	1	0	0	1	1	1
PF07000.4	DUF1308	0	0	0	0	1	0	0	0	0	0	0	1	0	0	0	1	1	1	1	0	0	0	0	0	0	0	1
PF07005.4	DUF1537	0	1	1	0	0	0	0	0	0	0	1	0	0	1	0	0	0	0	0	0	0	0	0	1	0	0	0
PF07034.4	ORC3_N	0	0	0	0	0	0	0	0	0	0	0	0	0	0	0	0	0	0	1	1	1	1	0	0	0	0	0
PF07039.4	DUF1325	0	0	1	1	0	0	0	1	1	1	1	1	1	1	0	1	0	0	1	0	0	0	0	0	1	0	0
PF07052.4	Hep_59	1	0	1	1	1	0	0	0	1	0	0	0	0	0	0	0	0	0	1	0	0	0	0	0	1	1	0
PF07061.4	Swi5	0	1	0	0	0	0	1	0	1	0	0	0	0	0	0	0	0	1	0	0	0	0	1	0	0	0	0
PF07093.4	SGT1	0	1	1	1	0	1	0	1	1	0	0	0	1	1	0	0	0	0	1	0	0	0	1	1	0	1	1
PF07106.6	TBPIP	0	0	1	0	0	1	0	0	0	1	0	0	0	0	0	0	0	1	0	2	1	1	1	0	0	0	0
PF07200.6	Mod_r	0	1	1	1	1	1	0	0	0	0	1	0	0	0	1	1	0	1	0	0	0	0	1	1	1	1	0
PF07201.4	HrpJ	0	0	1	1	0	0	0	0	1	0	1	0	0	0	1	1	1	0	0	0	0	0	0	1	0	1	0
PF07228.5	SpoIIE	1	0	0	1	0	0	0	1	0	0	0	1	0	1	0	0	0	0	0	0	0	0	0	0	0	0	1
PF07282.4	Transposase_35	0	0	0	0	0	0	0	0	0	0	0	0	0	0	0	0	0	0	0	5	0	0	0	0	0	0	0
PF07350.5	DUF1479	0	0	0	0	0	0	0	0	0	0	0	0	0	0	1	1	1	0	0	0	0	0	0	0	0	0	1
PF07393.4	Sec10	0	0	0	0	0	0	1	0	0	0	0	0	0	0	0	0	0	0	1	1	2	0	0	0	0	0	0
PF07445.5	priB_priC	0	1	0	0	0	0	0	0	0	0	0	0	0	0	0	0	0	1	0	0	0	0	1	0	0	0	0
PF07491.4	PPI_Ypi1	0	0	1	1	0	1	2	1	0	1	0	2	1	1	1	0	1	0	0	1	1	1	1	0	0	1	0
PF07500.7	TFIIS_M	1	2	1	1	1	0	1	1	2	0	0	0	1	1	0	0	0	2	0	1	2	2	0	0	1	1	1
PF07522.7	DRMBL	0	0	1	0	0	0	1	1	1	1	1	0	1	1	1	0	1	1	0	0	0	0	1	1	0	2	0
PF07524.6	Bromo_TP	2	0	1	1	1	1	3	1	2	0	2	1	1	2	1	1	0	1	2	0	2	0	0	1	0	1	1
PF07529.6	HSA	0	0	0	0	0	0	1	0	0	0	0	0	1	1	1	1	0	0	1	1	0	0	0	0	0	1	1
PF07534.9	TLD	0	1	1	0	0	0	0	1	0	0	0	1	0	0	0	0	0	1	0	0	0	0	0	0	1	1	0
PF07539.5	DRIM	1	0	0	0	0	0	0	0	0	0	0	1	0	0	0	0	0	0	1	0	0	1	0	0	0	0	0
PF07541.5	EIF_2_alpha	0	0	0	0	0	0	0	0	0	0	0	0	0	0	0	0	0	0	1	2	0	0	0	0	0	0	0
PF07543.5	PGA2	0	0	0	0	0	0	0	0	0	0	1	0	0	1	0	0	0	0	0	0	0	0	0	1	0	0	0
PF07544.6	Med9	0	0	1	0	0	1	0	0	1	0	1	0	1	0	0	1	0	1	0	0	0	1	1	0	0	1	0
PF07558.4	Shugoshin_N	0	0	0	0	1	1	0	0	1	0	0	0	0	1	0	0	0	0	0	0	0	0	1	1	0	1	0
PF07569.4	Hira	0	0	0	0	0	0	2	0	0	0	0	0	0	1	0	0	0	0	0	0	1	0	0	0	0	0	0
PF07571.6	DUF1546	0	1	1	1	1	1	1	1	1	1	1	0	1	1	1	1	1	1	1	0	1	1	1	1	1	1	0
PF07572.5	BCNT	1	0	0	0	1	1	1	0	0	1	1	1	1	0	0	0	0	1	1	1	1	1	1	1	1	1	0
PF07573.4	AreA_N	0	1	1	2	1	0	0	0	0	0	0	0	0	0	0	0	0	0	0	0	0	0	0	0	0	0	0
PF07574.6	SMC_Nse1	0	1	0	1	0	0	0	1	0	0	0	1	0	0	0	0	0	1	0	0	1	1	0	0	1	0	0
PF07646.8	Kelch_2	0	0	0	0	1	0	0	2	2	1	0	0	0	0	0	0	1	0	1	0	1	0	1	0	0	2	1
PF07647.10	SAM_2	1	0	0	0	0	0	0	1	0	0	1	1	0	0	0	1	1	0	0	1	0	0	0	0	0	0	1
PF07651.9	ANTH	1	1	1	1	1	1	1	0	0	0	1	0	1	1	1	1	1	0	0	1	2	0	0	1	1	1	1
PF07690.9	MFS_1	0	1	0	0	0	1	0	0	0	0	0	0	0	0	0	0	0	0	0	0	0	0	0	0	1	0	0
PF07713.6	DUF1604	1	1	1	0	1	1	0	1	1	1	0	1	1	0	0	1	0	1	1	1	0	1	1	0	1	1	0
PF07714.10	Pkinase_Tyr	0	0	0	1	0	0	0	1	0	0	2	1	0	1	1	1	0	0	0	0	0	0	1	1	0	0	1
PF07716.8	bZIP_2	1	3	3	0	3	3	1	1	3	1	2	3	2	2	4	3	2	2	2	4	0	1	2	1	1	1	0
PF07717.9	DUF1605	1	1	1	0	1	1	1	0	2	1	1	0	1	1	0	2	4	0	1	2	0	1	2	1	1	1	1
PF07719.10	TPR_2	0	1	1	0	1	0	1	0	1	0	0	0	0	0	0	0	1	0	0	0	1	0	1	0	0	1	0
PF07727.7	RVT_2	0	0	0	0	2	4	0	0	0	0	0	1	4	0	0	0	0	4	0	0	1	0	3	0	11	0	0
PF07728.7	AAA_5	0	1	1	1	1	1	2	0	1	0	0	0	1	1	1	0	0	1	0	1	0	1	1	0	0	1	0
PF07741.6	BRF1	0	0	0	0	0	0	1	0	1	0	0	1	0	0	0	0	0	0	0	0	1	0	1	0	0	0	0
PF07742.5	BTG	0	0	0	0	0	0	0	1	0	1	0	0	0	0	0	0	0	0	0	0	0	0	0	0	1	0	0
PF07744.6	SPOC	0	0	0	0	0	0	1	0	0	0	0	0	1	1	0	1	0	0	1	0	0	0	0	1	0	0	1
PF07767.4	Nop53	0	1	1	1	1	0	0	1	1	1	1	0	0	0	1	1	0	0	1	0	1	1	0	0	1	1	1
PF07778.4	Mis6	0	0	0	0	0	0	1	0	0	0	0	0	0	0	0	0	0	1	0	0	0	1	0	0	0	0	0
PF07780.5	Spb1_C	0	0	1	1	0	1	0	0	1	0	0	0	0	0	1	0	1	1	0	0	1	1	1	0	1	1	0
PF07798.4	DUF1640	0	0	0	1	0	0	0	0	1	0	0	0	0	0	0	1	1	0	0	0	0	0	0	1	0	1	0
PF07808.6	RED_N	1	1	1	1	0	0	0	1	1	1	1	1	0	0	1	1	1	0	1	1	0	1	0	0	1	1	0
PF07814.6	WAPL	1	0	0	1	0	1	0	0	0	1	0	1	0	0	0	1	0	0	0	0	0	1	1	0	0	0	0
PF07817.6	GLE1	0	0	0	0	0	1	0	1	0	1	1	0	1	1	1	1	1	0	0	0	0	1	0	1	0	0	0
PF07818.6	HCNGP	1	0	1	0	1	0	0	1	1	0	0	1	1	1	1	1	1	1	0	0	0	0	0	0	0	0	1
PF07819.6	PGAP1	0	0	0	0	0	1	0	0	0	0	0	0	0	1	0	1	1	0	0	0	0	0	0	1	0	0	1
PF07842.5	GCFC	2	1	0	1	0	1	0	2	0	2	1	1	0	0	1	1	0	0	1	0	0	0	1	0	1	0	1
PF07859.6	Abhydrolase_3	0	0	0	1	3	0	0	0	0	2	1	0	3	2	1	1	1	0	0	0	0	0	0	1	1	0	0
PF07883.4	Cupin_2	0	1	0	0	0	1	0	0	0	0	0	0	0	0	0	0	0	0	0	0	0	0	0	1	0	0	0
PF07890.5	Rrp15p	1	0	1	1	1	0	1	0	1	1	1	1	1	1	1	1	1	0	1	0	1	1	0	1	1	1	0
PF07904.6	CT20	1	0	1	0	0	1	1	1	1	1	1	1	1	1	1	0	0	0	1	0	1	1	1	1	0	1	1
PF07910.6	Peptidase_C78	1	0	1	0	1	0	0	0	0	0	1	1	0	0	1	1	1	0	1	0	0	0	0	0	0	0	0
PF07915.6	PRKCSH	0	1	0	0	0	0	0	1	0	0	0	0	0	0	0	0	0	0	1	0	0	0	1	0	1	0	1
PF07933.7	DUF1681	0	0	0	0	0	0	0	0	1	1	0	1	0	0	1	1	1	0	1	1	0	0	0	1	1	1	1
PF07957.4	DUF3294	0	0	0	0	0	1	1	0	0	0	0	0	0	0	0	0	0	0	0	0	0	1	0	0	0	0	0
PF07962.5	Swi3	1	0	1	1	1	1	1	1	1	1	1	1	1	0	1	1	0	1	1	0	0	0	1	1	0	1	0
PF07967.6	zf-C3HC	1	0	1	0	1	1	1	0	1	0	1	0	0	0	1	0	1	0	1	0	0	0	1	1	0	0	0
PF07986.5	TBCC	1	0	0	1	0	1	0	1	1	1	0	0	1	1	1	0	0	0	1	1	0	0	0	1	1	0	0
PF07989.4	Microtub_assoc	1	0	1	1	0	0	0	0	1	0	0	1	0	0	0	0	1	0	0	0	0	0	0	0	0	1	1
PF07992.7	Pyr_redox_2	0	1	1	1	1	1	0	0	1	0	1	0	1	0	1	2	1	1	0	0	0	0	0	0	2	0	0
PF07993.5	NAD_binding_4	0	0	0	1	0	1	0	0	0	0	0	1	0	0	0	0	0	0	0	2	0	0	1	0	0	0	0
PF08045.4	CDC14	0	0	0	0	0	0	0	1	0	1	0	1	0	0	0	0	0	0	0	0	0	0	0	0	0	0	0
PF08059.6	SEP	0	0	0	0	1	0	0	0	0	1	0	0	0	0	0	0	0	0	0	1	0	1	0	0	1	0	0
PF08083.4	PROCN	1	0	0	1	1	0	1	1	1	1	1	1	1	1	1	1	1	1	1	1	1	1	1	1	1	1	1
PF08101.4	DUF1708	0	0	1	0	0	0	0	0	0	0	0	0	1	1	0	0	0	0	0	0	0	1	0	0	0	0	0
PF08123.6	DOT1	0	0	0	0	0	0	1	0	0	0	1	0	0	0	0	1	1	0	0	0	1	0	0	0	0	0	1
PF08144.4	CPL	1	1	1	1	1	1	1	1	0	1	1	0	1	1	1	1	1	1	0	1	1	1	1	1	0	0	1
PF08145.5	BOP1NT	1	1	1	1	1	1	1	1	1	1	1	1	1	1	1	1	1	1	1	1	1	1	1	1	1	1	1
PF08146.5	BP28CT	0	0	0	0	0	0	1	0	1	0	0	0	0	0	0	0	0	0	0	0	0	1	0	0	0	0	0
PF08148.5	DSHCT	0	0	0	0	1	1	1	1	0	1	0	1	0	0	0	0	0	0	1	0	1	0	1	0	0	0	0
PF08149.4	BING4CT	1	1	1	0	1	1	1	1	1	1	1	0	1	1	1	1	1	1	0	1	1	1	1	1	1	1	0
PF08153.5	NGP1NT	1	1	1	1	1	1	1	1	1	1	1	1	1	1	1	1	1	1	1	1	1	1	1	1	1	1	1
PF08154.5	NLE	0	1	0	0	0	1	1	0	1	0	1	0	1	1	1	1	1	0	0	0	1	1	1	1	0	0	0
PF08159.5	NUC153	2	1	1	2	1	1	2	2	1	1	1	2	1	1	1	2	1	1	1	0	1	2	1	1	2	1	1
PF08161.5	NUC173	1	1	0	1	1	1	1	1	1	1	1	1	1	1	1	1	1	1	1	1	0	0	1	1	0	1	1
PF08164.5	TRAUB	1	1	1	1	1	1	1	0	1	1	1	1	1	1	1	1	1	1	1	0	1	1	0	1	1	1	0
PF08174.4	DUF1709	0	1	0	0	0	1	0	1	0	0	0	0	0	0	1	1	0	0	0	0	0	0	0	0	0	0	1
PF08193.4	INO80_Ies4	0	1	1	0	1	0	0	0	1	0	0	0	0	0	0	1	1	1	0	0	1	1	0	0	0	1	0
PF08202.4	Mis12_component	1	0	0	0	0	1	1	0	1	0	1	0	1	1	0	0	1	1	1	1	1	1	0	1	1	1	1
PF08203.4	RNA_polI_A14	0	1	0	0	0	0	1	0	0	0	0	0	0	0	0	0	0	0	0	0	1	1	0	0	0	0	0
PF08208.4	RNA_polI_A34	1	1	1	1	1	0	1	0	1	0	1	2	0	1	0	0	0	1	0	0	1	1	0	0	0	0	1
PF08209.4	Sgf11	1	1	0	0	0	0	0	0	1	1	0	1	0	0	0	0	0	0	1	0	0	0	0	0	1	1	0
PF08214.4	KAT11	0	0	1	1	0	0	0	0	0	0	0	0	1	1	1	1	0	0	0	0	1	1	0	1	1	1	0
PF08216.4	DUF1716	1	0	0	1	0	1	0	0	0	1	1	0	1	1	0	1	1	0	1	0	0	1	1	1	0	1	0
PF08217.4	DUF1712	1	0	0	0	0	0	0	1	0	1	0	1	0	0	1	0	0	0	1	1	0	0	0	1	1	0	0
PF08227.4	DASH_Hsk3	0	1	0	1	1	0	1	0	0	0	0	0	0	0	0	1	0	0	0	0	0	0	0	0	0	0	1
PF08228.4	RNase_P_pop3	1	0	0	0	0	1	0	1	0	0	0	0	0	0	1	1	1	0	1	0	1	0	1	0	0	0	0
PF08231.5	SYF2	1	1	1	1	1	1	1	0	1	1	0	1	1	0	0	1	1	0	1	1	1	0	1	1	1	0	1
PF08232.5	Striatin	0	0	0	0	0	0	0	1	0	0	0	1	0	0	0	0	0	0	1	0	0	0	0	0	0	0	0
PF08234.5	Spindle_Spc25	0	0	0	0	0	1	1	0	0	1	0	0	0	0	0	0	0	0	0	0	0	0	0	0	0	0	0
PF08235.6	LNS2	1	1	1	1	1	1	1	0	1	1	1	0	1	1	1	1	1	1	0	1	0	0	0	1	0	0	1
PF08238.5	Sel1	3	5	5	5	4	1	1	2	4	3	3	3	5	5	5	3	2	4	2	3	0	1	2	2	3	4	3
PF08241.5	Methyltransf_11	1	0	0	1	1	5	0	2	1	1	6	3	3	3	3	2	3	0	5	7	1	1	3	2	4	1	2
PF08242.5	Methyltransf_12	0	0	0	0	0	0	0	1	0	0	0	0	0	0	1	0	0	1	0	0	0	0	0	0	1	0	0
PF08243.4	SPT2	0	0	0	0	0	0	0	1	0	1	0	1	1	0	0	0	1	0	1	0	1	1	0	0	1	0	0
PF08265.4	YL1_C	0	0	1	0	1	0	1	0	1	0	0	0	1	1	1	1	1	1	0	0	1	1	0	1	0	0	1
PF08284.4	RVP_2	3	0	0	0	0	1	0	2	0	0	0	2	0	0	0	0	0	0	3	0	0	0	1	0	0	0	0
PF08286.4	Spc24	0	0	0	0	1	0	1	0	1	0	0	0	1	1	0	0	0	0	0	0	1	0	0	0	1	0	0
PF08287.4	DASH_Spc19	0	1	0	0	1	0	0	0	0	1	0	0	0	0	0	1	0	0	0	0	0	0	0	0	1	0	0
PF08292.5	RNA_pol_Rbc25	0	0	0	0	0	0	1	0	0	0	0	0	0	0	0	0	0	0	0	0	1	1	0	0	0	0	0
PF08295.5	HDAC_interact	2	0	0	0	0	0	1	1	0	0	0	3	0	0	0	0	0	0	2	3	1	2	0	0	0	1	0
PF08297.4	U3_snoRNA_assoc	0	1	1	1	1	0	0	0	1	0	0	0	0	0	1	0	0	1	0	0	1	1	0	0	0	1	0
PF08311.5	Mad3_BUB1_I	1	0	0	0	0	0	0	1	0	0	0	0	0	0	0	0	0	0	0	1	1	1	0	0	0	1	0
PF08312.5	cwf21	0	0	0	0	0	0	1	1	1	0	0	0	0	0	0	1	0	1	1	0	0	1	0	0	0	0	1
PF08313.5	SCA7	1	0	1	1	0	1	1	1	1	1	0	2	0	0	0	1	0	0	1	1	0	1	1	0	0	0	1
PF08314.4	Sec39	0	0	0	0	0	1	0	0	0	0	0	0	0	0	0	0	0	1	0	0	0	0	0	0	1	0	0
PF08315.5	cwf18	0	0	0	0	0	1	1	1	1	1	0	1	1	1	1	0	1	0	1	0	0	0	1	0	1	1	0
PF08316.4	Pal1	0	2	2	2	2	2	1	0	1	0	2	1	2	2	2	2	1	2	0	0	1	2	2	2	1	1	1
PF08317.4	Spc7	0	0	1	0	0	1	0	0	1	0	0	0	0	0	0	0	0	0	0	0	0	0	1	0	0	1	1
PF08324.4	PUL	0	1	0	1	0	0	0	0	0	0	0	0	0	0	0	0	0	1	0	0	0	0	0	0	0	0	0
PF08325.3	WLM	2	2	1	2	2	1	0	2	2	1	2	3	2	2	2	3	2	2	1	0	0	2	2	3	1	1	2
PF08389.5	Xpo1	0	1	0	0	0	0	1	1	1	0	0	2	0	1	0	0	1	0	1	0	0	0	0	1	1	0	1
PF08397.4	IMD	0	0	0	0	0	1	0	1	0	1	0	1	1	1	1	1	0	0	1	0	0	0	0	1	0	0	1
PF08418.3	Pol_alpha_B_N	0	0	1	0	0	1	0	0	1	0	0	0	0	0	0	0	0	1	0	0	0	0	1	0	0	0	0
PF08423.4	Rad51	0	3	3	0	1	2	2	2	3	1	2	0	2	2	0	2	2	3	2	3	2	2	2	0	1	2	1
PF08424.3	DUF1740	0	1	0	1	1	0	0	0	1	1	1	0	1	1	1	0	1	0	0	0	0	1	0	1	0	0	1
PF08432.3	DUF1742	0	1	0	0	0	1	0	0	0	1	0	0	0	0	0	1	1	0	1	0	1	1	0	1	0	1	0
PF08433.3	KTI12	0	0	0	1	0	1	0	0	1	1	0	0	0	0	0	0	0	0	0	0	0	0	0	0	0	1	0
PF08447.4	PAS_3	1	2	2	1	1	2	0	1	0	1	3	1	2	2	3	3	2	0	1	1	0	0	3	1	0	0	1
PF08457.3	Sfi1	1	1	1	1	1	0	1	1	0	1	0	0	0	0	1	0	0	0	0	0	1	0	1	0	1	1	0
PF08477.6	Miro	0	0	0	0	0	0	0	0	0	0	0	2	0	0	0	0	0	0	0	1	0	0	0	0	0	0	0
PF08492.5	SRP72	0	0	1	1	0	1	1	1	1	0	1	1	0	0	0	0	0	0	0	0	1	0	0	0	0	1	0
PF08493.3	AflR	0	1	1	0	0	0	0	0	1	0	0	0	0	0	1	0	1	1	0	0	0	0	0	0	0	0	0
PF08512.5	Rtt106	1	1	1	1	1	0	1	1	1	0	1	1	1	0	0	1	0	1	1	1	1	0	1	0	0	0	1
PF08513.4	LisH	0	1	0	0	0	0	0	0	0	0	0	0	0	0	0	0	0	0	0	0	2	0	0	0	1	0	0
PF08514.4	STAG	0	1	1	1	1	1	0	0	0	1	1	0	1	0	1	1	0	1	0	0	0	1	0	1	0	0	0
PF08519.5	RFC1	1	1	1	1	1	1	1	1	1	1	1	1	1	1	1	1	1	1	3	0	1	1	1	1	1	1	1
PF08523.3	MBF1	0	1	1	0	1	1	1	1	0	1	0	0	0	0	0	1	0	1	0	0	1	0	1	0	0	0	0
PF08524.4	rRNA_processing	0	1	1	0	1	1	1	0	1	0	1	0	1	0	1	1	0	1	0	0	1	1	1	1	1	1	0
PF08528.4	Whi5	0	0	0	0	0	2	0	0	0	0	0	0	0	0	0	2	2	0	0	0	2	2	1	0	0	0	0
PF08539.4	HbrB	0	0	0	0	0	1	0	1	1	0	1	1	1	1	0	1	0	0	1	0	0	0	1	1	0	1	1
PF08549.3	SWI-SNF_Ssr4	1	1	1	1	1	1	0	0	1	0	1	1	1	1	1	1	1	0	1	0	0	1	1	1	0	1	1
PF08550.3	DUF1752	0	1	1	1	1	2	2	1	2	2	2	1	2	2	2	2	2	1	0	1	3	2	2	2	0	1	1
PF08555.3	DUF1754	1	0	1	0	0	1	0	0	1	1	0	1	0	0	0	1	0	1	0	0	0	0	0	0	1	1	0
PF08558.3	TRF	0	1	1	1	1	0	0	0	1	0	0	0	0	0	1	1	1	1	0	0	1	1	1	0	0	0	1
PF08559.3	Cut8	0	1	1	1	1	1	1	1	0	0	1	1	0	0	1	0	0	0	0	0	0	1	1	1	1	1	1
PF08567.4	TFIIH_BTF_p62_N	0	1	1	1	1	1	0	0	1	0	0	0	0	0	0	0	1	0	0	0	1	0	1	0	0	1	0
PF08568.3	Kinetochor_Ybp2	0	1	0	1	0	0	0	0	1	0	0	2	0	0	0	0	0	0	0	0	0	1	0	0	0	0	0
PF08572.3	PRP3	1	1	1	0	1	1	0	1	1	0	1	3	1	1	1	1	1	1	1	1	1	1	1	1	1	1	1
PF08573.3	SAE2	1	1	0	0	0	1	0	1	0	1	0	1	1	1	1	0	1	1	1	0	0	0	1	0	0	0	1
PF08574.3	DUF1762	0	1	1	1	0	0	1	1	1	1	0	1	0	0	0	1	1	0	1	0	0	1	0	0	1	1	0
PF08576.3	DUF1764	0	0	0	0	0	0	0	1	0	1	0	1	0	0	0	0	0	0	1	0	0	0	0	0	0	0	0
PF08580.3	KAR9	0	0	0	0	0	2	0	1	0	0	0	1	0	0	0	0	0	0	1	1	1	0	0	0	0	0	0
PF08581.3	Tup_N	1	1	1	1	1	1	1	2	1	1	0	2	1	1	1	1	1	1	1	0	1	2	1	1	1	1	0
PF08583.3	Cmc1	0	0	0	0	0	1	0	0	0	0	0	0	1	1	0	1	0	0	0	0	0	0	0	1	0	0	1
PF08585.5	DUF1767	1	0	0	0	0	0	0	0	0	1	0	1	0	0	0	1	1	0	0	0	0	0	0	0	0	0	0
PF08588.3	DUF1769	1	0	0	0	0	1	0	1	0	0	0	1	0	0	1	1	0	0	1	0	0	0	1	0	1	1	0
PF08590.3	DUF1771	0	0	0	0	1	0	0	0	0	1	0	0	0	0	0	0	0	1	0	0	0	0	1	0	0	0	0
PF08591.3	RNR_inhib	1	1	1	1	1	0	0	0	1	1	0	0	0	0	0	1	0	0	1	0	1	0	0	0	0	0	0
PF08593.3	MUG2_C	0	0	0	0	0	0	0	0	0	0	0	0	0	0	0	0	0	0	0	0	0	3	0	0	0	0	0
PF08595.4	RXT2_N	0	0	0	1	1	1	1	0	0	0	1	0	1	1	0	1	1	0	0	0	1	1	1	1	0	0	0
PF08598.4	Sds3	2	2	2	2	2	2	1	1	2	2	2	1	2	2	2	1	1	2	1	0	1	2	1	1	1	2	2
PF08600.3	Rsm1	0	1	0	0	0	0	0	1	0	0	0	0	0	0	0	0	0	0	0	0	0	0	0	0	0	1	1
PF08601.3	PAP1	1	1	2	2	2	1	1	1	2	0	2	0	1	2	1	2	2	3	0	1	2	1	1	1	0	2	1
PF08605.3	Rad9_Rad53_bind	0	0	1	0	0	0	1	1	0	0	0	0	0	0	0	0	0	0	1	0	1	0	0	0	0	0	0
PF08610.3	Pex16	0	0	0	0	1	0	0	0	0	0	1	0	0	0	0	0	0	0	0	0	0	0	0	0	1	0	0
PF08613.4	Cyclin	3	6	5	5	4	5	1	5	4	3	5	4	3	5	5	3	5	3	4	7	1	1	4	2	5	2	3
PF08614.4	ATG16	0	1	0	1	1	1	1	1	0	1	1	1	1	0	1	1	0	1	0	0	1	0	1	1	0	0	0
PF08615.4	RNase_H2_suC	0	0	0	0	0	0	0	1	0	1	0	0	0	0	0	0	0	0	0	0	0	0	0	0	1	0	0
PF08618.3	Opi1	1	1	1	1	1	0	1	0	1	0	1	1	1	0	1	1	1	0	0	3	1	0	1	0	0	1	1
PF08620.3	RPAP1_C	1	1	0	0	0	1	0	0	1	0	0	0	1	1	1	1	0	1	0	1	0	0	1	1	0	1	1
PF08623.3	TIP120	1	0	0	0	0	0	0	1	1	0	0	1	1	0	0	0	0	0	1	1	0	1	0	0	1	0	0
PF08624.3	CRC_subunit	1	2	2	2	1	2	1	1	2	1	1	1	1	2	2	1	1	2	1	2	1	2	2	2	1	2	2
PF08625.4	Utp13	0	0	0	0	0	0	1	0	0	0	0	0	1	0	0	0	0	0	0	1	1	1	0	0	1	0	0
PF08630.3	Dfp1_Him1_M	0	1	1	1	1	1	1	1	1	1	1	1	1	1	1	1	1	0	0	0	1	2	1	1	1	0	1
PF08632.3	Zds_C	0	1	1	1	1	0	0	0	1	1	1	0	1	0	0	1	0	1	1	2	0	1	0	1	0	1	0
PF08633.3	Rox3	0	1	1	1	1	1	1	0	1	0	1	0	1	1	1	1	1	0	0	0	1	0	1	1	0	1	1
PF08634.3	Pet127	0	0	1	0	0	1	1	1	0	0	0	0	1	1	1	0	1	0	0	0	0	0	0	0	0	0	0
PF08638.4	Med14	0	0	1	0	1	1	1	1	0	1	0	1	1	0	1	1	0	1	1	0	0	0	1	0	0	0	1
PF08639.3	SLD3	1	1	1	1	0	1	1	1	1	1	1	2	0	1	1	1	1	1	1	0	1	1	1	0	1	1	1
PF08640.4	U3_assoc_6	1	0	0	0	0	1	1	0	0	0	0	1	0	0	0	0	0	0	0	0	0	0	1	0	1	0	1
PF08641.5	Mis14	0	0	1	0	0	0	1	0	0	0	0	0	0	0	1	0	1	0	0	0	0	1	0	0	0	1	0
PF08642.3	Rxt3	0	1	1	1	0	0	1	0	1	0	0	0	0	1	0	0	0	1	0	0	1	1	0	0	0	1	0
PF08643.3	DUF1776	0	0	0	0	0	0	0	1	0	0	0	0	0	0	1	1	0	0	0	0	0	0	0	0	0	0	0
PF08645.4	PNK3P	0	0	0	0	0	0	0	1	0	0	1	0	0	0	0	1	0	0	0	1	0	1	0	0	0	0	0
PF08646.3	Rep_fac-A_C	1	1	1	1	1	1	1	1	2	0	1	1	0	1	0	1	1	1	1	0	1	1	1	1	1	1	0
PF08647.4	BRE1	0	0	0	0	0	0	0	0	0	0	1	0	0	0	0	0	0	0	0	0	0	2	0	0	0	0	0
PF08648.5	DUF1777	0	1	1	0	1	1	0	1	1	1	1	1	1	1	1	1	1	1	0	1	0	1	1	2	1	1	0
PF08649.3	DASH_Dad1	0	1	1	0	0	0	0	0	0	0	0	0	0	0	0	0	1	0	1	0	0	1	0	0	0	0	0
PF08650.3	DASH_Dad4	0	0	1	0	0	0	0	0	0	0	0	0	0	0	0	1	0	1	0	0	1	0	0	0	0	0	0
PF08651.3	DASH_Duo1	0	0	1	0	1	0	1	1	1	0	1	0	1	0	1	1	1	0	0	0	1	0	0	0	1	1	1
PF08652.4	RAI1	0	0	0	0	0	0	1	0	1	0	0	0	0	0	0	0	0	0	0	0	1	0	0	0	1	0	0
PF08653.3	DASH_Dam1	0	1	0	1	1	0	1	1	1	0	1	0	1	1	1	1	1	0	0	0	0	0	0	0	0	0	1
PF08654.3	DASH_Dad2	0	0	0	0	0	1	1	0	1	1	0	0	0	1	1	0	1	1	0	0	0	0	0	0	0	1	1
PF08655.3	DASH_Ask1	1	1	1	1	1	1	1	1	1	1	1	0	0	0	1	1	1	1	1	1	0	1	1	1	1	0	1
PF08656.3	DASH_Dad3	0	0	0	0	1	0	1	0	0	0	0	0	1	1	0	0	1	0	0	0	0	0	0	0	0	0	0
PF08657.3	DASH_Spc34	0	0	1	0	0	0	1	0	1	1	0	0	0	1	1	1	1	0	0	0	0	0	0	0	1	1	0
PF08661.4	Rep_fac-A_3	0	0	0	0	0	0	0	0	0	1	1	0	0	1	1	0	1	0	0	0	1	1	0	0	0	0	0
PF08662.4	eIF2A	7	3	2	4	3	1	2	1	1	1	2	11	2	3	2	1	1	1	5	11	2	2	2	4	1	1	1
PF08675.4	RNA_bind	1	0	0	0	0	0	0	1	0	1	0	1	0	0	0	0	0	0	1	0	0	0	0	0	0	0	0
PF08676.4	MutL_C	1	1	0	1	1	1	0	1	1	0	0	1	0	1	0	0	0	1	1	1	2	1	1	0	1	0	1
PF08696.4	Dna2	0	0	0	0	1	0	1	0	1	1	0	0	0	0	0	0	1	0	0	0	0	1	0	0	0	1	1
PF08698.4	Fcf2	1	1	1	0	1	1	1	1	1	0	1	1	0	0	1	0	1	1	0	2	1	1	1	1	1	1	1
PF08700.4	Vps51	2	1	1	1	2	2	2	2	1	3	2	4	2	3	3	1	2	0	1	0	1	1	2	3	2	2	0
PF08704.3	GCD14	1	2	1	2	2	1	1	1	1	1	1	1	1	1	1	0	1	0	1	0	1	1	0	0	1	1	1
PF08711.4	Med26	1	1	1	1	1	1	1	2	1	1	1	3	1	1	1	1	1	1	2	1	1	1	1	1	1	1	1
PF08719.4	DUF1768	1	0	0	0	0	0	0	1	0	0	0	2	0	0	0	0	0	0	2	0	0	0	1	0	0	1	0
PF08729.3	HPC2	2	1	1	0	1	1	0	0	1	0	1	1	0	0	0	1	0	1	1	0	1	1	1	0	1	0	1
PF08731.4	AFT	0	0	0	0	0	0	1	0	0	0	0	0	0	0	0	0	0	0	0	0	2	0	0	0	0	0	0
PF08738.3	Gon7	0	0	0	0	0	0	0	0	1	0	0	0	1	0	1	1	0	0	0	0	1	0	0	0	0	0	0
PF08740.4	BCS1_N	1	0	0	0	0	0	0	2	0	0	0	0	0	0	0	1	0	0	1	0	0	0	0	0	0	0	1
PF08743.3	Nse4	0	1	1	1	1	1	1	0	1	0	0	0	0	1	1	1	1	1	1	0	1	1	1	1	0	1	1
PF08772.4	NOB1_Zn_bind	1	1	0	0	1	1	1	1	1	1	1	1	1	1	1	0	0	0	1	0	0	1	1	1	1	0	1
PF08774.4	VRR_NUC	1	0	0	0	0	0	0	1	0	0	1	1	1	0	0	0	0	0	0	1	0	1	0	1	1	0	1
PF08777.4	RRM_3	1	0	0	0	0	0	0	2	0	0	0	1	0	0	0	0	0	0	0	0	0	0	0	0	0	0	0
PF08783.4	DWNN	1	1	1	1	1	1	1	1	1	1	1	1	1	1	1	1	1	1	1	1	1	1	1	1	1	1	1
PF08784.4	RPA_C	0	0	0	0	0	0	0	1	1	0	0	0	0	0	0	0	0	0	0	0	1	1	0	0	1	1	0
PF08790.4	zf-LYAR	0	1	1	1	0	0	1	1	2	1	0	1	0	0	1	0	1	1	1	0	1	1	0	1	0	0	0
PF08881.3	CVNH	0	1	1	0	0	0	0	0	0	0	0	0	0	0	0	0	0	0	0	0	0	0	0	1	0	0	1
PF08911.4	NUP50	0	0	0	0	0	0	0	1	0	0	0	1	0	0	0	0	0	0	0	0	1	0	0	0	0	0	0
PF08914.4	Myb_DNA-bind_2	1	0	1	0	1	0	0	1	0	0	0	0	0	0	0	0	1	0	1	0	0	0	1	0	0	0	0
PF08920.3	SF3b1	1	1	1	1	1	1	0	1	2	1	1	1	1	1	1	1	1	1	1	1	0	1	0	1	1	1	1
PF09073.3	BUD22	1	1	1	0	0	1	1	1	1	1	1	1	1	1	1	1	1	1	1	1	1	1	1	1	1	0	1
PF09090.4	MIF4G_like_2	0	0	1	0	0	0	0	0	1	0	0	0	0	0	1	0	1	1	0	0	0	0	0	0	0	0	0
PF09135.4	Alb1	0	0	1	0	0	1	1	0	1	0	1	0	1	1	1	1	0	1	0	0	1	1	1	1	0	1	0
PF09174.3	Maf1	0	1	1	1	1	0	0	0	1	1	0	0	1	1	0	0	0	1	0	1	0	0	0	1	1	0	1
PF09177.4	Syntaxin-6_N	0	0	1	0	0	1	0	0	0	0	0	0	0	0	0	0	0	0	0	1	0	0	1	0	1	0	0
PF09184.4	PPP4R2	1	1	1	1	1	1	0	0	1	1	1	1	0	0	1	1	1	0	1	1	1	0	0	1	1	1	0
PF09197.3	Rap1-DNA-bind	0	0	0	0	0	0	0	0	1	0	0	0	0	0	0	0	0	0	0	0	1	1	0	0	0	0	0
PF09237.4	GAGA	1	1	1	1	1	0	0	0	1	0	1	0	2	1	1	1	0	1	0	3	1	0	0	1	0	1	0
PF09270.3	Beta-trefoil	0	0	0	0	0	0	0	0	0	1	0	0	0	0	0	0	0	0	1	5	0	0	0	0	1	0	0
PF09271.4	LAG1-DNAbind	0	0	0	0	0	0	0	1	0	0	0	1	0	0	0	0	0	0	1	0	0	0	0	0	1	0	0
PF09282.3	Mago-bind	0	1	0	0	1	1	0	0	0	1	0	0	1	1	1	1	0	0	1	0	0	0	1	0	1	0	0
PF09295.3	ChAPs	1	1	1	2	1	1	1	1	0	2	1	1	1	1	1	2	1	1	2	2	0	2	2	1	1	1	1
PF09302.4	XLF	0	1	0	0	1	1	1	0	1	0	1	0	1	0	1	1	1	1	0	0	1	1	1	1	0	1	1
PF09324.3	DUF1981	1	0	0	0	0	1	0	0	0	0	0	1	1	1	1	1	1	0	1	0	0	0	1	0	0	1	1
PF09325.3	Vps5	1	1	2	2	2	2	2	2	2	2	2	0	3	3	3	3	3	0	0	1	1	0	3	2	0	3	3
PF09329.4	zf-primase	1	0	1	1	1	1	1	1	1	1	1	1	1	1	1	0	1	1	1	0	1	1	1	1	0	1	1
PF09340.3	NuA4	0	0	0	0	0	0	1	0	1	0	1	1	0	0	1	1	1	1	0	2	1	1	0	1	1	0	0
PF09346.3	SMI1_KNR4	0	1	1	1	1	0	1	0	1	0	0	0	1	1	1	1	1	1	1	0	1	1	0	1	0	1	0
PF09349.3	OHCU_decarbox	0	0	1	0	1	0	0	0	1	0	1	0	0	0	0	1	1	1	0	1	0	0	0	0	0	1	1
PF09350.3	DUF1992	0	1	0	0	1	1	0	0	1	0	0	0	0	0	0	0	0	0	0	0	0	0	0	1	0	0	0
PF09362.3	DUF1996	0	0	0	0	0	0	0	2	0	0	0	0	1	0	0	0	0	0	0	0	0	0	0	0	0	0	0
PF09365.3	DUF2461	1	0	0	0	1	0	0	1	0	1	1	1	1	1	1	1	1	0	0	0	0	0	0	0	1	0	1
PF09384.3	UTP15_C	0	0	1	0	0	0	0	0	0	0	0	0	0	0	0	0	0	0	0	0	0	1	0	0	1	0	0
PF09405.3	Btz	1	1	1	1	1	1	0	1	0	0	1	0	1	1	1	1	1	1	1	0	0	0	1	1	0	1	1
PF09415.3	DUF2008	0	0	0	0	0	1	0	0	0	0	0	0	0	1	0	1	0	1	0	0	1	0	1	0	0	1	0
PF09420.3	Nop16	1	1	1	1	1	1	1	1	1	1	1	1	0	1	1	0	0	1	1	0	1	0	1	1	0	1	1
PF09421.3	FRQ	0	0	0	0	0	1	0	0	0	0	1	0	1	1	0	0	0	0	0	0	0	0	0	0	0	0	1
PF09423.3	PhoD	0	0	1	1	0	0	0	1	1	0	1	0	0	0	2	1	1	0	0	0	0	0	1	1	0	1	2
PF09428.3	DUF2011	0	0	0	0	0	0	1	0	0	0	1	0	0	0	0	1	0	0	0	0	1	1	1	1	0	0	1
PF09429.3	Wbp11	1	1	1	0	1	0	0	0	1	1	0	0	1	1	0	1	1	0	0	0	0	1	0	1	1	1	1
PF09431.3	DUF2013	1	0	0	1	1	0	0	0	1	1	1	1	1	1	0	1	0	0	0	0	0	0	0	1	1	0	1
PF09441.3	Abp2	0	1	1	0	1	1	0	0	1	0	1	0	1	1	1	0	1	0	0	0	0	1	1	1	0	1	0
PF09444.3	MRC1	0	0	1	0	0	0	0	1	1	1	0	1	0	1	0	0	0	0	0	0	1	1	0	1	0	0	1
PF09445.3	Methyltransf_15	0	0	0	0	0	0	1	0	0	0	0	0	0	0	0	0	0	0	0	0	1	0	0	0	1	0	0
PF09447.3	Cnl2_NKP2	0	0	0	0	0	0	0	0	0	0	0	0	1	1	0	1	0	0	0	0	0	0	0	1	0	0	0
PF09462.3	Mus7	0	0	0	0	1	0	0	1	0	0	0	1	1	1	0	0	0	0	0	0	1	1	0	0	0	0	0
PF09468.3	RNase_H2-Ydr279	0	1	1	0	1	1	0	0	1	1	1	0	1	1	1	1	1	1	0	0	1	0	1	1	0	1	1
PF09494.3	Slx4	0	1	1	1	0	1	1	0	0	0	0	0	1	0	0	0	0	1	0	0	1	1	1	0	0	0	0
PF09495.3	DUF2462	1	0	1	0	1	0	1	1	0	0	0	1	0	0	0	1	1	1	1	0	1	0	0	1	0	1	0
PF09496.3	Cenp-O	0	1	1	1	0	0	1	0	1	0	1	0	1	1	1	1	1	0	0	0	1	1	1	0	1	0	1
PF09497.3	Med12	0	0	0	0	0	0	0	0	0	0	0	0	0	0	0	0	1	0	0	0	0	1	1	0	0	0	1
PF09507.3	CDC27	1	0	0	0	0	0	1	0	0	1	1	1	0	1	0	1	0	0	1	0	0	0	0	0	1	0	0
PF09511.3	RNA_lig_T4_1	0	0	0	0	0	0	0	1	0	1	0	0	0	0	0	1	1	0	0	0	0	0	1	0	1	0	0
PF09542.3	FFD_TFG	0	0	0	0	1	1	0	0	0	0	0	0	1	0	1	0	0	1	0	0	1	1	1	0	0	0	0
PF09598.3	Stm1_N	0	0	0	0	0	0	0	0	0	0	0	0	0	0	0	0	1	1	0	0	0	0	0	0	0	1	0
PF09649.3	CHZ	0	0	1	1	0	0	1	1	0	0	0	1	0	0	1	1	0	0	0	0	1	0	0	0	1	1	0
PF09696.3	Ctf8	1	1	1	0	0	0	1	0	1	0	0	0	0	0	0	1	0	0	0	0	0	1	0	0	0	0	0
PF09725.2	Fra10Ac1	1	0	0	0	0	0	0	0	0	1	0	1	0	0	0	0	0	0	1	0	0	0	0	0	0	0	0
PF09728.2	Taxilin	1	0	1	1	1	0	0	0	1	0	1	0	0	0	1	0	1	1	0	0	0	0	0	0	0	1	0
PF09729.2	Gti1_Pac2	6	2	2	2	2	2	1	7	2	2	1	7	2	2	2	1	2	2	4	5	0	0	1	2	1	2	2
PF09732.2	CactinC_cactus	0	0	0	0	0	0	1	0	0	0	0	0	1	0	0	0	0	0	1	1	0	0	0	1	0	1	0
PF09733.2	VEFS-Box	0	0	0	0	0	0	0	0	0	0	1	0	1	1	1	1	0	0	0	0	0	0	1	1	0	0	0
PF09734.2	Tau95	1	0	1	1	0	0	0	0	1	0	0	1	1	0	1	1	0	0	1	1	1	0	1	1	1	1	1
PF09736.2	Bud13	0	1	0	1	1	1	0	1	1	1	1	1	1	1	1	1	1	1	0	0	1	1	1	1	0	0	0
PF09745.2	DUF2040	0	0	0	0	0	0	0	0	0	0	1	0	1	1	0	1	0	0	0	1	0	0	0	0	1	1	0
PF09747.2	DUF2052	1	1	0	0	0	0	0	0	0	1	0	1	0	0	1	1	1	0	0	1	0	0	1	0	0	0	1
PF09748.2	Med10	1	1	0	0	0	0	1	1	0	1	1	0	0	0	1	1	0	1	1	0	1	1	0	0	0	0	1
PF09749.2	HVSL	0	1	0	0	0	0	0	1	0	0	1	0	0	0	0	1	0	0	1	0	0	0	1	1	1	0	0
PF09751.2	Es2	1	0	1	1	0	0	0	1	0	1	1	1	1	1	1	0	1	0	1	1	0	0	0	0	0	1	0
PF09755.2	DUF2046	1	0	0	0	0	0	0	1	0	0	0	1	0	0	0	1	0	0	0	0	0	0	0	0	0	0	0
PF09759.2	Atx10homo_assoc	0	1	1	1	1	0	0	0	0	0	0	0	1	1	0	1	0	0	0	0	0	0	0	0	0	0	1
PF09763.2	Sec3	0	1	1	1	1	1	0	0	0	0	0	0	0	0	1	1	0	0	1	0	0	0	1	0	0	1	1
PF09766.2	FimP	0	1	1	0	1	0	0	1	1	0	1	0	0	1	1	1	0	0	0	0	0	1	1	1	0	0	1
PF09770.2	PAT1	0	0	1	0	1	0	0	0	0	1	1	0	1	0	1	1	1	0	0	0	0	0	1	1	1	0	0
PF09774.2	Cid2	1	1	1	1	0	1	1	1	0	0	1	1	1	1	1	1	1	0	0	0	1	1	1	0	1	0	1
PF09783.2	Vac_ImportDeg	0	1	0	2	1	1	1	1	1	0	1	1	1	1	1	1	1	1	0	0	1	1	1	0	1	1	1
PF09791.2	Oxidored-like	1	1	0	0	0	0	0	1	0	0	0	0	0	0	0	0	0	0	0	0	0	0	0	0	0	0	0
PF09794.2	Avl9	1	1	1	0	0	0	1	1	0	0	0	0	0	0	1	1	0	0	1	0	0	0	0	0	0	1	0
PF09797.2	NatB_MDM20	1	1	1	1	1	1	0	1	0	1	1	1	0	0	0	0	0	0	1	1	0	0	1	0	0	0	0
PF09798.2	LCD1	0	0	0	0	0	0	1	0	0	0	0	0	0	0	0	0	0	0	0	0	1	1	0	0	0	0	0
PF09805.2	Nop25	1	1	1	1	1	1	1	1	1	1	1	0	1	1	1	1	1	1	1	0	1	1	1	1	0	1	1
PF09810.2	Morph_protein1	1	1	0	0	0	1	0	1	1	0	0	1	1	1	1	1	1	0	0	0	0	0	0	0	1	1	0
PF09811.2	Yae1_N	0	0	0	0	0	0	1	1	1	1	0	0	0	0	0	1	0	0	0	0	0	0	0	0	0	1	0
PF09814.2	DUF2351	0	1	0	1	0	0	0	0	0	0	0	1	0	0	0	0	0	0	0	0	0	0	0	0	0	0	0
PF09816.2	EAF	0	0	1	1	1	0	0	1	1	1	1	1	1	1	0	0	1	1	0	0	0	0	1	1	0	0	1
PF09848.2	DUF2075	1	0	0	0	0	0	0	0	0	0	1	1	0	0	0	0	0	1	0	0	0	0	1	0	0	1	0
PF09849.2	DUF2076	0	1	0	0	1	0	0	0	0	0	0	0	0	1	0	0	0	1	0	0	1	0	0	1	0	0	0
PF09949.2	DUF2183	0	0	0	0	0	0	0	0	0	0	0	1	1	1	0	0	1	0	1	1	0	0	1	0	0	2	1
PF09962.2	DUF2196	0	0	0	0	0	1	0	0	0	0	0	0	1	0	1	1	0	0	0	0	0	0	0	0	0	0	0
PF09994.2	DUF2235	2	0	0	0	0	1	0	2	0	0	2	0	1	0	0	1	1	1	1	0	0	0	1	0	0	0	1
PF10018.2	Med4	0	1	1	0	0	1	0	1	1	1	1	0	1	0	1	1	1	0	1	0	1	1	0	1	0	1	1
PF10021.2	DUF2263	0	0	0	0	0	1	0	1	0	0	0	1	1	0	0	0	0	0	0	0	0	0	1	0	0	0	1
PF10033.2	ATG13	0	0	1	1	1	1	1	1	0	0	0	0	0	0	0	0	0	0	0	0	0	0	1	1	0	1	0
PF10056.2	DUF2293	0	0	1	0	0	0	0	0	2	0	0	0	1	1	1	1	0	0	0	0	0	0	1	1	0	1	1
PF10104.2	Brr6_like_C_C	0	0	0	1	1	0	0	0	0	0	0	0	1	1	0	0	1	0	0	0	2	0	0	0	1	0	0
PF10146.2	zf-C4H2	1	0	0	0	0	0	0	1	0	0	0	1	0	0	0	0	0	0	1	0	0	0	0	0	0	0	0
PF10153.2	DUF2361	1	1	1	1	0	1	1	1	1	1	1	1	1	1	0	1	1	1	1	0	1	1	1	1	1	1	0
PF10156.2	Med17	0	0	1	1	1	0	1	0	0	1	0	0	1	0	0	1	0	1	0	0	1	0	0	0	0	1	0
PF10159.2	MMtag	0	1	1	0	0	1	0	1	1	1	1	2	1	1	1	1	1	1	1	0	0	1	0	0	0	1	0
PF10165.2	Ric8	0	0	0	0	0	0	0	1	0	0	0	1	0	0	0	1	1	0	1	0	0	0	0	0	0	1	0
PF10168.2	Nup88	0	0	0	0	0	1	0	1	0	0	0	1	0	0	0	1	1	0	1	0	0	0	1	0	1	0	0
PF10180.2	DUF2373	1	1	1	1	0	0	0	1	0	1	1	1	1	1	1	1	1	1	1	0	1	0	1	0	1	0	1
PF10186.2	DUF2355	0	1	1	1	0	0	0	0	0	1	0	0	0	0	0	0	0	0	0	1	0	0	0	0	1	0	0
PF10187.2	Nefa_Nip30_N	0	0	0	1	0	0	0	1	0	1	0	1	1	1	1	0	0	1	1	0	1	0	0	1	0	1	0
PF10193.2	Telomere_reg-2	1	0	0	0	0	1	0	0	0	0	0	0	1	1	0	1	0	0	0	0	1	0	1	0	0	0	1
PF10198.2	Ada3	1	1	1	1	1	1	0	1	1	1	1	1	1	1	0	0	0	1	1	1	1	1	1	1	0	1	1
PF10199.2	Adaptin_binding	0	1	0	1	0	0	0	0	0	0	0	1	0	0	1	0	0	0	0	0	0	0	0	0	1	0	0
PF10214.2	Rrn6	1	1	1	1	0	1	0	0	1	1	1	0	1	1	0	1	0	0	1	0	1	0	0	0	0	1	0
PF10224.2	DUF2205	0	0	1	1	1	0	0	1	1	0	1	0	1	1	0	1	0	1	0	0	0	0	0	1	0	1	1
PF10232.2	Med8	0	0	0	0	1	0	1	0	1	0	0	0	0	0	1	1	0	0	0	0	1	0	0	0	0	0	1
PF10235.2	Cript	0	0	0	0	0	0	0	0	0	0	0	0	1	0	0	0	0	0	0	0	0	0	0	0	0	1	1
PF10241.2	KxDL	0	0	0	1	0	0	0	0	1	0	1	0	1	1	1	1	1	1	0	0	0	0	1	1	0	1	1
PF10243.2	MIP-T3	1	1	1	1	0	1	1	1	1	1	1	1	1	1	1	1	1	1	1	3	1	1	1	1	1	1	1
PF10252.2	PP28	1	1	0	1	0	1	0	0	0	0	0	0	1	1	0	1	1	1	0	0	0	0	1	0	0	0	0
PF10253.2	PRCC_Cterm	0	1	1	1	1	1	0	0	1	0	1	1	0	1	1	1	0	1	0	0	0	0	1	1	0	1	0
PF10256.2	Erf4	1	1	0	0	1	2	0	0	1	1	2	0	3	1	1	0	1	1	0	0	0	0	1	2	2	1	1
PF10257.2	RAI16-like	0	0	0	0	0	0	0	1	0	0	0	0	0	0	0	0	0	0	0	1	0	0	0	0	0	1	1
PF10263.2	SprT-like	1	1	0	1	1	1	0	1	1	1	2	1	1	0	0	2	2	0	0	0	0	1	1	0	0	1	2
PF10275.2	Peptidase_C65	0	1	1	1	0	0	0	1	0	0	1	0	1	1	1	1	1	1	0	0	0	0	1	0	0	0	1
PF10276.2	zf-CHCC	0	1	0	0	1	1	0	0	1	0	0	0	0	0	0	0	0	0	0	0	0	0	1	0	1	0	1
PF10280.2	Med11	0	0	0	0	0	0	1	0	1	1	1	0	0	1	0	1	1	0	0	0	1	0	0	0	1	0	0
PF10288.2	DUF2392	2	0	0	0	0	0	0	0	0	0	0	0	0	0	0	0	0	0	1	0	0	0	0	0	1	0	0
PF10291.2	SAFF	0	1	0	0	1	0	0	0	0	0	0	0	1	1	1	0	1	0	0	0	0	0	0	0	0	0	0
PF10294.2	Methyltransf_16	0	0	0	0	0	0	0	0	0	0	0	0	1	0	0	0	0	0	0	0	0	0	1	1	0	0	0
PF10295.2	DUF2406	0	2	1	1	1	1	1	0	1	1	1	0	0	0	1	1	1	2	0	0	2	2	1	1	0	1	0
PF10296.2	DUF2404	1	2	2	1	3	1	0	1	1	1	1	0	1	1	2	2	2	1	1	2	0	1	0	1	1	2	1
PF10304.2	DUF2411	0	0	0	1	1	0	1	0	1	0	0	0	0	0	1	0	0	0	0	0	1	0	0	0	0	0	0
PF10307.2	DUF2410	0	0	0	0	0	0	0	0	0	0	1	0	0	0	0	1	0	0	0	1	0	0	0	0	0	0	0
PF10309.2	DUF2414	1	0	1	1	0	1	0	1	1	0	0	1	1	1	1	1	1	0	1	0	0	1	1	1	1	1	1
PF10310.2	DUF2413	0	0	0	0	1	1	1	1	0	1	0	0	0	0	0	0	0	0	0	0	1	0	1	1	1	0	0
PF10312.2	Cactin_mid	0	0	1	1	0	1	0	1	0	1	0	1	0	0	0	0	1	1	0	0	0	1	1	0	1	0	0
PF10313.2	DUF2415	1	1	0	1	1	1	1	0	0	0	1	1	0	0	1	0	0	0	1	0	0	0	1	0	0	1	0
PF10330.2	Stb3	0	1	1	1	0	0	1	0	1	0	1	0	1	0	0	1	1	2	0	0	0	0	1	1	0	0	1
PF10332.2	DUF2418	0	0	0	0	0	1	1	0	0	0	0	0	0	0	0	0	1	0	0	0	0	0	0	0	0	0	0
PF10336.2	DUF2420	0	1	1	0	1	0	0	1	1	1	0	1	1	0	0	0	0	1	0	0	1	1	1	0	0	1	0
PF10338.2	DUF2423	0	1	1	1	1	1	0	0	1	1	1	1	1	1	1	1	0	0	1	0	1	1	1	0	1	0	0
PF10345.2	Cohesin_load	0	0	0	0	0	0	0	0	0	0	1	0	0	1	0	1	1	0	0	0	1	0	0	0	0	1	0
PF10346.2	Con-6	0	0	1	0	0	0	0	2	1	0	0	0	0	0	1	3	2	0	1	0	0	2	0	0	0	0	2
PF10349.2	WWbp	0	1	1	1	1	0	0	0	1	0	1	0	1	1	1	1	1	0	0	0	0	0	0	1	0	1	1
PF10350.2	DUF2428	0	0	0	0	1	0	1	0	1	1	0	0	0	0	0	0	0	1	0	0	0	1	0	0	0	1	0
PF10354.2	DUF2431	0	1	1	1	0	0	0	0	1	0	1	0	1	1	0	1	1	1	0	1	0	1	1	0	1	1	1
PF10357.2	Kin17_mid	1	0	1	0	0	1	1	1	1	1	1	0	1	1	1	1	1	1	1	1	1	1	1	1	1	1	1
PF10358.2	Eeig1	0	1	0	1	0	0	1	0	0	0	0	1	1	1	1	1	0	1	0	0	1	0	1	1	1	0	1
PF10374.2	EST1	0	5	1	0	0	0	0	0	0	0	0	0	0	0	0	0	0	0	1	0	1	1	0	0	1	0	0
PF10376.2	Mei5	0	0	0	0	0	1	0	0	1	0	0	0	0	0	0	1	1	1	0	0	1	1	0	0	0	0	0
PF10380.2	CRF1	0	0	0	0	0	0	1	0	0	0	0	0	0	0	0	0	0	0	0	0	1	1	0	0	0	0	0
PF10382.2	DUF2439	0	1	0	0	0	0	0	0	1	0	1	0	0	0	0	1	0	0	0	0	0	0	0	0	0	1	0
PF10383.2	Clr2	0	0	0	0	0	0	0	0	0	1	0	0	1	1	0	1	0	0	0	0	0	0	0	0	0	0	0
PF10384.2	Scm3	1	1	1	1	1	1	1	1	1	1	0	0	1	1	0	0	1	0	1	0	1	1	0	0	0	0	0
PF10390.2	ELL	1	1	1	1	0	1	0	0	0	0	1	1	1	1	0	1	1	0	0	0	0	1	0	1	0	1	1
PF10391.2	DNA_pol_lambd_f	1	2	0	2	0	0	0	0	1	1	0	0	0	0	1	1	1	1	1	0	1	0	0	0	0	0	1
PF10392.2	COG5	0	0	1	0	0	0	0	0	0	1	0	1	0	0	0	0	1	0	0	0	0	1	0	0	0	0	0
PF10405.2	BHD_3	0	0	0	0	0	0	0	0	0	0	0	0	0	0	0	0	1	0	0	1	1	0	0	0	0	0	1
PF10406.2	TAF8_C	0	0	0	0	0	0	0	0	0	0	0	0	0	0	1	0	1	0	0	0	1	0	0	0	1	0	0
PF10407.2	Cytokin_check_N	0	0	0	0	0	0	1	0	0	0	0	0	0	0	0	0	0	0	0	0	1	1	0	0	0	1	0
PF10408.2	Ufd2P_core	0	1	1	1	0	1	0	0	1	1	1	1	0	0	1	1	1	0	0	0	1	0	1	0	0	1	1
PF10419.2	TFIIIC_subunit	0	0	1	1	1	0	0	0	1	0	1	0	0	1	1	0	1	0	0	0	0	1	0	1	1	1	1
PF10428.2	SOG2	0	0	0	0	0	1	0	1	0	0	0	0	0	0	0	1	0	0	0	0	0	1	0	0	0	0	0
PF10429.2	Mtr2	0	0	0	0	0	0	1	0	0	0	0	0	0	0	0	0	0	0	0	0	1	0	0	0	1	0	0
PF10441.2	Urb2	1	1	1	1	1	1	0	0	1	0	1	0	1	1	0	0	0	1	1	1	1	1	1	0	1	1	1
PF10444.2	Nbl1_Borealin_N	1	1	1	1	0	1	0	1	1	0	1	1	1	0	1	1	1	1	1	0	0	1	1	1	1	0	1
PF10446.2	DUF2457	0	0	0	0	0	1	0	0	0	0	1	0	1	0	1	1	1	1	0	0	0	1	1	1	0	0	1
PF10447.2	EXOSC1	1	0	0	1	0	0	1	0	0	0	1	0	1	1	0	0	0	0	1	0	0	0	0	0	2	0	0
PF10451.2	Stn1	0	0	1	1	0	0	0	0	0	0	0	0	0	0	1	1	1	1	0	0	0	0	0	0	0	1	0
PF10452.2	TCO89	0	0	0	0	0	1	0	0	1	0	1	0	1	1	1	1	1	0	0	0	0	1	1	1	0	0	1
PF10453.2	NUFIP1	1	1	1	1	1	1	1	0	1	1	0	1	0	0	1	1	1	1	1	0	1	1	1	0	1	0	0
PF10454.2	DUF2458	1	1	1	1	1	1	0	1	1	0	0	0	0	0	0	0	0	1	1	0	0	1	1	0	0	1	0
PF10483.2	Hap2_elong	0	0	1	1	1	0	0	0	0	0	0	0	0	0	0	0	1	0	0	0	0	0	0	0	0	0	0
PF10487.2	Nup188	0	1	1	1	1	1	1	1	1	1	0	0	1	0	0	0	1	1	0	2	1	1	1	0	1	1	1
PF10497.2	zf-4CXXC_R1	1	0	0	0	0	0	0	1	0	0	0	1	0	0	0	0	0	0	0	0	0	0	0	0	1	0	0
PF10513.2	EPL1	0	1	0	1	1	0	1	1	2	1	0	0	1	1	1	0	1	1	0	0	1	0	1	1	0	1	2
PF10516.2	SHNi-TPR	0	0	0	1	0	0	0	0	0	0	0	0	0	0	0	0	0	1	0	0	1	1	0	0	1	0	0
PF10528.2	PA14_2	0	0	0	0	0	0	0	0	0	0	0	0	1	1	0	0	0	0	0	0	0	0	1	0	0	0	0
PF10537.2	WAC_Acf1_DNA_bd	1	0	1	0	1	0	0	1	1	1	1	1	1	1	0	0	1	0	1	0	1	0	1	1	0	0	0
PF10544.2	T5orf172	1	3	1	1	2	1	0	1	1	0	2	2	1	1	1	1	1	0	0	0	1	0	1	1	1	0	2
PF10551.2	MULE	3	0	0	0	0	0	3	0	0	0	0	0	3	0	0	0	0	1	0	0	0	0	0	0	0	0	0
PF10591.2	SPARC_Ca_bdg	1	0	0	0	0	0	0	0	0	0	0	0	0	0	0	0	0	0	0	1	0	0	0	0	0	0	1
PF10601.2	zf-LITAF-like	0	0	0	0	0	0	0	1	0	0	1	0	0	0	1	0	0	0	0	0	0	0	0	0	0	0	0
PF10602.2	RPN7	0	0	0	0	0	0	0	0	0	0	0	0	0	0	0	0	0	1	0	1	0	0	0	0	0	0	1
PF10607.2	RanBPM_CRA	1	2	1	1	1	0	0	1	2	1	0	3	2	2	0	0	0	1	0	2	0	0	2	2	2	2	1
PF10637.2	Ofd1_CTDD	0	1	1	1	1	0	1	1	1	0	0	0	1	1	0	1	1	1	1	0	0	1	0	1	1	1	1
PF10680.2	RRN9	0	1	1	1	1	1	1	0	1	0	0	0	1	0	1	1	1	1	0	0	1	1	1	1	0	1	0
PF10806.1	DUF2731	0	0	0	0	0	1	0	0	0	0	0	0	0	0	1	0	0	0	0	0	0	0	0	0	0	1	0
PF10846.1	DUF2722	0	1	1	1	0	1	1	0	1	0	1	0	0	1	1	1	1	0	0	0	0	0	1	1	0	1	1
PF10996.1	Beta-Casp	0	0	0	0	0	0	0	0	1	0	0	0	0	0	0	0	0	0	0	0	1	1	0	0	0	0	0
PF11001.1	DUF2841	0	4	3	2	3	1	0	0	1	0	1	0	2	1	1	1	1	4	0	0	1	0	1	1	1	1	1
PF11034.1	DUF2823	0	1	0	0	1	1	0	0	0	0	1	0	2	2	0	0	1	0	0	0	0	0	0	1	0	0	0
PF11160.1	DUF2945	0	0	0	0	1	0	0	1	0	0	0	0	0	0	0	0	1	1	0	0	0	0	0	0	0	1	0
PF11176.1	DUF2962	1	0	0	0	0	0	0	0	0	0	0	0	0	0	0	1	0	0	0	0	1	0	1	0	0	1	0
PF11221.1	Med21	0	0	0	0	0	1	1	1	1	0	0	0	0	0	0	0	0	0	0	0	1	1	0	1	0	1	1
PF11223.1	DUF3020	0	0	0	0	0	0	0	0	0	0	0	0	0	0	0	0	0	0	0	3	0	0	0	0	0	0	0
PF11262.1	Tho2	0	0	0	0	0	0	1	0	0	0	0	0	0	0	0	0	1	0	0	0	1	0	1	0	0	0	0
PF11274.1	DUF3074	0	1	0	1	1	1	0	0	1	1	1	0	1	1	0	0	1	2	0	0	0	0	1	0	0	0	0
PF11326.1	DUF3128	0	1	1	1	1	0	1	0	1	1	1	0	0	0	1	0	0	0	0	0	0	0	0	0	0	1	0
PF11327.1	DUF3129	0	0	0	0	0	0	0	0	0	0	0	0	3	0	0	0	0	0	0	0	0	0	0	0	0	0	1
PF11338.1	DUF3140	0	1	0	0	1	0	0	0	0	0	1	0	1	1	0	0	0	0	0	0	0	0	0	1	0	0	0
PF11443.1	DUF2828	0	0	0	0	0	0	0	0	1	0	1	0	0	0	1	0	1	0	0	1	0	0	0	0	0	0	0
PF11470.1	TUG	0	0	0	0	0	0	1	0	0	0	0	0	0	0	1	1	1	0	0	0	0	0	0	0	0	0	0
PF11496.1	HDA2-3	0	0	0	0	0	0	2	0	0	0	0	0	0	0	0	0	0	0	0	0	2	0	0	0	0	0	0
PF11500.1	Cut12	0	1	1	0	1	1	0	0	0	0	0	0	0	0	0	1	1	0	0	0	0	0	0	1	0	0	0
PF11559.1	ADIP	1	1	0	0	1	0	0	0	0	1	1	1	1	1	0	0	0	0	0	0	0	0	0	0	0	0	1
PF11566.1	Inhibitor_PI31	1	0	1	0	0	1	0	1	0	0	1	1	0	0	0	1	0	0	1	1	0	0	1	0	1	0	0
PF11571.1	Med27	0	1	1	0	0	0	0	1	0	0	0	0	0	0	0	0	0	0	0	0	0	0	0	0	0	0	0
PF11578.1	DUF3237	0	1	1	1	0	1	0	0	1	0	0	0	0	0	0	1	0	0	0	0	0	0	0	1	0	0	0
PF11595.1	DUF3245	0	0	1	1	1	0	0	1	1	0	0	0	0	0	0	0	0	0	1	0	0	1	0	0	0	0	0
PF11635.1	Med16	0	0	0	0	0	0	0	0	1	0	1	0	0	1	0	0	0	0	0	0	1	0	0	1	0	0	0
PF11699.1	Mif2	1	1	1	1	1	2	1	1	1	1	1	1	0	1	0	1	0	0	1	0	0	1	2	1	0	1	1
PF11701.1	UNC45-central	0	0	0	0	0	1	0	0	0	1	0	0	1	1	0	0	0	0	1	0	0	1	1	0	0	0	0
PF11702.1	DUF3295	0	0	1	1	1	1	0	0	1	0	1	2	3	2	1	1	1	1	0	0	0	1	1	1	1	0	1
PF11704.1	Folliculin	0	1	1	1	1	1	1	0	1	0	1	0	1	1	1	1	1	1	0	0	0	1	1	1	0	1	0
PF11705.1	RNA_pol_3_Rpc31	1	0	1	1	0	0	0	0	1	0	1	1	1	0	0	1	1	0	0	0	1	0	1	0	1	0	1
PF11707.1	Npa1	0	1	1	1	1	1	0	0	1	0	0	0	1	1	1	0	1	1	0	1	0	1	1	0	0	0	0
PF11708.1	Slu7	0	1	1	1	1	1	0	1	1	1	1	1	1	1	1	1	1	1	1	1	1	1	1	1	0	0	1
PF11709.1	Mit_ribos_Mrp51	0	0	0	0	0	0	0	0	1	0	0	0	0	0	0	0	0	0	1	0	0	1	0	0	0	1	1
PF11715.1	Nup160	0	1	0	0	1	0	0	0	0	0	1	0	0	0	0	0	0	1	0	0	0	0	0	1	0	0	1
PF11717.1	Tudor-knot	0	0	0	0	0	0	0	0	0	0	0	0	0	0	0	1	0	0	0	0	0	0	1	0	0	0	1
PF11718.1	CPSF73-100_C	0	0	0	1	1	0	0	0	1	0	1	0	0	0	0	1	0	0	0	0	2	0	0	0	0	0	0
PF11719.1	Drc1-Sld2	0	1	1	1	1	1	0	0	0	0	1	0	1	1	0	1	0	1	1	0	1	0	1	1	1	1	0
PF11754.1	Velvet	3	4	3	3	2	2	0	4	3	5	2	3	4	4	4	4	4	1	3	2	0	0	2	2	3	2	3
PF11764.1	N-SET	0	0	1	2	1	0	0	0	0	0	1	0	1	1	1	1	1	0	0	0	1	1	0	1	1	0	0
PF11781.1	RRN7	0	0	0	0	0	0	0	0	1	0	0	0	0	0	0	1	0	0	0	0	1	0	0	0	0	0	0
PF11786.1	Aft1_HRA	0	0	0	0	0	0	0	0	0	0	1	1	1	1	1	0	0	0	0	0	0	1	1	0	0	0	1
PF11787.1	Aft1_HRR	0	1	1	1	1	0	0	0	0	0	0	0	0	0	0	0	0	0	0	0	0	0	0	0	0	0	0
PF11789.1	zf-Nse	0	1	0	0	0	3	0	1	1	1	1	2	2	2	1	1	1	1	1	2	1	1	1	1	2	0	0
PF11793.1	FANCL_C	0	0	1	1	0	0	0	0	0	1	1	1	1	1	0	0	0	0	1	1	0	0	1	0	0	0	0
PF11799.1	IMS_C	0	0	0	0	0	0	1	1	0	0	0	1	0	0	0	0	0	0	0	0	0	0	0	0	0	0	1
PF11802.1	CENP-K	0	0	0	0	1	0	0	0	1	0	1	0	1	0	0	0	0	0	0	0	0	0	0	0	0	1	0
PF11807.1	DUF3328	0	0	0	1	0	0	0	1	0	0	0	0	0	0	0	0	0	0	1	0	0	0	2	0	0	0	0
PF11816.1	DUF3337	0	0	0	0	0	1	0	0	1	0	1	0	0	0	0	0	0	0	0	1	0	0	0	0	0	0	1
PF11817.1	Foie-gras_1	0	1	0	0	1	0	0	0	0	1	0	1	0	0	0	1	0	0	0	1	0	0	0	1	0	1	0
PF11831.1	DUF3351	1	1	1	1	1	1	0	1	1	1	1	2	1	1	1	1	1	0	0	1	0	1	1	1	1	1	1
PF11894.1	DUF3414	0	1	1	0	1	1	1	1	1	0	0	0	0	0	1	1	1	1	1	2	1	1	0	0	0	1	0
PF11905.1	DUF3425	1	2	6	2	2	3	0	1	1	0	3	0	2	0	2	0	1	1	1	2	0	0	3	3	2	1	2
PF11916.1	DUF3434	0	0	1	0	1	1	0	1	0	0	1	0	0	0	0	1	1	0	0	0	0	0	1	0	0	0	1
PF11917.1	DUF3435	0	5	0	2	0	0	0	0	4	0	0	0	3	4	3	0	1	4	0	0	0	0	4	0	0	0	1
PF11919.1	DUF3437	0	1	1	1	1	1	1	0	0	1	1	1	1	1	0	1	1	0	1	0	1	0	1	1	0	1	1
PF11931.1	DUF3449	0	0	0	1	1	0	0	1	1	0	0	0	0	0	0	0	0	0	1	1	1	0	0	0	0	1	0
PF11935.1	DUF3453	0	1	1	0	0	0	1	0	0	1	0	0	0	0	0	0	0	0	0	0	1	1	0	0	0	1	0
PF11951.1	DUF3468	0	4	6	4	4	2	2	1	4	3	3	1	5	4	2	2	3	2	1	0	1	0	4	3	0	2	3
PF11957.1	efThoc1	0	0	1	1	1	1	0	0	1	1	1	0	0	0	1	1	1	1	1	0	0	0	1	1	0	1	1
PF11968.1	DUF3321	0	0	0	0	0	0	0	0	0	0	0	0	0	0	0	0	0	0	0	0	1	1	1	0	1	0	0
PF11969.1	DcpS_C	1	1	0	0	1	1	1	0	1	1	0	1	0	1	0	0	0	0	1	0	0	0	1	0	0	0	1
PF11976.1	Rad60-SLD	1	0	1	0	1	0	2	1	1	0	0	1	1	1	1	1	1	0	0	0	1	3	2	1	1	0	1
PF12002.1	MgsA_C	0	1	1	1	0	0	1	0	0	0	0	0	0	0	0	1	0	0	0	0	0	0	0	1	0	0	0
PF12013.1	DUF3505	0	0	0	0	1	0	0	0	0	0	0	0	0	0	0	0	0	0	0	0	0	2	0	0	3	0	0
PF12047.1	DNMT1-RFD	0	0	1	1	1	0	0	0	0	0	0	0	0	0	0	0	0	1	0	0	0	1	0	0	0	1	1
PF12054.1	DUF3535	0	1	0	1	1	0	0	1	1	1	1	1	1	1	1	1	1	1	0	0	1	0	1	0	1	1	1
PF12090.1	Spt20	1	1	1	1	1	1	1	1	1	1	1	1	1	1	1	1	1	1	1	1	1	1	1	1	1	1	1
PF12110.1	Nup96	1	0	0	0	0	0	0	1	0	0	0	1	0	0	0	0	0	0	0	0	0	1	0	0	0	0	0
PF12134.1	PRP8_domainIV	0	0	0	0	0	0	1	0	0	0	0	0	0	0	0	0	0	0	0	0	0	0	1	0	0	0	1
PF12157.1	DUF3591	2	1	1	1	1	1	2	1	1	1	1	1	1	0	1	1	1	0	1	0	1	1	1	1	1	1	1
PF12171.1	zf-C2H2_jaz	1	2	1	1	1	0	0	1	1	1	0	1	1	1	1	1	1	2	2	0	1	1	1	1	3	1	0
PF12220.1	U1snRNP70_N	1	1	1	1	1	0	1	1	1	1	0	1	0	0	0	0	0	0	0	1	0	0	1	0	0	1	0
PF12223.1	DUF3602	1	2	1	2	2	2	1	1	1	1	1	1	1	1	0	1	2	1	1	0	0	0	2	0	0	2	2
PF12224.1	Amidoligase_2	0	0	0	0	0	0	0	0	0	0	0	0	1	0	0	0	0	0	0	0	0	0	1	0	0	0	1
PF12230.1	PRP21_like_P	0	1	1	1	1	1	0	0	1	1	1	1	1	1	0	1	0	1	0	0	1	2	1	0	0	0	1
PF12234.1	Rav1p_C	0	0	0	0	1	0	1	0	0	0	0	0	0	0	1	1	0	0	1	0	1	0	0	0	0	0	0
PF12243.1	CTK3	0	0	1	1	1	1	0	1	0	1	1	0	1	1	0	1	0	0	1	1	0	0	0	1	0	1	1
PF12253.1	CAF1A	1	1	1	1	1	0	0	1	1	1	0	1	1	1	1	1	1	1	1	0	1	1	1	0	1	1	1
PF12265.1	CAF1C_H4-bd	2	1	2	1	1	2	2	2	1	2	2	2	1	2	2	1	1	0	2	1	1	2	2	1	2	2	2
PF12328.1	Rpp20	0	0	0	0	0	0	0	0	0	0	0	0	0	0	1	0	0	0	0	0	1	0	1	1	0	0	0
PF12330.1	DUF3635	0	0	1	0	0	0	0	0	1	0	0	0	0	0	0	1	0	0	1	0	1	0	0	0	1	0	0
PF12331.1	DUF3636	0	0	0	1	0	1	0	0	1	0	1	0	1	1	0	1	1	0	0	0	0	0	1	1	0	1	1
PF12333.1	Ipi1_N	0	1	1	0	0	0	1	0	1	0	1	0	0	0	0	1	0	0	0	0	1	0	1	0	0	1	1
PF12348.1	CLASP_N	2	1	1	0	1	2	0	1	2	2	1	2	1	2	1	2	2	0	2	1	1	1	0	1	2	2	2
PF12352.1	V-SNARE_C	0	0	0	0	0	1	0	0	0	0	0	0	0	1	0	0	0	0	1	0	0	0	0	0	0	0	0
PF12396.1	DUF3659	0	0	0	0	0	0	0	0	0	0	0	0	1	1	1	0	1	0	0	0	0	0	0	0	0	0	1
PF12449.1	DUF3684	0	0	0	0	0	0	0	0	0	0	0	0	0	1	0	0	0	0	1	0	0	0	0	0	0	0	1
PF12460.1	MMS19_N	0	0	0	0	0	0	0	1	2	1	0	1	0	0	0	0	0	1	0	0	1	0	0	0	0	0	0
PF12464.1	Mac	0	0	1	0	1	0	0	0	1	0	1	0	0	0	1	1	1	0	0	0	0	0	1	0	0	1	0
PF12511.1	DUF3716	0	0	0	1	1	1	0	0	4	0	1	0	3	2	3	6	3	6	0	0	0	0	2	2	0	0	1
PF12519.1	DUF3722	0	1	0	1	1	0	0	0	0	0	0	0	0	0	0	0	0	0	0	0	0	0	0	0	0	0	0
PF12520.1	DUF3723	0	1	0	1	1	0	0	0	2	0	0	0	1	1	1	0	0	2	0	0	0	0	0	0	0	1	0
PF12539.1	Csm1	0	0	0	0	0	0	1	0	0	0	0	0	0	1	1	0	0	1	0	0	0	1	0	0	0	0	1
PF12542.1	CWC25	1	0	1	0	1	1	1	1	1	1	1	0	0	1	1	1	1	0	0	0	1	1	1	0	1	0	1
PF12550.1	GCR1_C	0	0	0	0	0	0	3	0	0	1	0	0	0	0	1	0	0	0	0	1	3	0	0	0	0	0	1
PF12554.1	DUF3743	0	0	1	0	0	0	0	1	0	0	0	0	0	0	0	0	0	1	1	0	0	0	0	1	0	0	0
PF12572.1	DUF3752	0	0	1	0	1	0	0	0	0	0	0	0	0	0	0	0	0	0	1	1	0	0	0	0	1	0	0
PF12612.1	TFCD_C	1	1	1	1	0	1	0	0	1	0	1	0	1	1	0	1	0	0	0	0	0	0	1	1	1	0	0

## Sheet: Table S9 
Table S9. Pfam matrix of mitochondrial proteins from each fungal species.
Pfam	Class	ABI	AFU	AND	ANI	ATE	BCI	CAL	CCI	CIM	CNE	FGR	LBI	MAA	MAC	MOR	NCR	PAN	PCH	POS	ROR	SCE	SPO	SSC	TRE	UMA	URE	VAL
PF00004.22	AAA	4	8	10	12	4	7	2	6	8	3	5	8	3	7	9	7	7	3	10	5	3	1	5	9	6	4	7
PF00005.20	ABC_tran	4	2	3	2	3	1	1	5	3	1	0	9	1	2	4	1	3	1	3	1	1	1	2	2	1	2	1
PF00006.18	ATP-synt_ab	2	2	3	2	3	1	1	2	2	2	2	2	3	2	2	2	2	2	2	5	2	2	2	2	3	2	3
PF00009.20	GTP_EFTU	6	7	4	3	5	4	4	6	6	4	4	7	5	5	4	4	5	3	6	6	5	5	3	4	5	5	5
PF00010.19	HLH	0	0	0	1	0	1	0	0	0	0	0	0	0	0	0	0	0	0	0	0	0	0	0	0	0	0	1
PF00011.14	HSP20	0	0	0	0	0	0	0	0	1	0	0	0	2	1	0	0	1	1	3	0	0	2	0	0	0	0	0
PF00012.13	HSP70	4	3	3	3	4	2	2	7	7	1	4	13	3	5	1	3	3	1	5	4	3	1	3	3	3	2	1
PF00013.22	KH_1	0	0	1	0	1	0	0	0	0	0	1	1	1	0	1	1	1	1	1	0	1	0	1	0	0	0	0
PF00022.12	Actin	0	1	3	2	2	0	0	2	1	0	1	1	1	1	2	1	0	1	2	1	0	0	1	1	1	0	1
PF00023.23	Ank	0	7	4	4	5	7	0	1	5	0	1	1	1	0	4	2	6	9	0	0	0	0	3	1	0	6	0
PF00025.14	Arf	0	0	0	0	1	0	0	1	0	0	0	0	1	0	0	0	0	0	0	0	0	0	0	0	2	0	1
PF00026.16	Asp	1	1	0	0	0	0	0	1	0	0	0	4	1	1	1	3	1	0	2	2	0	0	0	0	1	0	1
PF00034.14	Cytochrom_C	1	1	1	1	1	1	1	1	1	1	1	1	1	1	1	1	1	1	1	2	2	1	1	1	1	1	1
PF00035.18	dsrm	1	0	1	0	1	0	0	1	0	0	0	2	0	0	0	1	0	0	2	1	0	1	0	0	0	0	0
PF00036.25	efhand	0	1	0	0	0	1	0	0	0	0	0	0	0	0	0	0	0	0	0	0	0	0	0	0	1	0	0
PF00037.20	Fer4	1	1	0	1	1	1	0	1	1	1	1	1	1	1	1	2	1	1	1	2	0	0	1	1	0	1	0
PF00042.15	Globin	0	0	0	0	0	0	0	0	0	0	2	0	0	1	0	0	0	0	0	0	0	0	0	0	0	0	1
PF00043.18	GST_C	6	9	4	4	4	6	1	3	3	1	4	1	6	5	3	3	3	1	1	1	1	0	5	4	1	2	3
PF00046.22	Homeobox	0	0	0	0	0	0	0	0	0	0	0	0	0	0	0	0	0	0	1	2	0	0	0	0	0	0	1
PF00067.15	p450	55	32	38	52	44	42	1	56	15	0	41	46	47	33	65	14	38	20	67	16	1	1	32	28	11	11	27
PF00069.18	Pkinase	14	14	14	19	14	13	2	29	34	9	6	34	28	33	10	14	13	19	47	23	4	2	11	12	4	25	19
PF00071.15	Ras	1	2	0	0	1	1	1	1	0	2	1	4	0	0	2	0	2	0	2	1	0	0	1	0	3	0	0
PF00072.17	Response_reg	0	1	0	0	0	0	0	0	0	0	0	0	0	0	0	0	0	0	0	0	0	0	0	0	1	0	1
PF00075.17	RnaseH	0	4	0	0	0	2	0	1	0	0	1	6	2	2	0	0	3	6	0	2	0	0	24	1	3	0	0
PF00076.15	RRM_1	5	1	3	3	3	2	3	7	3	2	2	6	2	2	3	2	2	1	6	5	2	2	2	2	5	2	1
PF00078.20	RVT_1	6	7	2	2	2	2	5	1	0	1	0	7	4	2	1	0	2	6	2	89	0	0	25	0	1	1	0
PF00080.13	Sod_Cu	0	0	0	0	0	0	0	0	0	1	0	0	1	0	0	0	0	0	0	0	0	0	0	1	0	0	0
PF00081.15	Sod_Fe_N	0	0	0	0	0	0	0	0	0	0	1	0	0	0	0	0	0	0	0	1	0	1	0	0	0	0	1
PF00082.15	Peptidase_S8	0	0	0	1	1	1	0	0	1	0	4	0	4	2	1	3	3	0	0	2	0	0	0	1	2	1	1
PF00083.17	Sugar_tr	0	0	2	0	0	1	1	0	0	0	1	1	1	1	1	0	1	0	0	1	1	0	2	0	0	0	3
PF00085.13	Thioredoxin	2	1	4	1	1	3	0	1	1	1	4	1	4	3	2	5	4	1	0	0	1	2	1	1	2	1	3
PF00089.19	Trypsin	0	0	0	0	0	1	0	0	1	0	1	0	2	1	1	1	0	0	0	0	0	0	1	0	0	0	0
PF00091.18	Tubulin	0	0	0	0	0	1	0	0	1	0	0	0	1	1	0	0	0	0	0	0	0	0	0	1	0	1	1
PF00092.21	VWA	0	2	0	0	0	1	0	3	1	0	2	2	0	2	0	0	3	0	0	0	0	0	1	0	0	1	1
PF00097.18	zf-C3HC4	2	0	0	0	0	1	0	0	0	0	0	1	0	0	0	0	0	0	0	1	0	0	0	0	0	0	0
PF00102.20	Y_phosphatase	1	0	0	0	0	0	1	1	0	1	0	2	1	1	1	0	1	0	1	1	0	0	0	2	1	1	0
PF00106.18	adh_short	37	53	90	83	67	65	9	34	24	18	61	41	49	41	51	31	49	42	43	7	5	6	49	63	21	27	40
PF00107.19	ADH_zinc_N	3	13	10	11	14	10	1	6	7	0	9	13	12	11	11	6	14	11	11	2	1	4	5	10	5	5	12
PF00108.16	Thiolase_N	1	0	1	0	0	1	0	1	1	1	1	0	0	0	0	0	0	0	0	1	0	0	0	1	0	1	1
PF00109.19	ketoacyl-synt	0	1	2	4	0	2	1	0	1	0	1	0	1	1	1	1	1	0	0	1	1	1	2	1	0	0	1
PF00111.20	Fer2	2	2	2	2	2	2	2	2	2	2	2	4	2	2	2	3	2	1	2	2	2	1	2	2	2	1	2
PF00112.16	Peptidase_C1	0	0	1	0	0	0	0	0	0	0	0	3	0	0	0	0	0	0	0	0	0	0	0	0	0	0	0
PF00117.21	GATase	1	0	0	0	0	0	0	1	0	1	0	0	1	0	0	0	1	0	0	0	0	0	0	0	1	0	1
PF00118.17	Cpn60_TCP1	2	1	1	1	1	1	1	1	1	1	1	2	1	1	1	1	1	1	1	2	1	1	1	1	1	1	1
PF00120.17	Gln-synt_C	2	0	0	0	0	0	0	1	0	0	1	2	0	0	0	0	0	0	0	1	0	0	0	0	1	0	0
PF00121.11	TIM	0	0	1	1	0	0	0	0	1	0	0	0	0	0	1	0	0	0	0	0	0	0	0	0	0	1	1
PF00125.17	Histone	0	0	1	0	1	1	0	0	0	0	0	2	1	0	0	0	1	0	0	1	1	0	0	0	0	0	0
PF00127.13	Copper-bind	0	0	0	0	0	2	0	0	0	0	1	0	0	1	1	0	0	0	0	0	0	0	1	0	0	0	0
PF00128.17	Alpha-amylase	0	3	1	2	2	0	0	3	0	1	2	0	1	1	0	1	1	3	0	0	4	0	0	0	0	0	2
PF00133.15	tRNA-synt_1	1	2	2	1	1	1	1	1	2	1	2	1	2	3	2	2	2	1	1	2	2	3	2	2	1	2	2
PF00134.16	Cyclin_N	1	2	2	1	2	2	2	4	2	5	0	1	2	3	1	2	1	0	2	5	1	2	4	1	1	1	2
PF00135.21	COesterase	1	3	3	0	2	5	0	1	0	0	5	3	4	2	2	1	2	0	10	0	0	0	1	0	2	0	5
PF00137.14	ATP-synt_C	0	1	1	0	1	1	0	0	0	1	1	0	1	1	2	1	2	0	0	0	0	0	1	1	0	0	1
PF00141.16	peroxidase	1	2	2	2	1	2	2	1	2	2	2	1	1	1	3	2	1	1	1	3	1	0	2	1	2	2	1
PF00144.17	Beta-lactamase	0	1	2	4	1	2	0	2	1	0	2	0	4	6	4	2	1	2	0	0	0	0	1	5	1	1	0
PF00145.10	DNA_methylase	1	0	0	0	0	0	0	0	1	0	0	0	0	0	2	0	0	0	0	0	0	0	0	0	0	0	0
PF00149.21	Metallophos	1	2	2	1	4	3	1	1	2	1	2	1	1	6	2	0	6	2	1	1	1	0	1	3	5	4	5
PF00150.11	Cellulase	1	0	0	0	0	1	0	0	0	0	1	1	0	0	0	0	1	0	1	1	0	0	2	0	1	0	1
PF00152.13	tRNA-synt_2	2	4	4	3	3	3	3	2	3	2	3	2	4	4	3	2	3	2	2	1	3	3	1	5	2	2	4
PF00153.20	Mito_carr	29	37	38	37	40	35	32	30	32	32	38	38	41	37	36	38	34	29	33	56	33	24	34	36	34	35	34
PF00155.14	Aminotran_1_2	6	5	9	12	10	4	3	8	4	4	4	4	7	5	6	5	4	4	3	3	6	2	4	6	4	4	5
PF00156.20	Pribosyltran	1	2	1	1	1	1	1	1	1	0	1	2	1	1	1	1	0	0	1	1	0	0	0	0	1	0	1
PF00160.14	Pro_isomerase	0	0	0	0	0	0	0	1	0	1	0	1	0	0	1	0	0	0	1	0	1	0	1	0	0	0	1
PF00163.12	Ribosomal_S4	2	1	2	2	1	1	1	1	2	0	1	1	1	1	1	1	2	1	1	5	1	3	1	1	1	0	1
PF00164.18	Ribosomal_S12	1	1	1	1	1	1	1	1	1	1	1	1	1	1	1	1	1	1	1	1	1	1	1	1	1	1	1
PF00166.14	Cpn10	2	1	1	1	1	1	1	1	1	1	1	0	0	1	1	1	1	0	1	1	1	1	1	1	1	1	1
PF00168.23	C2	2	0	0	0	0	0	0	1	0	0	0	1	0	0	0	0	0	0	2	0	0	0	0	0	0	0	0
PF00169.22	PH	1	0	0	1	1	0	0	0	0	1	0	3	1	1	0	0	0	0	1	1	2	1	0	0	1	0	1
PF00171.15	Aldedh	5	8	6	11	11	6	2	2	4	7	7	5	6	5	3	6	8	7	6	3	2	3	3	8	8	4	8
PF00172.11	Zn_clus	1	12	16	19	11	7	1	0	7	2	20	0	8	4	6	5	11	13	0	1	2	0	5	10	1	4	6
PF00173.21	Cyt-b5	1	2	2	2	3	2	1	2	1	1	3	1	4	2	1	3	4	3	1	2	0	1	0	2	2	3	5
PF00174.12	Oxidored_molyb	0	1	1	1	1	0	0	1	0	0	1	0	0	0	1	0	1	0	0	0	0	0	0	1	0	0	0
PF00175.14	NAD_binding_1	2	3	5	5	4	3	2	2	2	3	4	4	2	5	3	4	3	6	0	4	1	1	2	2	2	2	3
PF00176.16	SNF2_N	1	0	0	0	1	2	0	1	0	1	0	1	0	2	0	0	2	0	0	1	0	1	0	0	0	0	0
PF00177.14	Ribosomal_S7	1	1	0	1	0	1	1	1	0	1	1	3	1	0	1	1	1	0	1	1	1	1	1	1	1	1	0
PF00179.19	UQ_con	1	1	2	1	2	0	1	1	2	1	1	3	0	0	1	2	3	1	1	1	0	0	5	3	0	0	2
PF00180.13	Iso_dh	4	6	5	4	4	3	4	3	4	4	5	3	3	3	3	3	3	4	3	6	2	4	3	4	5	3	3
PF00185.17	OTCace	1	1	1	0	1	1	1	1	1	1	1	1	1	1	1	1	1	0	2	2	0	1	1	1	1	1	1
PF00186.12	DHFR_1	0	1	1	1	1	0	0	1	1	1	1	1	1	2	1	0	1	0	1	0	1	0	1	1	0	1	1
PF00190.15	Cupin_1	0	1	1	1	1	1	0	0	2	1	2	0	1	1	2	0	0	1	0	0	0	0	0	0	0	0	1
PF00191.13	Annexin	1	0	0	0	0	0	0	1	0	0	0	1	0	0	0	0	0	0	0	0	0	0	0	1	0	0	0
PF00194.14	Carb_anhydrase	0	0	0	0	0	0	0	0	0	0	0	2	0	0	1	1	0	0	0	0	0	0	0	0	0	0	2
PF00198.16	2-oxoacid_dh	3	4	3	4	3	3	2	3	3	3	4	3	3	3	3	3	3	2	4	5	2	2	3	3	2	3	3
PF00201.11	UDPGT	0	1	2	0	0	2	0	1	0	0	1	1	1	1	1	2	3	1	0	0	0	0	2	0	2	0	0
PF00202.14	Aminotran_3	4	2	3	2	2	3	1	3	3	5	5	4	3	2	3	2	2	3	3	4	1	3	2	3	3	3	4
PF00203.14	Ribosomal_S19	1	0	0	1	1	1	1	2	1	1	1	4	1	1	1	1	1	1	1	1	1	1	1	1	2	0	1
PF00206.13	Lyase_1	3	1	3	3	3	3	2	2	2	2	3	5	3	2	0	3	2	2	2	2	1	2	2	1	2	2	4
PF00213.11	OSCP	1	1	1	1	1	1	1	1	1	1	1	1	1	1	1	1	1	1	1	2	1	1	1	1	1	1	1
PF00215.17	OMPdecase	1	1	1	1	2	0	0	0	0	0	1	0	1	1	0	0	0	1	0	0	0	0	0	0	1	1	0
PF00218.14	IGPS	0	0	0	0	0	0	0	0	0	0	0	2	0	0	0	0	0	0	1	0	0	0	0	0	1	0	0
PF00224.14	PK	0	0	0	0	0	1	1	0	0	0	0	0	0	0	0	0	0	0	0	0	1	0	1	0	0	0	0
PF00225.16	Kinesin	0	1	1	1	0	0	0	0	0	0	0	0	0	0	1	0	0	1	1	0	1	0	0	1	0	0	0
PF00226.24	DnaJ	2	4	3	3	4	5	2	5	3	5	3	5	4	3	2	3	2	5	5	2	3	1	3	3	2	4	2
PF00227.19	Proteasome	3	4	3	3	3	4	0	3	2	5	3	8	5	4	3	5	4	2	0	3	1	2	6	6	3	3	4
PF00230.13	MIP	0	0	0	1	0	2	0	0	0	0	0	0	1	0	0	0	0	0	0	0	1	0	2	0	2	0	0
PF00231.12	ATP-synt	1	1	1	1	1	1	1	1	1	1	1	1	1	1	1	1	1	1	1	2	1	1	1	1	1	1	1
PF00237.12	Ribosomal_L22	1	2	1	1	1	0	1	1	0	1	1	1	1	1	1	1	1	1	0	1	1	1	1	1	1	1	1
PF00238.12	Ribosomal_L14	1	1	1	1	1	1	1	1	1	0	1	0	1	1	1	1	1	0	0	2	1	1	1	1	1	1	1
PF00240.16	ubiquitin	0	0	0	0	0	1	0	1	0	2	1	1	1	0	1	0	0	1	0	0	0	0	1	1	0	1	1
PF00241.13	Cofilin_ADF	1	0	0	0	0	0	0	0	0	0	0	0	0	0	0	0	0	0	0	0	0	0	0	1	1	1	0
PF00245.13	Alk_phosphatase	0	0	0	0	1	0	0	0	1	0	0	1	1	1	1	1	1	0	2	0	0	0	0	1	1	1	1
PF00246.17	Peptidase_M14	1	0	0	0	0	0	0	0	0	0	0	0	0	0	1	1	0	0	0	0	0	0	0	0	0	0	0
PF00248.14	Aldo_ket_red	4	7	13	11	11	4	3	7	3	6	3	11	6	8	4	4	7	4	9	3	2	3	6	7	1	3	9
PF00249.24	Myb_DNA-binding	1	0	1	2	0	0	0	0	0	0	0	1	0	0	0	0	0	0	2	0	0	0	0	0	1	0	0
PF00251.13	Glyco_hydro_32N	0	0	0	0	1	0	0	0	0	0	1	0	0	0	0	0	0	1	0	0	0	0	0	0	0	0	0
PF00252.11	Ribosomal_L16	1	1	1	1	1	1	1	1	1	1	1	1	1	1	1	1	0	1	2	2	1	1	1	1	1	1	0
PF00253.14	Ribosomal_S14	0	1	1	1	1	0	1	0	1	1	1	1	1	1	0	1	0	1	1	1	1	1	0	1	1	1	0
PF00254.21	FKBP_C	1	0	0	0	0	0	0	0	0	0	1	0	0	0	0	0	0	0	1	0	0	0	0	0	0	0	0
PF00258.18	Flavodoxin_1	0	0	0	0	0	0	0	0	0	0	0	0	1	1	0	0	0	0	0	0	0	0	0	0	1	0	0
PF00264.13	Tyrosinase	1	1	0	1	0	0	0	1	1	0	0	0	0	1	1	0	4	0	0	0	0	0	0	0	0	1	0
PF00266.12	Aminotran_5	3	1	1	1	2	2	2	3	1	2	1	3	1	3	2	3	2	2	5	2	2	3	1	2	3	1	4
PF00270.22	DEAD	5	9	5	3	6	5	3	9	2	5	4	21	5	4	4	3	4	4	9	3	2	3	5	3	3	4	6
PF00271.24	Helicase_C	2	1	0	1	2	2	1	2	1	3	1	4	1	0	1	1	2	0	0	2	1	1	1	1	1	1	3
PF00276.13	Ribosomal_L23	1	1	1	1	0	2	0	1	1	2	2	0	1	1	1	1	1	1	1	5	1	1	1	2	1	1	1
PF00282.12	Pyridoxal_deC	0	1	0	1	2	0	0	0	1	0	0	0	0	1	1	0	1	0	1	0	1	0	0	0	0	0	0
PF00285.14	Citrate_synt	3	3	3	3	4	3	1	4	2	1	1	1	4	4	2	4	2	3	3	1	2	1	3	2	1	2	2
PF00288.19	GHMP_kinases_N	1	1	1	1	1	1	1	2	2	1	1	3	1	1	1	2	1	0	2	1	1	1	1	2	2	1	2
PF00291.18	PALP	3	9	6	8	4	4	3	4	7	2	5	4	10	10	5	6	6	4	3	5	4	3	5	7	5	5	4
PF00293.21	NUDIX	2	6	5	6	5	5	2	5	5	4	3	6	3	1	2	4	6	1	6	5	1	1	2	3	3	3	5
PF00294.17	PfkB	1	2	0	2	3	2	0	2	1	0	2	1	2	1	2	4	2	1	1	2	0	0	0	0	2	0	2
PF00296.13	Bac_luciferase	0	1	4	1	3	0	1	0	0	0	0	0	0	1	1	3	3	1	0	0	0	0	0	1	0	0	3
PF00297.15	Ribosomal_L3	1	1	1	1	1	1	1	1	1	1	1	1	0	0	1	1	1	1	1	1	1	1	1	1	1	1	1
PF00298.12	Ribosomal_L11	1	1	1	1	1	0	1	1	1	1	0	1	0	0	1	1	1	1	1	2	1	1	0	0	0	0	1
PF00300.15	PGAM	2	2	3	1	2	3	0	2	2	1	0	0	3	1	2	2	3	1	2	3	0	1	4	0	1	2	2
PF00305.12	Lipoxygenase	0	0	0	0	0	2	0	0	0	0	0	0	0	0	0	1	2	0	0	0	0	0	2	0	0	0	0
PF00307.24	CH	0	1	0	0	1	1	0	0	0	0	0	0	0	1	0	0	1	0	0	0	0	1	0	0	0	0	0
PF00310.14	GATase_2	0	0	0	0	0	0	0	1	0	1	1	0	0	0	1	0	1	1	1	0	1	0	0	0	2	0	1
PF00312.15	Ribosomal_S15	1	0	0	0	0	1	1	2	1	2	0	2	2	1	1	0	0	0	2	2	1	1	1	1	2	0	0
PF00318.13	Ribosomal_S2	1	1	1	1	1	1	1	1	1	1	1	1	1	1	1	1	1	1	1	1	1	1	1	1	1	0	1
PF00319.11	SRF-TF	0	0	0	1	0	0	0	0	0	0	0	0	0	0	0	0	0	3	0	0	0	0	0	0	0	0	0
PF00320.20	GATA	0	0	0	0	0	0	0	1	0	0	0	0	0	0	0	0	1	0	0	0	1	0	1	0	0	0	0
PF00324.14	AA_permease	0	0	1	0	1	1	0	0	0	0	1	0	1	0	0	0	0	0	1	1	0	0	0	0	0	0	0
PF00326.14	Peptidase_S9	2	0	1	0	0	2	0	4	1	1	2	2	3	2	2	1	0	0	2	0	0	0	1	0	1	1	0
PF00327.13	Ribosomal_L30	1	1	1	1	1	0	1	0	1	0	1	1	1	1	1	1	1	0	0	0	1	1	1	1	1	1	1
PF00328.15	Acid_phosphat_A	0	0	0	1	0	0	0	0	0	0	0	2	0	0	0	0	1	0	0	0	0	1	1	0	1	1	0
PF00329.12	Complex1_30kDa	1	1	1	1	0	1	1	1	1	1	1	1	1	1	1	1	1	1	1	1	0	0	1	1	1	1	1
PF00330.13	Aconitase	4	4	5	6	4	3	3	3	3	4	4	6	5	4	3	3	3	2	3	4	3	3	3	3	3	3	4
PF00333.13	Ribosomal_S5	0	0	0	0	0	0	0	0	0	0	0	1	0	0	0	0	0	0	0	0	0	1	0	0	1	0	0
PF00334.12	NDK	1	1	1	1	1	0	1	1	1	2	1	1	1	1	1	1	1	0	1	2	1	1	1	1	2	1	0
PF00338.15	Ribosomal_S10	1	0	1	1	0	0	1	1	1	1	1	1	1	1	1	1	1	1	1	2	1	1	1	1	1	1	1
PF00339.22	Arrestin_N	1	1	0	2	0	0	0	1	0	0	1	1	1	0	1	0	0	0	1	3	2	1	0	1	0	0	1
PF00346.12	Complex1_49kDa	1	1	1	1	1	1	1	1	1	1	1	6	1	1	1	1	1	1	1	2	0	0	1	1	1	1	1
PF00347.16	Ribosomal_L6	1	1	1	1	1	0	1	1	1	1	1	1	1	1	1	1	1	1	1	1	1	1	1	1	1	1	1
PF00348.10	polyprenyl_synt	1	1	1	1	1	1	1	2	1	1	1	4	2	2	1	1	1	2	1	1	1	2	1	1	0	2	1
PF00349.14	Hexokinase_1	0	0	1	0	0	0	0	0	0	0	1	0	0	0	0	1	0	0	0	0	0	0	0	0	0	1	0
PF00350.16	Dynamin_N	3	4	1	1	1	1	1	1	3	1	1	3	1	3	2	1	1	1	1	4	2	2	1	1	1	3	3
PF00355.19	Rieske	1	2	2	1	1	1	1	1	1	1	1	1	1	1	0	1	1	2	1	3	1	1	1	1	1	1	1
PF00364.15	Biotin_lipoyl	2	0	0	0	0	1	1	1	0	1	1	3	0	0	1	1	1	0	4	1	1	1	0	1	1	0	0
PF00366.13	Ribosomal_S17	1	1	0	0	1	1	0	0	0	1	0	0	1	0	1	1	1	0	0	1	1	1	1	0	1	1	1
PF00370.14	FGGY_N	1	0	1	0	0	1	0	2	2	0	0	1	1	1	2	0	0	0	1	0	1	0	1	1	0	0	0
PF00378.13	ECH	5	8	13	7	15	9	2	6	10	3	9	8	8	12	5	5	8	4	8	6	1	1	8	9	8	8	11
PF00380.12	Ribosomal_S9	1	1	1	1	1	1	1	1	1	1	1	1	1	1	1	1	1	1	1	1	1	1	1	1	1	1	1
PF00383.15	dCMP_cyt_deam_1	1	0	2	0	2	1	0	2	2	2	2	1	1	2	0	1	2	0	0	0	0	0	2	1	0	1	1
PF00384.15	Molybdopterin	2	2	2	1	1	0	1	1	1	1	1	1	2	1	1	1	1	0	1	2	0	0	1	1	1	2	1
PF00385.17	Chromo	0	2	0	0	0	3	0	0	0	0	0	2	0	0	0	1	0	0	0	6	0	0	2	0	0	2	0
PF00388.12	PI-PLC-X	1	0	0	0	0	0	0	1	0	1	1	1	1	2	1	1	0	0	0	0	0	0	1	1	1	0	2
PF00389.23	2-Hacid_dh	0	1	2	1	0	1	1	0	1	3	2	0	3	2	2	2	1	1	0	1	0	1	3	1	0	3	3
PF00390.12	malic	0	0	0	0	0	1	0	0	0	0	0	1	0	0	0	0	0	0	0	0	0	0	0	0	0	0	1
PF00393.12	6PGD	0	1	0	1	0	0	0	0	0	0	0	0	0	1	0	0	0	0	0	0	0	0	0	1	0	0	0
PF00398.13	RrnaAD	1	0	1	1	1	0	1	1	1	1	1	1	0	1	0	1	0	1	0	2	1	1	0	1	1	0	1
PF00400.25	WD40	8	6	9	8	6	7	5	15	8	7	8	11	5	5	5	7	7	7	11	2	2	2	12	5	10	6	8
PF00406.15	ADK	2	3	2	2	2	2	4	2	2	2	2	2	3	3	3	3	3	2	2	3	1	1	4	3	3	3	2
PF00410.12	Ribosomal_S8	1	1	1	1	0	1	1	1	1	1	1	1	1	1	1	1	1	1	1	2	1	1	1	1	1	0	1
PF00411.12	Ribosomal_S11	0	0	0	1	0	1	1	0	0	0	1	0	0	0	1	0	1	0	1	1	1	0	1	1	0	0	1
PF00415.11	RCC1	4	1	1	1	0	3	0	1	0	2	0	1	1	2	1	1	0	1	0	1	1	0	3	0	1	0	1
PF00416.15	Ribosomal_S13	1	1	1	1	0	1	1	1	0	1	1	1	1	0	1	1	1	0	1	1	1	1	1	1	0	0	1
PF00425.11	Chorismate_bind	0	1	1	1	1	0	0	0	1	0	2	0	0	1	0	0	0	0	0	0	0	0	0	0	0	1	0
PF00432.14	Prenyltrans	1	0	1	0	1	2	1	0	1	0	1	1	0	0	1	1	0	0	0	0	0	1	0	1	0	0	1
PF00436.18	SSB	0	1	0	1	1	1	1	1	0	1	1	1	0	1	1	2	0	0	0	2	1	1	1	1	1	1	1
PF00441.17	Acyl-CoA_dh_1	5	7	7	6	6	6	0	5	7	5	7	3	10	7	5	5	8	7	6	7	0	0	3	5	6	6	6
PF00443.22	UCH	0	0	0	1	0	1	1	1	0	0	0	3	0	0	0	0	1	0	0	0	0	0	0	0	0	0	1
PF00444.11	Ribosomal_L36	1	0	1	0	0	1	1	0	0	1	0	1	0	1	1	1	0	0	0	0	1	1	1	1	0	0	1
PF00448.15	SRP54	1	0	0	0	0	0	1	0	0	1	0	1	0	0	0	0	0	0	1	1	1	0	0	1	0	0	0
PF00454.20	PI3_PI4_kinase	1	0	0	0	0	0	0	0	1	0	0	0	1	0	0	0	0	0	0	1	0	0	0	0	0	0	0
PF00459.18	Inositol_P	1	0	0	1	0	0	1	0	0	0	0	0	1	1	1	0	0	0	1	0	0	0	0	0	0	0	1
PF00462.17	Glutaredoxin	2	1	1	2	0	1	2	1	2	1	2	2	1	1	2	1	2	1	1	1	1	2	1	1	1	2	2
PF00463.14	ICL	1	3	4	0	3	0	0	1	2	0	1	0	0	1	0	0	0	1	3	0	1	0	0	1	1	1	0
PF00464.12	SHMT	0	0	0	0	1	1	1	0	1	0	1	0	1	2	1	1	0	0	0	0	1	0	0	0	0	0	1
PF00465.12	Fe-ADH	3	1	1	2	1	1	0	1	2	1	1	2	2	2	1	1	1	1	2	2	1	2	1	1	2	1	1
PF00466.13	Ribosomal_L10	0	0	0	0	0	0	1	1	0	1	0	0	0	0	1	0	0	0	1	2	1	1	0	0	0	0	0
PF00467.22	KOW	0	1	1	1	1	1	0	0	1	0	0	0	0	0	0	0	0	0	0	0	0	1	0	0	0	1	0
PF00468.10	Ribosomal_L34	0	0	0	0	0	0	1	0	0	0	0	1	0	0	0	1	1	0	1	1	1	1	1	0	0	0	0
PF00471.13	Ribosomal_L33	0	0	1	1	0	0	1	1	1	1	1	1	1	0	0	1	1	0	1	0	0	1	1	0	0	1	0
PF00472.13	RF-1	1	1	2	2	1	0	1	1	2	2	2	1	2	1	2	1	0	0	1	2	1	2	1	2	1	1	1
PF00476.13	DNA_pol_A	1	1	1	1	1	1	1	1	1	1	1	1	1	1	1	1	1	1	1	1	1	1	1	1	0	1	1
PF00481.14	PP2C	3	1	2	2	2	1	2	3	2	0	2	5	3	3	1	1	2	4	4	0	1	2	2	3	2	1	1
PF00483.16	NTP_transferase	0	1	0	0	0	1	0	0	0	0	0	1	1	0	1	0	0	0	1	0	0	0	1	0	1	1	0
PF00484.12	Pro_CA	0	1	1	0	0	0	0	1	1	0	0	3	1	1	2	1	1	0	2	0	0	0	0	0	0	0	0
PF00485.11	PRK	2	1	2	1	0	1	1	1	1	2	0	1	0	2	0	0	1	1	2	1	0	0	0	1	1	1	2
PF00487.17	FA_desaturase	0	0	0	0	0	0	0	0	1	0	0	0	0	0	0	1	0	0	0	0	0	0	0	0	1	0	0
PF00488.14	MutS_V	1	0	0	0	0	1	0	0	0	1	1	0	1	1	0	0	0	0	1	1	0	0	1	2	0	0	1
PF00490.14	ALAD	1	0	0	0	1	0	0	1	0	1	0	1	0	0	0	0	0	0	1	1	0	1	0	0	0	0	0
PF00491.14	Arginase	1	1	1	1	2	2	0	0	0	1	0	0	1	2	0	2	1	1	0	0	0	2	1	0	1	3	0
PF00494.12	SQS_PSY	1	1	1	1	1	0	0	1	1	0	1	10	0	1	1	1	1	1	1	1	0	0	1	0	1	1	2
PF00497.13	SBP_bac_3	0	0	0	0	0	0	0	0	0	0	1	0	0	0	0	0	0	0	0	0	0	0	0	1	0	1	1
PF00498.19	FHA	0	0	0	0	0	0	0	1	0	1	1	1	1	0	0	0	0	0	1	1	0	0	0	1	2	1	1
PF00501.21	AMP-binding	2	14	18	12	12	9	0	6	9	2	11	7	15	8	12	7	12	2	6	4	0	0	3	4	9	11	15
PF00503.13	G-alpha	0	0	0	0	0	0	0	3	0	0	0	3	0	0	0	0	0	0	3	0	0	0	0	0	1	0	0
PF00505.12	HMG_box	0	2	0	0	0	0	0	1	1	1	0	1	0	0	1	1	2	0	0	1	0	1	1	0	0	0	0
PF00514.16	Arm	1	0	0	1	0	0	0	0	0	0	0	0	0	0	0	0	0	0	0	0	0	0	0	1	1	0	0
PF00515.21	TPR_1	2	2	3	1	1	0	1	3	1	3	0	3	0	0	1	1	1	0	2	1	2	1	1	0	2	1	2
PF00533.19	BRCT	0	1	0	1	0	2	0	1	2	0	1	1	0	0	0	1	0	0	0	2	0	0	1	1	0	0	0
PF00534.13	Glycos_transf_1	1	1	0	1	2	1	0	1	0	1	0	3	2	0	0	0	1	0	1	2	0	0	2	0	1	0	0
PF00535.19	Glycos_transf_2	0	0	0	0	0	0	0	0	1	0	0	0	1	0	0	1	1	0	0	0	0	0	0	1	0	0	4
PF00542.12	Ribosomal_L12	1	1	1	1	1	1	1	1	1	1	1	1	1	1	1	1	1	0	1	2	1	1	1	1	1	1	1
PF00549.12	Ligase_CoA	0	2	2	2	2	2	1	1	2	1	2	1	0	1	1	1	2	2	1	0	1	1	1	2	3	1	1
PF00550.18	PP-binding	1	3	2	1	1	0	1	1	1	2	1	1	1	1	1	1	1	1	0	3	1	1	1	1	1	0	1
PF00551.12	Formyl_trans_N	1	1	2	2	1	2	1	2	2	2	2	1	0	1	2	1	2	2	1	2	1	0	2	2	2	2	2
PF00557.17	Peptidase_M24	1	2	3	3	3	1	3	3	1	0	2	4	2	2	3	2	2	3	3	0	2	2	1	1	1	2	0
PF00560.26	LRR_1	1	0	0	1	0	0	0	1	0	0	0	1	0	0	0	0	0	0	0	0	0	0	0	0	0	0	1
PF00561.13	Abhydrolase_1	8	16	15	18	16	10	5	9	6	5	15	6	15	21	18	9	12	4	12	3	6	2	9	10	8	8	16
PF00564.17	PB1	1	1	0	0	0	0	1	0	1	0	1	0	0	0	1	1	1	0	1	0	0	0	1	0	0	1	0
PF00565.10	SNase	1	1	1	1	0	1	1	0	1	1	1	1	1	1	1	1	1	1	0	1	1	1	1	1	1	1	1
PF00566.11	TBC	0	3	2	2	2	1	0	1	1	0	2	3	2	3	2	1	2	0	1	2	1	2	3	2	1	3	1
PF00567.17	TUDOR	0	0	0	0	0	0	0	1	0	0	0	1	0	0	0	0	0	0	0	0	0	0	0	0	1	0	0
PF00568.16	WH1	1	0	0	0	0	0	0	1	0	0	0	0	0	0	0	0	0	0	1	0	0	0	0	0	0	0	0
PF00571.21	CBS	0	2	1	0	0	0	1	2	0	1	0	0	0	0	0	0	1	0	1	2	0	0	0	0	0	0	1
PF00572.11	Ribosomal_L13	1	1	1	1	1	1	1	1	1	1	1	1	1	1	1	1	1	0	1	2	1	1	1	1	2	0	1
PF00573.15	Ribosomal_L4	1	2	1	1	1	1	1	1	1	1	1	1	1	1	1	1	1	1	1	2	1	1	1	1	0	1	1
PF00574.16	CLP_protease	1	1	1	1	1	1	0	1	1	1	1	1	1	1	1	1	1	1	0	1	0	0	1	1	0	1	1
PF00576.14	Transthyretin	0	1	0	0	1	0	1	0	0	1	0	0	0	0	1	0	0	0	0	0	0	0	0	0	0	0	0
PF00578.14	AhpC-TSA	0	2	1	1	1	3	1	1	0	0	2	0	1	3	1	2	1	1	0	1	2	0	3	2	0	0	1
PF00579.18	tRNA-synt_1b	1	2	2	2	2	2	2	2	3	1	2	2	2	2	2	2	2	2	2	2	2	2	1	2	2	1	2
PF00580.14	UvrD-helicase	2	0	0	0	0	1	0	2	1	0	1	1	0	0	1	2	0	0	0	0	1	1	1	1	0	0	0
PF00581.13	Rhodanese	3	3	5	5	4	3	2	2	4	2	2	2	1	3	3	3	3	1	2	3	2	1	1	2	2	3	2
PF00583.17	Acetyltransf_1	1	12	9	6	8	8	1	9	13	1	18	7	12	12	7	10	11	10	8	3	2	0	13	13	3	11	5
PF00587.18	tRNA-synt_2b	1	2	4	1	1	1	2	1	3	1	1	1	2	4	3	4	2	2	1	4	3	3	2	2	1	2	2
PF00588.12	SpoU_methylase	0	1	1	1	0	0	1	0	1	0	0	0	1	1	0	1	0	0	0	2	1	1	1	0	0	0	0
PF00589.15	Phage_integrase	4	0	0	0	0	0	0	1	0	0	0	1	0	0	0	0	0	0	0	1	0	0	0	0	0	0	0
PF00590.13	TP_methylase	1	0	0	0	1	1	0	1	1	1	1	10	0	0	1	0	1	0	1	0	0	1	0	0	1	1	0
PF00591.14	Glycos_transf_3	1	0	1	1	0	0	0	0	0	0	0	1	0	0	0	0	1	0	0	0	0	0	0	0	1	0	0
PF00596.14	Aldolase_II	0	0	0	1	1	0	0	0	0	0	0	0	1	0	1	0	1	1	0	1	0	1	0	1	0	0	0
PF00615.12	RGS	0	0	1	0	0	0	1	1	0	1	0	1	0	0	1	1	1	0	1	1	0	0	0	0	0	0	0
PF00616.12	RasGAP	2	0	1	0	0	1	0	1	1	1	0	3	2	3	3	0	0	1	2	2	0	0	1	0	1	0	1
PF00617.12	RasGEF	1	0	1	0	0	0	0	1	0	0	0	0	0	0	0	0	0	0	1	3	0	0	0	0	0	0	1
PF00620.20	RhoGAP	2	0	0	0	0	0	0	0	0	2	0	1	0	0	0	0	0	0	2	3	0	0	0	1	1	1	0
PF00621.13	RhoGEF	0	0	0	1	0	0	0	0	0	2	0	2	0	0	0	0	0	0	0	2	1	0	0	0	1	0	1
PF00622.21	SPRY	0	0	0	0	0	0	0	0	1	0	0	0	0	0	0	1	0	1	0	1	0	0	0	0	0	0	0
PF00625.14	Guanylate_kin	0	1	0	0	0	1	0	0	0	1	0	0	0	1	0	1	0	1	0	0	0	0	1	0	0	1	0
PF00632.18	HECT	1	1	1	1	1	0	0	0	1	1	1	2	1	2	1	1	1	1	1	2	0	1	0	0	1	1	0
PF00636.19	Ribonuclease_3	1	2	3	3	3	2	4	1	2	3	2	1	2	2	2	2	3	4	0	0	2	0	0	3	1	2	2
PF00637.13	Clathrin	2	0	0	0	1	0	0	1	0	0	0	1	0	0	0	0	0	0	1	0	0	0	0	0	0	0	0
PF00639.14	Rotamase	0	1	0	0	0	0	0	0	0	0	0	0	0	0	0	1	0	0	0	0	0	0	1	0	0	1	0
PF00644.13	PARP	0	1	1	0	0	0	0	1	0	0	0	0	1	1	0	0	0	1	1	0	0	0	0	0	0	1	1
PF00646.26	F-box	3	3	2	3	4	0	2	16	2	0	1	7	2	2	0	1	2	2	1	0	2	0	2	1	2	3	0
PF00648.14	Peptidase_C2	0	0	1	2	1	0	0	2	0	0	0	0	0	0	0	0	1	1	0	0	0	0	0	1	0	0	0
PF00650.13	CRAL_TRIO	1	1	1	1	0	1	0	1	0	0	2	1	1	2	3	0	0	0	1	3	0	1	0	0	0	2	2
PF00651.24	BTB	7	0	2	1	2	9	0	11	2	0	4	6	3	3	1	1	2	2	4	1	0	0	6	3	1	3	2
PF00652.15	Ricin_B_lectin	0	0	0	0	1	0	0	1	0	0	1	0	0	0	0	0	0	0	0	0	0	0	0	1	0	0	1
PF00656.15	Peptidase_C14	0	1	0	0	0	0	0	1	0	0	0	3	0	0	0	0	0	0	1	0	0	0	0	0	0	0	0
PF00657.15	Lipase_GDSL	0	2	2	1	2	1	0	1	0	1	4	1	0	0	5	2	6	2	3	1	0	0	1	0	1	2	7
PF00664.16	ABC_membrane	3	3	3	2	2	3	2	2	2	3	3	4	4	4	2	2	3	0	3	3	3	1	3	3	2	2	5
PF00665.19	rve	8	0	0	0	0	0	0	0	0	0	0	1	4	0	0	0	0	8	0	31	1	0	1	0	1	0	0
PF00667.13	FAD_binding_1	0	1	1	2	2	2	0	0	1	1	1	0	1	1	1	1	1	0	0	1	0	2	1	1	0	2	2
PF00668.13	Condensation	0	1	3	0	2	1	0	0	0	0	1	0	0	1	1	0	0	0	0	0	0	0	0	0	0	0	1
PF00673.14	Ribosomal_L5_C	1	0	1	1	1	0	1	1	1	1	1	0	1	1	1	1	1	0	1	1	1	1	0	1	1	1	1
PF00675.13	Peptidase_M16	1	0	0	0	0	0	1	1	1	0	1	1	0	1	1	0	0	0	1	3	1	0	0	1	0	0	1
PF00676.13	E1_dh	4	4	3	5	5	4	2	4	3	3	3	6	3	3	3	3	3	2	4	6	2	2	3	3	2	3	3
PF00682.12	HMGL-like	4	4	4	3	4	3	3	1	3	3	3	2	6	4	4	4	3	1	2	4	2	2	3	3	3	3	4
PF00685.20	Sulfotransfer_1	0	0	0	4	1	0	0	0	0	0	1	0	0	0	1	0	0	0	0	0	0	0	0	3	0	0	0
PF00687.14	Ribosomal_L1	1	1	1	1	0	1	1	1	1	1	1	1	1	1	1	1	1	0	0	1	1	1	1	1	1	1	1
PF00692.12	dUTPase	0	3	2	1	1	0	0	0	0	1	0	1	0	0	0	1	1	0	1	0	0	0	1	0	0	1	1
PF00696.21	AA_kinase	1	1	1	2	1	3	2	3	1	2	1	5	2	1	1	1	1	1	4	4	2	1	1	1	2	1	2
PF00698.14	Acyl_transf_1	0	1	1	0	2	2	1	0	0	1	1	0	1	3	1	1	1	1	0	0	1	1	1	2	2	0	2
PF00701.15	DHDPS	2	2	5	2	4	3	0	1	1	3	2	0	3	3	4	2	0	3	1	1	0	0	1	3	0	1	7
PF00702.19	Hydrolase	2	4	6	7	7	5	1	4	5	2	5	5	3	2	7	4	7	5	4	2	2	1	1	3	3	3	0
PF00704.21	Glyco_hydro_18	1	0	0	0	0	1	0	1	1	0	0	1	3	2	1	1	1	0	3	1	0	0	0	2	1	0	0
PF00707.15	IF3_C	0	0	1	1	1	1	0	1	1	1	1	1	1	1	1	1	1	1	1	0	0	1	1	1	1	1	1
PF00708.11	Acylphosphatase	0	0	0	0	0	1	0	0	1	1	0	0	0	0	0	0	0	0	0	0	0	0	0	0	0	0	0
PF00710.13	Asparaginase	0	0	0	1	0	1	0	0	0	0	0	0	1	0	0	0	0	0	0	0	0	0	1	1	0	0	1
PF00717.16	Peptidase_S24	1	2	2	2	1	1	2	0	2	2	1	2	1	0	0	1	1	2	2	0	2	2	0	0	1	0	1
PF00722.14	Glyco_hydro_16	0	1	0	0	0	0	0	0	0	0	0	0	1	1	3	1	0	1	1	0	0	0	0	1	0	0	0
PF00724.13	Oxidored_FMN	1	4	5	4	5	2	2	4	1	0	4	3	2	1	2	3	1	2	8	2	0	0	3	3	1	0	2
PF00728.15	Glyco_hydro_20	1	0	0	0	0	0	0	0	0	1	0	0	0	0	0	0	0	0	1	0	0	0	0	0	1	1	0
PF00730.18	HhH-GPD	3	1	1	2	2	3	1	2	2	1	1	3	3	2	2	1	3	1	2	1	0	1	2	2	0	0	2
PF00732.12	GMC_oxred_N	6	2	6	4	4	3	0	8	0	0	8	4	4	2	5	0	9	0	12	0	0	0	1	3	4	1	8
PF00733.14	Asn_synthase	0	0	2	1	1	1	0	0	1	1	0	0	1	1	1	1	1	0	0	0	0	0	2	1	1	1	0
PF00735.11	Septin	1	0	0	1	0	1	0	0	3	1	0	2	0	0	1	0	0	0	0	0	1	0	2	1	0	0	0
PF00742.12	Homoserine_dh	1	1	1	1	1	1	0	1	1	1	1	2	0	0	1	1	1	1	1	1	0	0	1	1	1	1	1
PF00743.12	FMO-like	1	4	6	4	3	4	1	1	2	0	6	3	10	5	7	6	3	5	0	1	0	1	4	5	5	3	7
PF00749.14	tRNA-synt_1c	1	0	1	1	1	1	1	1	1	1	1	1	1	1	1	1	1	1	1	1	1	1	1	0	1	1	1
PF00750.12	tRNA-synt_1d	0	0	0	1	0	0	0	0	1	0	0	0	0	1	2	1	0	0	0	1	1	0	1	0	0	0	0
PF00752.10	XPG_N	3	1	0	0	0	0	0	0	0	1	0	12	0	0	0	0	0	0	6	2	0	2	0	0	1	0	1
PF00753.20	Lactamase_B	1	0	1	2	4	2	2	2	0	2	1	2	4	2	2	5	5	1	0	2	2	2	1	1	2	0	2
PF00755.13	Carn_acyltransf	4	2	2	2	2	2	2	3	2	3	1	3	2	2	2	2	2	2	3	6	2	0	1	2	3	2	2
PF00756.13	Esterase	0	1	1	0	1	1	0	0	0	0	0	0	1	1	0	0	0	0	0	0	0	0	0	0	0	0	0
PF00762.12	Ferrochelatase	1	1	1	1	1	1	1	1	1	1	1	1	1	1	0	1	1	0	1	1	1	1	1	1	1	1	1
PF00763.16	THF_DHG_CYH	0	0	0	0	0	0	0	0	0	1	1	0	0	0	0	0	0	0	0	0	0	0	0	0	1	0	0
PF00764.12	Arginosuc_synth	0	0	0	0	0	0	0	0	0	0	0	0	2	1	0	0	0	0	0	0	0	0	0	0	0	0	1
PF00773.12	RNB	0	0	1	1	1	2	0	1	1	1	1	0	0	1	1	1	1	0	1	1	1	1	1	1	0	2	1
PF00780.15	CNH	2	0	0	0	0	1	0	1	0	0	0	0	0	0	0	0	0	0	1	0	0	0	0	0	1	0	0
PF00781.17	DAGK_cat	0	0	0	0	1	0	0	1	0	2	0	0	0	0	0	1	1	0	0	0	0	0	0	0	0	0	0
PF00782.13	DSPc	1	2	0	1	0	1	1	3	2	0	2	2	0	1	0	0	4	1	4	2	1	0	2	1	0	2	2
PF00787.17	PX	2	1	0	0	0	2	2	0	0	0	0	0	1	0	1	2	1	0	0	0	0	2	1	0	0	0	1
PF00789.13	UBX	1	1	1	0	0	1	0	0	1	0	2	3	1	0	1	1	0	0	0	0	0	0	0	2	1	1	1
PF00790.12	VHS	0	0	0	0	0	0	0	0	0	0	0	1	0	0	0	0	0	0	0	0	0	0	2	0	0	0	0
PF00795.15	CN_hydrolase	1	1	4	4	2	0	0	0	1	1	0	0	2	1	1	4	0	0	1	0	1	1	0	2	0	1	1
PF00797.10	Acetyltransf_2	1	0	1	0	0	0	0	1	1	0	0	0	0	0	1	0	0	0	0	0	0	0	0	0	0	1	1
PF00800.11	PDT	0	0	0	0	0	0	0	0	0	0	1	0	0	0	1	0	0	0	0	0	0	0	0	1	0	0	0
PF00808.16	CBFD_NFYB_HMF	2	1	1	0	0	0	0	0	2	0	0	1	0	0	0	1	2	0	0	0	0	0	0	0	0	0	0
PF00809.15	Pterin_bind	1	1	1	1	1	1	1	0	1	0	1	1	1	1	1	0	1	0	0	0	1	0	0	1	0	1	1
PF00814.18	Peptidase_M22	1	0	1	0	1	2	1	1	1	1	1	1	1	1	2	1	2	1	1	2	1	2	2	1	1	0	1
PF00815.13	Histidinol_dh	0	2	1	3	0	0	0	1	0	1	0	0	0	1	0	0	0	1	0	0	0	0	0	1	0	0	2
PF00817.13	IMS	0	2	0	1	1	1	0	0	0	0	1	0	1	1	0	1	1	0	0	0	0	0	1	1	1	1	1
PF00828.12	Ribosomal_L18e	2	2	1	1	1	1	1	2	1	1	1	2	1	1	2	2	1	1	2	3	1	1	1	0	1	1	1
PF00829.14	Ribosomal_L21p	0	1	1	1	0	1	1	1	1	1	1	0	1	0	1	1	1	0	1	1	1	0	0	1	1	1	1
PF00830.12	Ribosomal_L28	1	1	1	1	1	1	1	1	1	1	1	1	1	1	1	1	1	0	1	2	1	1	1	1	1	1	1
PF00849.15	PseudoU_synth_2	2	0	0	0	0	0	2	2	0	1	0	2	0	0	1	0	0	0	1	0	3	0	0	0	0	0	1
PF00850.12	Hist_deacetyl	1	0	0	0	0	0	0	1	0	1	0	2	0	0	0	0	0	0	0	0	0	0	0	0	0	0	0
PF00855.10	PWWP	0	0	0	0	0	0	0	0	0	0	0	2	0	0	0	0	0	0	0	1	0	0	0	0	0	0	0
PF00856.21	SET	4	2	3	2	1	4	0	4	0	1	2	13	3	3	5	6	7	1	4	1	0	0	2	3	1	2	2
PF00857.13	Isochorismatase	1	2	2	3	3	1	0	1	2	0	1	1	1	2	2	1	2	3	1	0	0	0	3	1	1	1	1
PF00861.15	Ribosomal_L18p	1	0	0	1	1	1	1	0	0	1	1	0	1	1	1	1	1	0	0	2	1	1	1	1	1	0	1
PF00867.11	XPG_I	0	0	0	1	0	0	0	2	1	0	0	3	1	0	0	2	0	0	0	0	1	0	1	1	1	2	1
PF00871.10	Acetate_kinase	0	0	0	1	1	0	0	0	1	0	0	0	0	0	1	0	0	0	0	0	0	0	0	0	0	1	0
PF00881.17	Nitroreductase	0	0	1	0	0	1	0	2	0	0	0	0	2	2	1	1	1	0	0	0	0	0	1	2	1	0	1
PF00884.16	Sulfatase	0	0	2	0	0	0	0	0	0	0	1	0	0	0	1	0	0	0	0	0	0	0	0	0	0	0	2
PF00885.12	DMRL_synthase	0	0	0	0	0	0	1	0	1	0	0	0	0	1	0	0	0	0	0	0	0	0	0	0	0	0	0
PF00886.12	Ribosomal_S16	0	1	1	1	1	0	1	1	1	1	1	1	1	1	1	1	1	0	1	2	1	1	1	1	1	1	1
PF00887.12	ACBP	0	1	1	1	1	1	0	1	1	0	0	1	2	1	2	0	1	0	0	0	0	0	0	1	0	0	1
PF00888.15	Cullin	0	1	1	0	1	0	1	0	1	1	2	3	1	1	1	1	1	0	0	0	0	0	1	1	1	0	2
PF00889.12	EF_TS	1	0	0	0	0	0	0	1	0	1	0	1	0	0	0	0	0	0	0	1	0	1	0	0	1	0	0
PF00890.17	FAD_binding_2	2	4	3	4	2	2	2	1	3	2	3	7	3	1	2	4	3	2	2	2	2	1	2	2	1	2	3
PF00891.11	Methyltransf_2	0	1	3	4	5	3	0	0	0	0	1	1	3	2	1	1	1	1	3	0	0	0	2	0	0	1	0
PF00892.13	EamA	0	0	0	0	0	0	0	1	0	0	0	0	1	1	0	1	0	0	0	0	0	0	0	1	1	1	0
PF00899.14	ThiF	1	2	1	3	3	1	1	1	1	2	1	1	1	1	1	1	1	0	1	2	2	1	1	1	2	1	1
PF00900.13	Ribosomal_S4e	0	1	0	1	0	1	1	1	1	1	0	1	1	1	1	0	1	1	1	0	0	3	1	1	0	0	1
PF00903.18	Glyoxalase	0	2	1	0	1	1	1	0	1	0	2	4	2	2	2	1	0	0	0	0	0	0	1	1	1	0	0
PF00920.14	ILVD_EDD	2	2	2	4	3	2	1	2	2	1	2	2	1	1	2	2	2	1	2	2	1	1	2	2	1	2	2
PF00928.14	Adap_comp_sub	2	2	2	4	2	2	1	1	2	0	2	2	3	3	3	3	3	1	2	2	4	1	2	2	2	2	1
PF00929.17	Exonuc_X-T	2	1	1	0	1	2	1	2	2	2	1	3	0	2	1	1	2	2	2	2	1	1	2	2	1	1	2
PF00931.15	NB-ARC	0	2	3	1	2	4	0	3	3	0	2	47	4	2	1	1	3	1	0	0	0	0	5	0	0	0	2
PF00933.14	Glyco_hydro_3	1	2	0	1	2	0	0	0	0	0	1	0	1	3	2	0	2	2	0	0	0	0	0	0	0	0	1
PF00940.12	RNA_pol	1	1	1	1	1	1	1	1	1	1	1	1	1	0	1	1	1	1	1	1	1	1	1	1	0	1	1
PF00957.14	Synaptobrevin	0	0	0	1	0	1	0	0	1	2	0	1	1	0	0	1	0	0	1	0	1	1	1	0	0	0	0
PF00961.12	LAGLIDADG_1	0	0	0	0	0	0	0	0	0	0	0	0	0	0	0	0	14	0	0	0	0	0	0	0	0	0	0
PF00962.15	A_deaminase	1	0	1	0	0	0	0	1	0	0	0	2	0	0	0	0	1	0	0	0	0	0	0	0	0	0	1
PF00970.17	FAD_binding_6	1	3	3	1	3	0	0	1	1	1	1	0	2	1	2	1	0	3	2	0	2	1	0	0	2	0	0
PF00975.13	Thioesterase	1	1	1	1	0	2	0	0	0	0	0	0	2	1	0	0	0	0	0	0	0	0	2	1	0	0	0
PF00977.14	His_biosynth	1	0	0	0	0	0	0	1	0	1	0	1	0	0	0	0	0	0	1	0	0	0	0	0	0	0	0
PF00994.17	MoCF_biosynth	1	1	0	1	1	1	0	0	1	1	1	1	1	1	1	0	1	0	1	0	0	0	1	1	1	1	0
PF00995.16	Sec1	1	1	1	1	1	1	0	0	1	2	1	2	1	0	1	1	1	3	1	0	0	1	1	1	2	1	0
PF00996.11	GDI	0	0	0	0	0	0	0	0	0	0	0	0	1	0	0	0	1	0	0	0	0	0	0	0	0	1	1
PF01008.10	IF-2B	1	2	2	3	2	1	0	3	1	0	1	1	1	1	1	3	2	1	2	2	0	0	1	0	0	1	0
PF01012.14	ETF	2	2	2	1	1	2	2	1	2	2	2	2	2	2	2	2	2	1	2	4	2	2	2	2	2	0	1
PF01016.12	Ribosomal_L27	0	1	1	1	1	0	1	1	1	1	1	1	0	1	0	0	0	0	1	1	1	1	0	1	1	0	1
PF01019.14	G_glu_transpept	0	1	1	1	2	0	0	0	0	0	1	0	3	1	1	1	1	0	0	1	0	0	0	0	0	1	1
PF01025.12	GrpE	1	1	1	1	1	1	1	1	1	1	1	1	1	1	1	1	1	1	1	1	1	1	1	1	1	1	1
PF01026.14	TatD_DNase	1	1	0	0	0	0	0	0	0	0	0	3	0	0	1	0	0	0	0	0	0	0	0	0	1	0	0
PF01027.13	UPF0005	0	1	1	1	1	0	0	0	0	0	0	0	0	0	0	0	0	1	0	0	0	0	0	0	0	0	1
PF01028.13	Topoisom_I	1	0	0	1	1	1	1	1	1	1	1	1	1	1	1	1	1	1	1	1	1	1	1	1	0	0	1
PF01031.13	Dynamin_M	1	0	0	1	0	1	0	0	0	0	0	0	0	0	0	0	0	1	1	0	0	0	0	0	0	0	0
PF01035.13	DNA_binding_1	0	1	1	1	1	1	0	0	1	0	1	2	1	0	1	0	1	0	0	1	0	0	1	1	0	0	0
PF01039.15	Carboxyl_trans	1	1	2	1	1	1	0	1	1	1	1	1	1	1	1	1	1	2	1	4	0	0	0	1	2	1	1
PF01040.11	UbiA	3	2	2	2	2	3	2	5	2	1	2	3	5	2	2	2	2	2	2	3	2	2	2	2	1	2	3
PF01042.14	Ribonuc_L-PSP	1	2	7	5	3	4	1	2	2	1	4	2	1	0	2	2	1	1	0	0	2	2	3	1	0	2	4
PF01048.13	PNP_UDP_1	0	1	4	2	1	0	0	0	1	0	1	0	2	1	1	0	1	0	0	0	1	0	0	5	2	1	3
PF01053.13	Cys_Met_Meta_PP	2	1	1	1	0	0	0	1	0	2	1	3	2	0	2	2	0	0	2	0	0	0	0	0	0	2	1
PF01055.19	Glyco_hydro_31	0	0	0	0	0	0	0	0	0	0	0	1	0	0	1	0	1	0	0	1	0	0	0	0	1	0	1
PF01058.15	Oxidored_q6	1	1	2	2	1	0	1	1	2	1	2	1	1	1	2	1	1	2	1	2	0	0	1	1	1	1	1
PF01062.14	Bestrophin	0	1	1	0	0	0	0	3	1	0	0	2	0	0	1	0	0	0	1	0	0	0	0	0	1	1	0
PF01063.12	Aminotran_4	1	2	4	2	2	2	2	2	1	3	2	2	3	3	2	1	1	2	2	3	2	1	1	3	3	2	3
PF01066.14	CDP-OH_P_transf	1	2	1	2	1	2	1	1	1	1	1	3	1	2	2	1	2	1	0	1	1	0	1	2	1	1	1
PF01068.14	DNA_ligase_A_M	0	0	0	0	0	0	0	0	0	2	0	0	0	0	0	0	0	0	0	1	0	0	0	0	1	0	0
PF01070.11	FMN_dh	3	1	4	3	5	0	0	1	0	4	1	1	2	2	2	2	2	0	2	1	1	0	0	1	3	3	4
PF01071.12	GARS_A	0	1	1	1	0	0	0	1	1	0	0	0	2	1	1	1	0	0	0	0	0	0	1	0	1	1	0
PF01073.12	3Beta_HSD	0	1	1	2	1	0	0	1	0	1	2	0	0	1	1	1	2	2	0	0	0	0	1	2	0	0	3
PF01077.15	NIR_SIR	1	0	1	0	0	0	1	0	0	0	0	1	0	0	0	0	0	0	0	0	0	0	0	0	1	0	0
PF01083.15	Cutinase	0	0	0	0	0	0	0	0	0	0	1	0	0	0	2	0	0	0	0	0	0	0	0	0	1	0	2
PF01084.13	Ribosomal_S18	1	1	0	0	1	0	0	1	1	1	1	0	0	0	1	0	0	0	1	1	1	1	1	0	0	0	1
PF01088.14	Peptidase_C12	0	2	0	2	0	0	0	0	0	0	0	0	0	0	0	0	1	0	0	0	0	0	0	0	0	1	1
PF01103.16	Bac_surface_Ag	1	1	1	0	1	1	2	0	1	0	0	0	0	1	1	1	1	1	1	1	1	1	1	0	0	1	0
PF01112.11	Asparaginase_2	0	1	1	0	1	1	0	0	1	0	0	2	0	0	0	1	0	1	1	1	0	0	0	0	0	0	0
PF01116.13	F_bP_aldolase	0	1	2	1	0	0	0	0	1	0	0	0	0	0	0	1	1	1	0	0	0	0	0	0	0	0	0
PF01124.11	MAPEG	1	0	2	1	1	1	0	3	2	0	1	1	3	3	1	3	2	2	1	2	0	0	1	1	5	1	0
PF01125.10	G10	0	1	0	0	0	0	0	0	0	0	1	0	1	1	1	1	0	0	0	0	0	0	0	1	0	1	1
PF01126.13	Heme_oxygenase	1	0	0	0	0	0	0	1	0	0	0	0	0	0	0	0	1	0	1	1	0	0	1	1	1	0	1
PF01127.15	Sdh_cyt	2	1	1	1	2	1	1	1	2	1	2	2	1	1	1	0	1	0	1	1	2	1	1	1	1	2	1
PF01131.13	Topoisom_bac	1	1	1	1	0	1	0	0	1	0	1	1	1	1	1	0	1	1	0	0	1	1	1	1	0	1	0
PF01134.15	GIDA	1	1	1	1	1	1	1	1	1	0	2	1	0	1	1	1	1	1	1	1	1	1	1	0	1	1	1
PF01135.12	PCMT	0	0	0	0	0	1	0	0	0	0	0	0	1	0	1	0	0	0	0	0	0	0	0	0	0	0	0
PF01137.14	RTC	2	0	0	1	0	2	0	0	1	1	1	0	1	0	0	1	1	0	0	1	0	0	1	0	0	0	0
PF01138.14	RNase_PH	2	2	2	2	2	0	0	0	1	3	1	0	2	3	3	1	1	3	0	0	0	0	2	2	1	1	3
PF01144.16	CoA_trans	1	3	3	2	3	1	1	1	1	1	2	0	2	2	1	2	2	1	1	0	0	0	2	2	1	1	2
PF01145.18	Band_7	2	3	3	3	3	3	4	3	3	2	3	3	2	2	3	3	3	3	3	8	2	3	4	3	2	3	3
PF01148.13	CTP_transf_1	0	0	0	0	0	0	0	1	1	1	0	5	1	1	0	1	0	0	0	0	0	0	0	0	1	1	0
PF01149.17	Fapy_DNA_glyco	0	0	0	0	0	0	1	0	0	0	0	0	1	0	0	0	0	0	0	0	0	0	0	1	0	0	0
PF01151.11	ELO	0	1	1	0	1	1	0	0	1	0	1	0	1	0	0	0	0	1	0	0	0	0	1	0	0	0	1
PF01156.12	IU_nuc_hydro	1	1	0	0	0	0	0	0	0	0	0	1	0	0	1	0	1	0	1	0	0	0	0	0	1	0	0
PF01161.13	PBP	1	3	1	2	3	1	1	1	2	1	3	1	1	1	3	2	1	2	3	1	1	1	3	2	1	1	2
PF01165.13	Ribosomal_S21	0	0	0	0	0	0	1	1	1	1	1	0	0	0	1	0	0	0	0	0	1	1	0	0	1	0	0
PF01168.13	Ala_racemase_N	0	0	1	2	2	1	0	0	1	1	0	0	1	1	0	1	0	1	1	1	0	1	1	1	0	0	0
PF01169.12	UPF0016	0	0	1	0	0	0	0	0	0	0	1	1	0	1	1	1	1	0	0	0	0	0	0	1	1	0	1
PF01171.13	ATP_bind_3	1	0	0	0	0	0	1	1	0	0	0	1	1	1	1	1	0	1	1	0	1	0	0	1	0	1	0
PF01176.12	eIF-1a	0	0	0	0	0	0	0	0	1	0	1	0	0	1	0	0	0	0	0	0	0	0	0	0	0	0	0
PF01177.15	Asp_Glu_race	0	1	0	0	0	0	0	0	0	0	1	0	0	0	0	0	0	0	0	0	0	0	1	1	1	0	0
PF01180.14	DHO_dh	1	1	1	1	0	0	1	2	1	1	1	2	2	1	1	2	1	0	2	0	0	1	2	1	1	1	1
PF01182.13	Glucosamine_iso	0	0	0	0	1	0	0	0	0	0	0	0	0	0	0	0	0	0	0	0	0	0	1	0	0	0	1
PF01193.17	RNA_pol_L	0	2	0	0	0	0	0	1	0	0	0	0	0	0	0	0	1	0	0	0	0	0	0	0	0	0	0
PF01195.12	Pept_tRNA_hydro	1	1	0	1	0	0	1	1	1	0	1	0	1	1	0	1	1	1	1	1	1	0	0	1	0	0	1
PF01196.12	Ribosomal_L17	1	1	1	1	1	1	1	1	1	0	1	1	1	1	1	1	1	1	1	2	1	1	1	0	1	1	0
PF01197.11	Ribosomal_L31	0	1	1	1	1	1	0	0	0	0	1	0	1	0	1	1	0	0	0	1	1	0	0	0	0	1	1
PF01202.15	SKI	0	2	0	1	0	0	0	0	0	0	1	0	0	0	1	0	1	0	0	0	0	0	0	2	0	1	0
PF01205.12	UPF0029	0	0	0	0	0	0	0	1	0	0	1	0	0	0	0	0	0	0	1	0	0	0	0	0	0	0	0
PF01207.10	Dus	1	1	1	1	1	1	2	0	1	0	0	3	2	2	2	3	2	1	2	1	2	2	1	1	1	2	2
PF01209.11	Ubie_methyltran	1	1	1	2	2	2	2	1	1	1	2	1	2	1	1	2	2	1	0	4	1	1	3	2	1	2	2
PF01210.16	NAD_Gly3P_dh_N	1	0	0	0	0	1	0	0	0	0	0	1	0	0	1	0	1	0	0	0	0	0	0	0	0	0	0
PF01212.14	Beta_elim_lyase	0	0	1	2	0	0	0	0	1	0	0	0	0	1	1	1	1	1	0	3	0	0	1	0	1	1	0
PF01214.11	CK_II_beta	0	0	0	0	0	0	0	1	0	0	0	2	0	0	0	0	0	0	0	0	0	0	0	0	0	0	0
PF01215.12	COX5B	1	1	1	1	1	1	1	1	1	1	1	1	1	1	1	1	1	1	1	2	1	1	1	1	1	1	1
PF01217.13	Clat_adaptor_s	0	0	0	0	0	0	0	0	0	1	0	0	0	0	0	0	0	0	0	2	0	1	1	0	0	0	1
PF01218.11	Coprogen_oxidas	0	0	0	1	1	0	0	0	1	0	0	0	0	0	0	0	0	1	1	1	0	0	0	0	1	1	0
PF01220.12	DHquinase_II	0	2	1	1	0	1	0	0	0	0	0	0	0	0	0	0	1	0	0	0	0	0	0	1	0	0	0
PF01223.16	Endonuclease_NS	1	1	1	1	1	1	0	0	1	0	1	0	0	0	0	1	1	1	0	0	1	0	1	1	1	1	1
PF01230.16	HIT	1	0	0	0	0	0	0	0	1	0	0	1	0	0	1	0	1	0	0	0	1	0	0	0	0	1	0
PF01231.11	IDO	1	1	1	0	1	0	0	0	1	0	1	1	1	2	0	0	0	2	1	1	1	0	2	1	2	1	2
PF01237.11	Oxysterol_BP	1	1	2	1	1	0	0	3	1	2	1	4	1	1	1	1	1	1	1	1	2	2	0	1	0	0	1
PF01239.15	PPTA	0	0	1	1	1	0	0	1	0	1	1	0	1	0	1	1	2	1	0	0	0	0	0	2	0	0	0
PF01243.13	Pyridox_oxidase	3	0	1	0	0	2	0	3	2	2	2	3	0	3	0	1	1	0	2	0	1	0	2	2	1	1	3
PF01245.13	Ribosomal_L19	0	1	1	0	0	1	0	1	0	1	1	1	1	1	0	1	1	0	1	0	1	1	0	1	1	1	1
PF01247.11	Ribosomal_L35Ae	0	0	1	0	1	0	0	0	1	0	1	0	0	0	1	1	1	0	0	0	0	2	1	1	0	1	0
PF01248.19	Ribosomal_L7Ae	1	0	0	0	0	0	0	0	0	0	0	4	0	0	0	0	1	0	0	2	0	0	0	0	0	0	0
PF01250.10	Ribosomal_S6	0	1	1	1	0	1	1	0	0	0	1	0	1	1	1	1	1	1	0	0	1	1	0	0	0	0	1
PF01251.11	Ribosomal_S7e	1	1	1	1	1	1	0	0	1	1	1	0	1	1	1	1	1	1	1	4	2	1	1	1	1	1	1
PF01253.15	SUI1	1	1	0	1	1	0	0	1	1	1	0	0	0	0	0	0	0	1	1	0	0	0	0	0	0	1	0
PF01255.12	Prenyltransf	1	1	1	0	0	0	1	0	0	0	0	0	1	0	1	1	0	0	0	0	1	0	0	0	1	0	0
PF01257.12	Complex1_24kDa	1	1	1	1	1	1	1	1	1	1	1	1	1	1	1	1	1	1	1	2	0	1	1	1	1	1	1
PF01259.11	SAICAR_synt	0	0	0	0	0	1	0	0	0	0	1	1	1	1	0	1	1	1	0	0	0	0	0	1	0	0	1
PF01261.17	AP_endonuc_2	0	2	0	0	2	0	0	0	0	0	0	0	1	1	0	0	0	0	0	0	0	0	0	0	0	0	2
PF01263.13	Aldose_epim	0	0	1	1	0	1	0	0	0	0	1	1	1	1	0	1	1	0	1	1	0	0	1	1	0	1	1
PF01264.14	Chorismate_synt	0	0	0	0	0	0	0	0	0	0	0	0	0	1	0	0	1	0	1	1	1	0	0	0	0	0	0
PF01265.10	Cyto_heme_lyase	2	1	1	1	1	1	2	2	1	2	2	2	2	2	1	1	1	1	2	2	1	2	1	1	0	1	1
PF01266.17	DAO	2	5	10	16	10	3	1	3	6	9	13	4	7	4	6	3	8	7	3	4	1	1	5	4	2	5	10
PF01268.12	FTHFS	1	0	0	1	0	0	1	0	0	1	0	0	1	1	1	0	1	1	0	0	2	1	0	0	1	0	0
PF01274.15	Malate_synthase	1	0	0	0	0	0	1	1	0	0	1	1	1	1	1	2	1	0	1	2	0	0	0	1	1	0	0
PF01281.12	Ribosomal_L9_N	0	0	0	0	0	1	0	0	0	1	0	0	0	0	1	1	1	0	0	0	1	1	1	0	0	0	0
PF01284.16	MARVEL	0	1	1	0	1	1	0	0	0	0	1	0	2	1	0	0	1	0	0	0	0	0	0	0	1	0	0
PF01300.11	Sua5_yciO_yrdC	1	1	1	0	0	0	1	1	1	0	1	0	0	0	0	0	0	0	0	0	1	0	0	0	0	0	1
PF01301.12	Glyco_hydro_35	0	0	1	0	0	0	0	0	0	0	1	0	1	1	0	0	0	0	0	0	0	0	0	0	0	0	0
PF01302.18	CAP_GLY	0	0	1	1	0	0	1	0	0	0	0	0	0	0	0	0	0	0	0	2	0	0	0	0	0	0	0
PF01323.13	DSBA	0	3	2	0	2	1	0	0	2	0	1	0	0	1	0	2	1	2	0	0	0	0	2	1	1	2	1
PF01328.10	Peroxidase_2	2	1	1	0	1	2	0	2	0	0	2	1	4	1	1	1	0	0	1	1	0	0	1	2	1	0	0
PF01329.12	Pterin_4a	0	1	1	0	0	0	0	0	1	0	1	0	0	1	1	0	0	1	0	0	1	1	0	0	0	0	0
PF01344.18	Kelch_1	2	0	0	1	0	1	0	0	0	0	0	1	1	1	2	0	1	0	0	2	0	0	1	0	0	0	1
PF01351.11	RNase_HII	0	0	0	0	0	0	1	0	0	0	0	1	0	0	0	0	0	0	0	0	0	0	0	1	0	0	0
PF01368.13	DHH	1	0	1	1	0	1	0	0	0	0	0	0	0	1	0	2	1	0	2	1	0	0	1	1	1	0	0
PF01370.14	Epimerase	7	15	13	21	8	12	4	8	8	7	12	7	9	10	6	6	13	11	10	2	0	1	8	15	4	3	15
PF01375.10	Enterotoxin_a	0	0	0	0	0	0	0	0	0	0	0	0	1	2	2	0	0	0	0	0	0	0	0	0	0	0	0
PF01379.13	Porphobil_deam	0	0	0	1	0	0	0	0	0	1	0	0	0	1	0	0	0	0	0	0	0	0	0	0	0	0	1
PF01380.15	SIS	0	0	0	0	0	0	0	0	1	0	0	0	0	0	0	0	1	0	0	0	0	0	0	0	0	1	1
PF01398.14	Mov34	1	1	2	1	2	0	1	1	2	2	0	2	1	1	0	0	0	1	2	0	0	1	2	1	1	2	1
PF01399.20	PCI	1	0	1	1	1	2	1	2	2	3	2	0	1	0	0	2	1	0	0	1	0	0	2	0	2	2	1
PF01400.17	Astacin	0	0	0	0	1	0	0	0	0	0	1	0	0	0	0	0	1	0	0	0	0	0	0	0	0	0	0
PF01406.12	tRNA-synt_1e	0	0	0	0	2	0	1	0	0	0	0	1	1	1	0	1	1	0	1	0	0	1	0	0	0	0	0
PF01408.15	GFO_IDH_MocA	1	7	6	7	5	3	0	4	2	5	3	1	2	3	4	1	0	2	7	0	1	1	0	4	3	2	2
PF01409.13	tRNA-synt_2d	1	1	1	1	0	1	1	1	1	1	1	1	1	1	1	1	1	1	1	0	1	1	1	1	1	1	1
PF01411.12	tRNA-synt_2c	1	0	0	0	0	0	0	1	0	0	0	0	0	1	2	0	0	0	0	0	0	0	0	0	0	0	0
PF01423.15	LSM	1	1	0	0	0	0	0	2	1	3	2	2	1	1	0	1	0	0	1	1	1	0	0	1	1	0	1
PF01425.14	Amidase	4	2	4	2	4	2	1	2	1	1	1	3	4	7	4	3	5	2	3	1	1	2	2	2	2	2	2
PF01432.13	Peptidase_M3	1	2	1	1	1	1	1	1	1	2	2	1	1	1	2	1	1	1	1	2	1	1	1	1	1	1	0
PF01433.13	Peptidase_M1	0	0	0	0	0	1	0	0	0	0	1	0	0	0	1	0	0	0	0	0	0	0	0	0	0	0	0
PF01434.11	Peptidase_M41	1	2	2	2	2	2	3	1	2	2	2	1	2	2	2	2	2	1	1	4	3	2	2	2	1	2	2
PF01435.11	Peptidase_M48	2	0	1	1	1	1	1	0	0	2	1	2	0	0	1	1	1	0	1	1	1	1	1	1	1	0	1
PF01443.11	Viral_helicase1	0	0	0	1	1	0	0	1	0	0	1	0	0	2	0	0	0	0	0	0	0	0	0	0	0	0	0
PF01451.14	LMWPc	0	1	0	0	1	0	0	0	0	0	0	0	0	0	0	0	0	1	0	0	0	0	0	0	0	0	0
PF01454.12	MAGE	1	1	0	0	0	0	0	1	0	0	0	2	0	0	0	0	0	1	1	0	0	0	0	0	1	0	0
PF01459.15	Porin_3	1	2	1	1	2	2	2	2	2	1	2	2	2	2	2	2	2	1	2	5	3	2	2	2	1	2	2
PF01467.19	CTP_transf_2	2	1	1	1	2	2	1	0	1	0	1	1	0	0	1	2	1	0	0	0	0	0	0	3	2	0	2
PF01470.10	Peptidase_C15	0	0	0	0	0	0	0	0	1	0	0	0	1	0	0	1	0	0	0	0	0	0	0	0	0	0	1
PF01472.13	PUA	0	0	0	0	0	1	0	1	1	0	1	1	0	0	1	0	1	0	1	0	0	0	0	1	0	0	1
PF01474.9	DAHP_synth_2	1	0	0	0	1	0	0	0	0	0	1	0	1	1	0	0	1	0	0	0	0	0	0	0	0	0	1
PF01479.18	S4	1	1	1	1	1	1	1	1	1	1	1	1	1	1	1	1	1	0	1	2	1	1	1	1	1	1	1
PF01487.8	DHquinase_I	1	2	1	1	1	1	0	0	1	0	1	0	1	1	1	1	1	0	0	0	0	0	1	0	0	0	0
PF01491.9	Frataxin_Cyay	1	1	0	1	0	1	1	1	0	1	1	1	1	1	1	1	1	0	1	0	1	1	1	1	1	1	1
PF01494.12	FAD_binding_3	6	20	27	39	21	16	2	6	8	5	21	7	21	17	23	8	14	13	11	5	2	1	14	15	6	4	11
PF01498.11	Transposase_5	0	0	1	0	0	0	0	0	0	1	0	0	0	1	0	0	1	1	0	4	0	0	0	0	2	0	0
PF01501.13	Glyco_transf_8	0	1	0	0	1	0	0	1	1	0	0	0	1	0	0	1	0	0	2	0	0	0	0	1	0	0	1
PF01504.11	PIP5K	0	1	1	1	1	0	0	0	0	0	1	4	0	0	1	1	1	0	0	2	0	0	0	0	0	0	1
PF01507.12	PAPS_reduct	0	0	0	0	0	0	0	1	0	0	0	0	1	0	0	0	0	0	0	1	0	0	0	0	2	0	0
PF01509.11	TruB_N	1	0	0	1	0	1	0	1	0	1	0	1	0	0	1	1	1	0	1	0	0	1	1	1	0	1	0
PF01512.10	Complex1_51K	1	1	1	1	1	1	1	1	1	1	1	1	1	1	1	1	1	0	1	2	0	1	1	1	1	1	1
PF01513.14	NAD_kinase	2	2	1	2	1	3	1	1	1	1	1	2	2	3	0	1	1	2	2	1	1	1	1	1	1	2	1
PF01521.13	Fe-S_biosyn	0	2	1	1	2	1	1	1	1	1	2	1	1	2	1	2	1	0	2	2	2	2	2	1	2	0	1
PF01522.14	Polysacc_deac_1	1	1	2	0	1	1	0	0	0	0	0	0	0	2	3	2	2	0	0	0	0	0	0	0	0	1	0
PF01525.9	Rota_NS26	2	0	0	0	0	0	0	0	1	0	1	0	1	2	0	1	2	0	0	0	0	0	0	0	0	0	0
PF01532.13	Glyco_hydro_47	1	0	1	1	0	0	0	0	1	0	1	2	1	2	1	0	2	0	1	1	0	0	0	2	2	2	0
PF01535.13	PPR	0	3	2	2	1	3	2	3	2	5	1	5	2	1	4	2	2	1	1	0	1	1	2	1	1	1	1
PF01541.17	GIY-YIG	1	0	1	0	0	0	1	0	0	0	1	0	0	0	0	1	6	0	0	0	0	0	0	1	0	0	0
PF01544.11	CorA	3	3	3	2	1	3	2	1	1	1	4	3	2	3	3	1	6	0	3	1	2	1	2	1	1	2	3
PF01545.14	Cation_efflux	0	0	1	1	2	1	3	1	1	2	1	0	2	2	2	2	2	0	0	2	3	1	0	1	1	0	0
PF01546.21	Peptidase_M20	0	2	3	2	1	1	0	0	0	0	2	1	1	3	2	2	1	0	2	1	0	0	1	0	2	1	1
PF01547.18	SBP_bac_1	0	1	0	0	0	1	0	0	0	0	0	0	0	0	1	0	0	0	0	0	0	0	1	0	0	0	0
PF01553.14	Acyltransferase	3	2	0	2	1	1	1	3	3	1	2	3	2	1	3	2	2	1	3	1	0	0	2	1	2	1	4
PF01556.11	DnaJ_C	2	1	1	0	1	1	1	2	1	0	0	1	1	0	1	1	2	1	2	2	2	1	1	1	0	1	1
PF01557.11	FAA_hydrolase	1	3	3	2	4	2	1	1	1	0	1	1	2	0	3	2	3	4	0	1	1	0	3	1	0	2	1
PF01564.10	Spermine_synth	0	0	0	0	0	0	0	0	1	0	0	0	2	0	0	0	0	0	0	0	0	0	0	0	0	0	0
PF01565.16	FAD_binding_4	1	4	5	3	7	6	0	0	1	0	10	2	6	4	5	4	9	0	3	0	0	0	1	8	0	2	7
PF01569.14	PAP2	0	0	0	0	0	0	0	3	2	2	1	3	0	0	4	1	1	0	0	0	0	0	0	0	1	0	2
PF01571.14	GCV_T	2	2	2	2	1	2	2	2	2	2	2	3	2	2	2	2	2	2	2	1	1	2	2	2	2	2	2
PF01575.12	MaoC_dehydratas	0	2	3	2	1	0	0	1	1	1	1	1	1	1	1	2	3	3	2	1	1	1	0	1	2	2	0
PF01583.13	APS_kinase	0	1	1	0	0	1	0	0	0	0	0	3	0	0	0	0	0	0	0	0	0	0	1	0	0	1	0
PF01590.19	GAF	0	1	0	0	0	0	1	0	0	1	0	0	0	0	0	0	0	0	0	0	0	0	0	0	1	0	0
PF01591.11	6PF2K	0	0	1	1	1	0	0	1	1	1	0	1	0	0	0	1	0	0	1	3	0	0	0	0	1	0	0
PF01592.9	NifU_N	0	1	1	1	1	1	1	1	1	1	1	1	1	1	1	1	1	0	0	2	2	1	1	1	1	1	1
PF01593.17	Amino_oxidase	2	3	5	8	3	1	1	3	4	3	4	2	3	5	7	2	4	1	3	1	0	1	0	2	3	5	5
PF01596.10	Methyltransf_3	0	1	0	0	1	1	0	0	1	1	3	0	1	0	0	0	0	0	0	0	0	0	0	0	0	1	0
PF01597.12	GCV_H	0	1	1	1	1	1	0	1	1	0	2	1	1	1	0	1	1	1	1	0	1	1	1	1	1	1	1
PF01602.13	Adaptin_N	1	2	0	1	2	2	3	1	2	2	1	3	2	3	2	2	3	1	1	1	0	1	1	3	1	0	3
PF01612.13	3_5_exonuc	2	0	1	0	1	1	0	1	0	0	1	0	2	1	1	1	2	0	0	1	0	0	1	0	1	0	2
PF01613.11	Flavin_Reduct	1	1	1	0	1	0	2	1	1	0	2	3	2	1	2	2	2	0	1	0	0	1	1	0	1	1	0
PF01619.11	Pro_dh	1	2	3	3	3	2	1	0	2	2	3	1	1	2	1	1	1	2	1	2	1	1	2	1	1	2	3
PF01625.14	PMSR	1	1	1	1	0	0	1	0	1	0	0	0	1	1	1	0	1	0	1	0	0	0	0	0	1	1	0
PF01632.12	Ribosomal_L35p	1	0	0	0	0	0	1	0	0	1	0	1	0	0	0	0	0	0	1	0	1	0	0	0	0	0	0
PF01633.13	Choline_kinase	0	0	0	0	0	0	0	0	1	1	1	1	0	0	0	1	0	0	0	0	0	0	0	1	0	0	0
PF01636.16	APH	7	3	5	4	10	5	1	7	25	0	3	9	6	14	2	1	4	7	3	0	1	0	6	1	0	23	3
PF01637.11	Arch_ATPase	2	0	1	1	1	1	0	2	0	1	1	1	1	0	1	1	2	1	2	0	0	0	0	1	1	1	0
PF01641.11	SelR	1	1	0	1	1	0	0	1	1	1	0	1	0	0	1	0	0	1	1	1	1	1	0	1	1	1	1
PF01643.10	Acyl-ACP_TE	0	1	0	0	1	0	1	1	0	0	0	0	0	0	0	0	0	0	0	0	0	0	0	0	0	0	1
PF01648.13	ACPS	2	1	1	0	1	0	0	1	2	1	0	1	0	1	1	0	1	1	0	0	1	0	0	1	0	1	0
PF01652.11	IF4E	1	0	1	0	0	1	0	0	0	1	1	1	1	1	2	1	2	0	0	0	0	0	1	2	0	0	1
PF01656.16	CbiA	1	1	0	1	0	0	1	0	0	0	1	0	0	1	0	0	1	0	0	0	0	0	0	0	0	0	0
PF01661.14	Macro	0	2	1	2	4	0	1	0	1	0	1	0	0	1	2	1	0	0	0	0	0	0	0	0	0	0	0
PF01680.10	SOR_SNZ	1	1	1	0	1	1	0	0	1	1	0	1	1	1	1	1	0	0	1	0	0	1	1	1	1	1	0
PF01693.9	Cauli_VI	0	0	1	0	0	0	0	1	0	0	0	10	0	0	0	0	0	0	0	0	0	0	0	0	0	0	0
PF01694.15	Rhomboid	0	2	2	1	1	1	1	0	0	3	2	0	1	0	0	2	0	0	2	0	1	1	1	1	1	1	1
PF01699.17	Na_Ca_ex	0	1	0	0	0	2	0	0	0	0	0	0	1	1	0	0	0	0	0	0	0	0	0	0	0	1	0
PF01702.11	TGT	1	0	1	0	1	0	0	1	1	0	0	2	1	0	0	1	1	1	0	1	0	1	1	1	0	0	1
PF01704.11	UDPGP	1	0	0	0	0	0	0	1	0	0	0	1	0	0	0	0	0	0	0	0	1	0	0	0	0	0	0
PF01709.13	DUF28	1	1	1	1	1	0	1	1	1	1	1	1	1	1	1	1	1	1	1	1	0	1	0	1	0	0	1
PF01715.10	IPPT	1	1	0	1	0	1	1	1	1	1	0	1	1	1	1	1	1	0	1	1	1	1	1	0	0	0	1
PF01717.11	Meth_synt_2	0	0	0	0	0	0	0	0	0	1	0	0	0	0	0	0	0	1	2	0	0	1	0	0	0	0	1
PF01722.11	BolA	1	2	0	1	0	1	3	1	1	2	2	1	0	1	2	2	1	0	1	2	2	3	1	1	1	1	2
PF01728.12	FtsJ	1	0	3	1	1	1	2	1	2	1	1	2	1	1	1	1	1	1	1	0	1	2	3	2	1	1	0
PF01729.12	QRPTase_C	1	1	0	0	0	0	0	0	0	0	0	1	0	0	0	0	0	1	1	0	0	0	0	0	0	0	0
PF01731.13	Arylesterase	1	0	1	0	0	0	0	0	0	0	1	0	0	0	1	0	1	0	0	0	0	0	0	0	0	0	0
PF01734.15	Patatin	0	2	1	2	0	1	0	1	1	0	3	0	2	3	0	1	2	1	0	0	0	0	2	2	0	2	3
PF01735.11	PLA2_B	0	1	1	1	0	1	0	0	1	0	2	0	1	1	1	1	1	0	0	2	0	0	1	1	1	1	1
PF01738.11	DLH	0	1	1	1	2	0	0	0	0	0	1	1	2	0	2	2	0	1	0	0	0	0	0	1	0	0	0
PF01741.11	MscL	0	1	0	0	0	0	0	1	0	0	0	0	0	0	1	0	1	1	0	0	0	0	0	0	0	0	0
PF01743.13	PolyA_pol	0	1	0	0	0	0	0	0	1	0	0	0	1	1	1	1	1	0	0	1	1	0	0	1	1	1	1
PF01753.11	zf-MYND	0	0	0	0	1	1	0	20	1	0	1	10	0	0	1	0	0	1	0	0	0	0	1	2	0	0	1
PF01755.10	Glyco_transf_25	0	2	0	0	0	0	0	0	0	0	0	0	4	2	2	1	0	0	0	0	0	0	1	0	0	0	0
PF01762.14	Galactosyl_T	0	0	0	0	0	0	0	0	0	0	0	0	0	1	0	0	0	0	0	0	0	0	0	0	0	0	2
PF01764.18	Lipase_3	2	0	0	0	1	2	0	1	0	0	0	2	2	2	0	0	1	0	6	4	0	0	0	0	1	0	1
PF01765.12	RRF	0	1	0	0	0	0	1	1	0	1	1	1	1	1	1	0	0	0	1	1	1	1	0	0	1	0	0
PF01774.10	UreD	0	1	1	1	0	2	0	1	1	1	0	1	1	1	1	1	1	2	1	1	0	0	1	1	1	1	1
PF01775.10	Ribosomal_L18ae	0	1	0	0	0	0	0	0	0	1	0	1	0	0	0	0	0	0	1	0	0	0	0	0	1	1	0
PF01778.10	Ribosomal_L28e	0	0	0	0	0	0	0	0	0	0	0	0	0	0	0	0	0	0	0	3	0	0	0	0	1	0	0
PF01783.16	Ribosomal_L32p	1	0	1	0	0	0	0	1	1	0	0	1	0	0	0	1	0	1	0	1	1	1	0	0	0	1	1
PF01784.11	NIF3	0	1	2	1	0	0	0	0	0	0	0	0	1	0	0	2	2	0	0	0	0	0	0	0	1	0	1
PF01786.10	AOX	1	1	1	2	2	1	2	2	1	1	1	1	1	1	1	2	1	2	1	2	0	0	1	1	1	1	1
PF01808.11	AICARFT_IMPCHas	1	0	0	0	0	0	0	0	0	0	0	2	0	0	0	0	0	0	0	0	0	0	0	0	0	0	0
PF01812.13	5-FTHF_cyc-lig	1	0	0	0	0	1	1	0	1	0	0	1	1	1	1	0	0	1	1	0	0	0	1	1	1	1	1
PF01813.10	ATP-synt_D	1	1	1	1	0	1	1	1	0	1	0	1	0	0	0	1	0	1	1	2	1	1	1	0	0	0	0
PF01814.16	Hemerythrin	1	4	2	2	3	0	0	3	2	2	0	1	1	3	2	1	3	4	1	0	0	1	1	2	1	3	0
PF01823.12	MACPF	0	0	0	1	0	0	0	0	0	0	0	0	0	2	0	0	0	0	0	0	0	0	0	0	0	1	0
PF01828.10	Peptidase_A4	0	0	0	0	0	0	0	0	0	0	0	0	1	1	1	0	1	0	0	0	0	0	0	0	0	0	0
PF01842.18	ACT	0	1	0	0	0	0	0	1	1	1	1	0	0	0	0	0	0	0	2	2	0	0	0	0	1	1	1
PF01846.12	FF	0	0	0	0	0	1	0	0	0	0	0	0	0	0	0	0	0	0	1	0	0	0	0	0	0	1	0
PF01853.11	MOZ_SAS	0	0	0	1	0	0	1	0	0	0	0	0	0	0	0	0	0	0	0	0	1	0	0	1	0	0	0
PF01868.9	UPF0086	0	0	0	1	0	0	0	0	1	0	0	0	0	0	0	0	1	1	0	0	0	0	0	0	0	0	0
PF01871.10	AMMECR1	0	0	0	0	0	0	1	0	0	0	0	1	1	1	0	0	0	0	0	0	1	0	0	0	0	0	0
PF01872.10	RibD_C	0	1	1	1	0	0	1	0	0	0	1	1	0	0	0	0	1	0	1	0	0	1	0	0	0	0	0
PF01875.10	Memo	1	0	0	0	0	0	1	0	0	1	1	0	0	0	0	0	0	0	0	1	1	1	1	0	0	0	1
PF01876.9	RNase_P_p30	0	0	0	0	0	0	0	1	0	0	0	0	0	0	1	0	0	0	1	0	0	0	0	0	0	0	0
PF01885.9	PTS_2-RNA	2	1	0	0	1	1	0	1	1	0	0	4	0	1	0	0	0	0	1	0	0	0	0	0	0	0	1
PF01894.10	UPF0047	0	1	1	1	1	1	0	0	0	0	0	0	0	0	0	1	1	0	0	1	0	0	1	1	0	0	1
PF01900.12	RNase_P_Rpp14	1	0	0	0	0	0	0	0	1	0	0	1	0	0	0	0	0	0	0	0	0	0	0	0	0	1	0
PF01902.10	ATP_bind_4	0	0	1	0	1	0	0	0	1	1	0	0	1	1	1	1	0	1	0	0	0	0	1	1	1	1	0
PF01909.16	NTP_transf_2	0	0	0	0	0	0	0	2	0	2	0	1	0	0	0	0	0	0	0	0	0	0	0	0	0	0	0
PF01910.10	DUF77	0	0	0	0	0	0	1	0	0	0	0	0	0	0	0	1	1	0	0	0	0	0	1	0	0	1	1
PF01915.15	Glyco_hydro_3_C	0	1	1	0	0	0	0	2	0	0	0	0	1	0	1	1	1	0	0	0	0	0	1	2	0	0	1
PF01918.14	Alba	0	0	1	0	0	1	0	0	0	0	0	0	0	1	0	1	0	0	0	0	0	0	0	0	0	0	1
PF01920.13	Prefoldin_2	1	0	0	0	0	0	0	0	0	0	0	0	0	0	0	1	0	0	1	1	1	1	0	0	1	1	0
PF01926.16	MMR_HSR1	2	4	3	4	2	4	3	7	3	1	3	9	3	3	3	4	4	3	2	5	1	2	3	1	2	1	1
PF01928.14	CYTH	0	0	0	1	0	0	0	0	0	0	0	0	0	0	0	0	2	0	0	0	0	0	0	1	0	0	0
PF01933.11	UPF0052	0	0	0	1	0	0	1	0	0	0	0	0	1	1	0	0	1	1	0	1	0	0	0	1	0	1	0
PF01936.11	DUF88	0	0	1	0	0	0	0	1	0	0	1	0	1	0	1	0	1	0	0	0	0	0	0	0	1	0	2
PF01937.12	DUF89	1	1	0	0	0	0	0	1	0	0	1	1	1	0	0	1	0	0	2	0	0	0	1	0	1	0	0
PF01940.9	DUF92	0	0	1	1	0	0	0	0	0	1	0	1	1	1	1	1	1	0	0	0	0	0	0	1	1	0	0
PF01946.10	Thi4	1	1	1	1	1	1	1	1	2	0	1	0	1	1	1	3	1	0	1	0	1	1	1	1	1	1	1
PF01960.11	ArgJ	1	1	1	1	1	2	1	1	1	1	1	1	1	1	1	1	1	0	1	1	1	1	2	1	0	1	1
PF01965.17	DJ-1_PfpI	3	3	1	3	3	1	0	2	0	0	0	1	3	2	1	0	1	3	0	0	0	2	1	0	0	0	1
PF01966.15	HD	1	0	0	0	1	1	1	2	2	0	0	2	0	0	0	1	1	0	0	0	0	0	0	0	0	1	0
PF01974.10	tRNA_int_endo	0	0	1	0	0	1	1	1	0	1	2	2	0	0	0	0	1	0	1	0	1	0	0	1	1	1	1
PF01975.10	SurE	0	0	1	0	0	0	0	0	0	0	0	0	0	0	0	0	0	0	1	0	0	0	0	1	1	0	0
PF01977.9	UbiD	0	0	0	1	0	0	0	0	0	0	2	0	1	0	0	0	0	0	0	0	0	0	0	0	0	0	0
PF01979.13	Amidohydro_1	3	4	2	2	3	2	1	0	1	1	2	2	3	4	1	2	1	2	4	0	1	2	6	1	0	2	3
PF01981.9	PTH2	2	1	1	0	1	1	1	2	1	2	1	2	1	1	1	1	1	0	2	1	0	1	1	1	1	1	0
PF01987.10	DUF124	0	1	1	2	0	2	2	0	1	0	1	0	1	1	1	1	1	1	0	1	1	0	1	2	0	1	1
PF01988.12	VIT1	0	1	0	0	1	0	0	0	1	0	0	0	1	1	1	0	1	0	0	0	0	1	0	0	0	0	0
PF01991.11	vATP-synt_E	0	1	0	0	0	0	0	0	0	0	0	0	0	0	1	1	1	0	0	0	0	1	0	1	0	0	0
PF01997.9	Translin	0	1	0	0	0	0	1	0	0	0	0	0	0	0	0	0	0	0	0	0	0	0	0	0	1	0	0
PF02005.9	TRM	0	1	0	0	0	0	1	0	1	0	0	0	0	0	0	1	1	0	0	0	1	0	0	0	0	0	0
PF02037.20	SAP	0	1	0	0	0	0	0	2	1	0	1	1	0	0	0	0	0	0	0	0	0	0	0	0	0	0	0
PF02046.8	COX6A	1	1	1	1	1	1	1	1	1	1	1	1	1	1	0	2	1	1	1	2	1	1	1	1	1	0	1
PF02055.9	Glyco_hydro_30	0	0	0	0	0	0	0	0	0	0	0	3	0	0	0	0	0	0	0	0	0	0	0	0	1	0	0
PF02064.8	MAS20	0	1	1	1	1	1	1	1	1	1	1	1	1	1	1	1	1	0	1	1	1	1	1	0	0	0	1
PF02065.11	Melibiase	0	0	2	0	0	0	0	0	0	0	1	0	0	1	0	0	0	0	0	1	0	0	0	2	0	0	0
PF02096.13	60KD_IMP	0	0	0	0	0	0	0	1	0	0	1	0	2	2	0	1	1	0	1	1	1	3	0	2	0	0	0
PF02100.10	ODC_AZ	0	0	1	1	0	0	0	0	0	0	0	0	0	0	0	0	0	0	0	0	1	0	0	0	0	0	0
PF02102.8	Peptidase_M35	0	2	0	0	0	0	0	0	0	0	0	0	0	0	1	0	0	0	1	0	0	0	1	0	0	0	0
PF02104.8	SURF1	1	1	1	1	1	1	1	1	1	1	1	1	1	1	1	1	1	1	1	1	1	1	1	1	0	1	1
PF02109.9	DAD	0	0	0	0	1	0	0	0	0	0	0	0	1	0	0	1	0	0	0	0	0	0	0	0	0	0	0
PF02112.8	PDEase_II	0	0	0	0	0	0	0	0	1	0	1	0	0	0	0	0	0	0	0	0	0	0	0	1	0	0	0
PF02127.8	Peptidase_M18	1	1	0	0	0	0	0	1	0	0	0	1	0	0	0	0	2	0	0	0	0	0	0	0	0	0	1
PF02129.11	Peptidase_S15	0	0	2	0	0	0	0	0	0	0	1	0	2	1	0	0	0	0	1	0	0	0	0	2	1	0	1
PF02136.13	NTF2	1	1	1	1	1	0	0	3	2	0	1	0	1	1	1	2	1	1	0	0	0	0	1	1	0	0	1
PF02137.11	A_deamin	0	0	0	0	0	0	0	0	0	0	0	0	1	0	1	0	0	0	0	0	0	0	0	0	0	0	1
PF02144.9	Rad1	0	0	0	0	1	0	0	0	0	0	0	0	1	0	0	1	0	0	0	0	0	0	0	1	0	0	1
PF02146.10	SIR2	1	3	2	2	2	3	1	2	2	2	3	6	3	2	1	2	2	2	2	1	0	0	2	1	0	1	2
PF02152.11	FolB	0	1	1	0	0	0	0	1	0	0	1	0	1	0	1	0	0	0	0	0	0	0	0	0	0	0	0
PF02153.10	PDH	0	0	1	1	0	0	0	1	1	0	0	0	0	0	0	0	0	0	0	0	0	0	0	0	0	0	0
PF02167.8	Cytochrom_C1	0	1	1	1	1	1	1	1	1	1	1	1	1	1	0	1	1	0	1	2	1	1	1	1	1	1	1
PF02171.10	Piwi	2	0	0	0	0	0	0	4	1	0	1	5	2	1	0	1	2	0	1	1	0	1	1	2	0	0	1
PF02182.10	YDG_SRA	0	0	0	0	0	1	0	0	0	0	0	0	0	0	0	0	1	0	1	0	0	0	0	0	0	0	0
PF02186.8	TFIIE_beta	0	1	1	1	0	1	0	0	0	0	0	0	0	0	0	1	0	0	0	0	0	1	1	0	0	0	0
PF02190.9	LON	1	1	1	1	1	1	2	1	1	1	1	0	1	2	3	2	1	0	1	0	1	2	1	1	1	1	2
PF02194.8	PXA	0	2	2	1	1	0	0	0	1	0	1	0	0	0	0	1	1	1	2	0	1	0	1	1	2	1	0
PF02201.11	SWIB	0	1	1	0	0	1	0	0	0	1	1	0	1	0	0	0	0	0	0	1	0	0	1	0	0	0	1
PF02214.15	K_tetra	0	1	0	1	0	0	0	0	0	0	0	0	0	0	1	0	1	0	0	0	0	0	0	0	0	0	0
PF02219.10	MTHFR	0	0	1	0	0	0	0	0	0	0	0	0	0	0	0	0	0	0	1	0	0	0	0	0	0	0	1
PF02222.15	ATP-grasp	1	1	1	1	1	1	1	0	1	1	0	1	0	0	1	1	1	0	1	0	1	1	1	1	1	0	1
PF02223.10	Thymidylate_kin	0	0	1	1	0	0	0	0	0	0	0	0	0	0	0	1	0	0	0	0	0	0	0	1	0	0	0
PF02230.9	Abhydrolase_2	1	1	0	1	0	1	0	1	1	1	0	0	0	0	2	0	2	0	0	2	0	0	1	0	1	1	0
PF02233.9	PNTB	1	1	1	1	1	1	0	1	1	0	1	1	1	1	1	1	1	0	1	0	0	0	1	1	0	1	1
PF02239.9	Cytochrom_D1	0	1	1	1	1	1	0	0	1	0	1	0	0	1	0	0	0	0	0	0	0	0	1	1	0	0	0
PF02259.16	FAT	0	1	1	0	0	0	0	0	2	0	0	0	0	1	0	0	0	0	0	0	0	1	0	0	0	1	0
PF02269.9	TFIID-18kDa	0	0	0	0	0	0	0	1	0	0	1	0	1	1	0	0	0	1	0	0	0	1	0	0	0	0	1
PF02270.8	TFIIF_beta	0	1	0	0	0	0	0	0	0	0	0	0	1	1	0	0	0	0	0	0	0	0	0	0	0	1	0
PF02271.9	UCR_14kD	0	1	1	1	1	1	1	1	1	1	1	1	1	1	1	1	1	0	1	2	1	1	1	1	1	1	1
PF02275.11	CBAH	0	0	0	0	0	0	0	1	1	0	1	1	0	0	0	0	0	0	0	0	0	0	0	0	0	0	0
PF02284.9	COX5A	1	1	1	1	1	0	1	1	1	1	1	2	1	1	0	2	1	0	1	1	1	1	1	1	1	1	1
PF02297.10	COX6B	1	1	1	2	1	1	1	2	2	1	1	1	1	1	2	1	2	1	2	3	2	1	1	1	2	1	0
PF02301.11	HORMA	1	1	1	1	1	1	0	2	0	0	1	1	0	0	0	0	0	1	2	0	1	0	0	1	0	0	0
PF02320.9	UCR_hinge	0	1	1	1	1	1	1	0	1	1	1	0	1	1	1	1	0	0	1	1	1	1	1	1	1	1	1
PF02330.9	MAM33	1	1	1	1	1	1	0	1	1	1	1	0	1	1	1	1	1	0	1	1	1	2	1	1	0	1	1
PF02347.9	GDC-P	1	1	1	1	1	2	1	1	1	1	1	1	1	1	1	1	1	1	1	1	1	1	1	1	1	1	1
PF02353.13	CMAS	1	0	0	0	0	1	0	1	0	0	0	4	2	0	1	1	0	0	2	0	0	0	2	2	1	0	4
PF02373.15	JmjC	0	1	1	1	0	1	0	0	1	0	1	1	1	0	0	0	1	0	0	0	0	0	1	1	1	0	0
PF02383.11	Syja_N	0	1	0	0	0	1	0	1	0	1	0	0	1	1	0	0	1	1	0	0	0	0	1	1	0	1	1
PF02410.8	DUF143	0	1	1	0	0	0	1	1	1	0	1	1	0	0	1	1	0	0	1	1	1	0	0	1	0	1	0
PF02423.8	OCD_Mu_crystall	1	0	0	1	0	0	0	0	0	1	0	0	0	0	0	0	0	2	1	1	0	0	0	0	0	0	0
PF02431.8	Chalcone	1	1	1	1	0	1	1	1	1	0	0	1	1	1	1	1	1	1	1	0	2	0	1	1	1	1	0
PF02434.9	Fringe	0	0	0	0	0	2	0	0	0	0	0	0	0	0	1	0	0	1	0	0	0	0	2	1	0	0	1
PF02441.12	Flavoprotein	0	1	1	1	2	0	0	1	0	1	1	1	1	1	0	1	1	0	0	0	0	0	1	1	0	1	2
PF02453.10	Reticulon	0	1	0	0	0	0	0	0	0	0	1	0	1	1	1	3	1	0	0	1	0	0	0	0	0	0	0
PF02458.8	Transferase	0	2	2	4	0	1	0	0	0	0	1	0	5	2	9	1	0	3	1	2	0	0	0	4	2	0	4
PF02464.10	CinA	0	1	1	0	1	1	0	0	0	0	0	0	0	0	0	0	1	1	0	0	0	0	1	0	0	1	0
PF02466.12	Tim17	5	5	5	5	4	5	3	4	5	5	5	5	5	6	5	5	5	3	5	5	3	3	5	5	4	5	4
PF02469.15	Fasciclin	0	0	0	0	0	0	0	0	0	1	1	0	0	1	0	0	0	0	0	0	0	0	0	1	1	0	0
PF02475.9	Met_10	0	0	0	0	0	0	0	0	0	0	0	0	0	0	1	0	1	0	0	0	0	0	1	0	1	0	0
PF02492.12	cobW	0	0	1	0	0	1	0	1	0	0	0	0	0	0	0	1	0	1	0	0	0	0	1	1	0	1	0
PF02515.10	CoA_transf_3	3	3	4	4	4	1	0	2	4	1	2	1	2	1	2	2	1	3	1	1	0	0	0	1	1	4	3
PF02517.9	Abi	0	0	0	0	0	0	0	0	0	1	0	1	0	0	0	0	0	0	1	0	0	0	0	0	0	0	0
PF02518.19	HATPase_c	0	1	1	0	1	1	0	2	0	0	0	1	1	0	0	1	1	0	0	1	0	0	1	1	0	0	1
PF02535.15	Zip	0	1	1	0	0	0	0	0	0	0	1	1	1	1	1	0	0	0	0	0	0	0	0	0	0	0	0
PF02538.7	Hydantoinase_B	1	0	0	0	0	0	0	0	0	1	0	1	0	0	0	0	0	0	0	0	0	0	0	0	0	0	0
PF02541.9	Ppx-GppA	0	0	0	0	1	0	0	0	0	0	1	0	0	2	0	0	0	0	0	2	0	0	0	1	0	1	0
PF02544.9	Steroid_dh	0	0	1	0	0	0	0	0	0	1	0	0	0	0	0	1	0	0	0	0	0	0	0	0	1	0	2
PF02548.8	Pantoate_transf	1	0	1	1	1	0	0	2	1	0	1	1	1	1	1	1	1	2	0	1	0	1	0	1	1	1	0
PF02550.8	AcetylCoA_hydro	0	1	1	1	1	1	0	0	0	0	0	2	0	0	1	0	0	1	0	2	0	0	1	0	0	0	1
PF02551.8	Acyl_CoA_thio	0	2	1	0	3	0	0	0	1	1	1	0	1	1	0	0	0	0	0	0	0	0	0	0	1	1	0
PF02558.9	ApbA	1	0	2	3	0	1	1	1	1	0	0	2	0	1	1	2	3	1	0	1	1	0	0	0	1	1	1
PF02560.7	Cyanate_lyase	0	1	0	0	0	0	0	0	0	0	0	1	0	0	1	0	0	0	0	0	0	0	0	0	0	0	0
PF02566.12	OsmC	1	0	0	0	0	0	0	1	0	0	1	1	0	0	0	0	2	0	1	0	0	0	0	0	0	0	1
PF02569.8	Pantoate_ligase	0	0	1	0	1	1	0	0	1	1	1	1	1	1	1	1	1	0	1	1	0	0	1	1	0	1	0
PF02582.7	DUF155	2	1	1	1	1	1	1	2	1	2	1	2	1	1	1	1	1	1	2	0	0	0	0	1	1	1	1
PF02585.10	PIG-L	0	1	0	0	0	0	0	0	0	0	1	0	0	0	1	0	0	0	0	0	0	0	0	0	0	0	0
PF02594.9	DUF167	0	0	0	1	0	1	0	0	0	0	1	0	0	0	0	1	0	0	0	0	0	0	1	1	0	0	1
PF02598.10	DUF171	0	0	0	1	0	0	0	0	0	0	0	0	0	1	0	0	0	0	0	0	1	0	0	0	1	0	0
PF02615.7	Ldh_2	0	0	0	1	1	0	0	0	1	0	0	0	0	0	0	0	0	1	0	0	0	0	0	0	0	1	0
PF02627.13	CMD	1	0	1	0	0	0	0	2	1	0	0	1	0	0	2	1	2	2	1	0	1	1	0	0	1	0	1
PF02628.8	COX15-CtaA	1	1	1	1	1	1	1	1	1	1	1	1	1	1	1	1	1	1	1	1	1	1	1	1	1	1	1
PF02629.12	CoA_binding	2	1	1	1	0	1	0	1	0	1	2	1	1	2	0	2	1	0	1	3	0	0	0	0	0	0	0
PF02630.7	SCO1-SenC	1	1	1	1	1	1	1	1	1	1	1	1	1	1	1	1	1	1	1	2	1	1	1	1	1	0	1
PF02636.10	DUF185	2	0	2	0	0	1	2	1	3	2	2	1	2	2	2	2	2	1	2	1	1	1	1	2	0	2	2
PF02655.7	ATP-grasp_3	0	0	0	0	1	1	0	1	0	0	0	0	0	0	0	0	1	0	0	0	0	0	0	0	0	0	0
PF02656.8	DUF202	0	0	0	1	1	0	0	5	0	1	0	3	2	1	1	0	0	0	1	0	0	0	1	0	2	1	1
PF02661.11	Fic	0	1	0	0	0	0	0	1	1	0	0	1	1	0	0	0	0	1	1	0	0	0	0	0	0	0	1
PF02666.8	PS_Dcarbxylase	1	1	1	1	3	1	1	2	3	1	1	2	1	2	1	1	1	2	2	0	1	2	1	1	0	1	2
PF02668.9	TauD	1	2	4	4	2	1	2	3	2	3	3	5	5	6	3	1	5	1	0	1	2	0	2	4	0	2	2
PF02678.9	Pirin	2	1	0	0	1	1	1	0	0	0	1	4	2	2	0	0	0	1	1	1	0	0	1	2	1	0	1
PF02679.8	ComA	1	0	1	1	0	0	0	0	1	0	0	0	1	1	0	0	0	1	0	0	0	0	0	0	0	0	0
PF02686.8	Glu-tRNAGln	0	0	0	0	0	1	0	0	0	0	1	0	0	1	0	0	0	0	0	0	0	0	0	1	0	1	1
PF02689.7	Herpes_Helicase	0	0	0	0	0	0	0	0	0	0	0	4	0	0	0	0	0	0	0	0	0	0	0	0	0	0	0
PF02696.7	UPF0061	0	1	0	0	1	1	1	1	1	1	1	1	1	0	1	1	1	1	0	0	1	1	1	0	1	1	1
PF02698.10	DUF218	0	0	1	0	0	0	0	0	0	0	0	0	0	1	0	0	0	0	0	0	0	0	1	0	1	0	0
PF02714.8	DUF221	0	0	0	0	0	0	0	0	1	0	0	0	0	0	0	0	0	0	1	0	0	0	0	0	0	1	0
PF02724.7	CDC45	0	0	0	0	0	0	0	0	0	0	0	1	0	0	0	0	0	0	1	1	0	0	0	0	0	0	0
PF02737.11	3HCDH_N	1	2	3	1	3	0	0	1	1	2	2	1	2	0	0	3	2	2	1	2	0	0	0	2	2	1	1
PF02746.9	MR_MLE_N	0	1	1	0	0	1	0	1	0	1	1	0	1	0	0	1	0	0	1	2	0	0	2	1	0	0	2
PF02752.15	Arrestin_C	0	1	1	3	1	0	1	0	1	0	0	0	1	1	0	1	1	0	0	1	0	1	1	1	0	1	0
PF02765.10	Telo_bind	0	0	1	1	0	0	0	0	1	0	0	0	0	0	0	0	0	0	0	0	0	0	0	0	0	0	0
PF02770.12	Acyl-CoA_dh_M	0	1	0	1	1	0	0	0	0	0	0	0	1	0	0	0	0	0	0	0	0	0	0	0	0	0	0
PF02771.9	Acyl-CoA_dh_N	0	0	0	0	1	0	0	0	0	0	0	0	0	1	0	0	0	0	0	0	0	0	1	0	1	1	0
PF02774.11	Semialdhyde_dhC	1	0	0	0	0	1	0	0	0	1	1	1	2	2	1	1	1	0	1	1	1	0	1	1	0	1	1
PF02775.14	TPP_enzyme_C	0	0	0	0	1	0	0	0	0	0	0	0	2	1	0	0	0	0	2	0	0	0	0	0	0	0	1
PF02776.11	TPP_enzyme_N	2	2	2	3	3	1	1	2	1	1	1	1	1	2	2	1	2	2	1	1	1	1	1	1	1	2	3
PF02777.11	Sod_Fe_C	1	2	3	3	3	2	3	3	2	1	2	4	3	3	3	3	3	2	3	1	3	2	2	3	2	1	2
PF02779.17	Transket_pyr	1	2	2	2	1	2	1	2	2	2	2	2	2	2	2	2	2	2	2	2	1	1	2	2	1	2	2
PF02782.9	FGGY_C	0	0	0	0	0	1	0	0	0	1	0	0	0	0	0	0	0	0	0	1	0	0	0	0	1	0	0
PF02784.9	Orn_Arg_deC_N	0	1	0	0	1	2	0	0	0	1	0	0	0	0	0	0	0	0	0	0	0	0	1	0	0	0	1
PF02786.10	CPSase_L_D2	2	2	3	1	2	2	0	2	1	1	1	1	3	2	1	1	1	2	2	3	0	0	1	1	2	2	1
PF02792.7	Mago_nashi	0	0	0	0	1	0	0	0	1	0	0	0	0	1	0	0	0	0	0	0	0	0	1	0	0	0	0
PF02798.13	GST_N	6	1	2	4	0	2	0	4	0	0	2	4	2	1	1	1	3	0	6	0	0	0	2	1	0	0	2
PF02805.9	Ada_Zn_binding	0	0	1	1	0	0	0	0	1	0	0	0	0	0	0	0	0	0	0	0	0	0	1	0	0	1	0
PF02816.11	Alpha_kinase	0	0	0	0	0	0	0	0	0	0	0	7	0	0	0	1	0	0	0	0	0	0	0	0	0	0	0
PF02817.10	E3_binding	0	0	1	1	1	0	0	0	1	0	0	0	0	0	0	0	0	0	0	0	0	0	0	0	0	1	0
PF02823.9	ATP-synt_DE_N	1	1	1	1	1	0	1	1	1	0	1	1	1	1	0	1	1	0	1	2	1	1	1	1	1	1	1
PF02826.12	2-Hacid_dh_C	0	0	1	0	0	2	0	0	0	2	1	0	0	0	0	1	1	1	0	0	0	0	0	0	0	0	1
PF02833.7	DHHA2	0	0	0	0	0	0	1	0	0	0	0	1	0	0	0	0	0	0	0	0	0	0	0	0	1	0	0
PF02840.8	Prp18	0	1	0	1	1	1	0	0	1	0	1	0	1	1	1	0	0	0	0	0	0	0	1	0	0	0	1
PF02854.12	MIF4G	0	0	0	0	0	0	0	0	0	0	0	1	0	1	0	0	0	0	1	0	0	0	0	0	0	0	0
PF02862.10	DDHD	0	0	0	0	0	0	1	0	0	0	0	0	0	0	0	0	0	0	0	2	1	1	0	0	0	0	0
PF02866.11	Ldh_1_C	2	1	1	2	2	2	1	2	1	1	2	3	2	1	1	1	1	2	2	0	1	0	2	2	2	1	1
PF02879.9	PGM_PMM_II	0	1	0	1	1	0	0	0	0	0	0	0	0	0	0	0	1	1	0	0	0	0	0	0	1	0	0
PF02889.9	Sec63	1	0	0	0	0	0	0	0	0	0	1	0	0	0	0	0	0	0	0	0	0	0	0	0	1	0	0
PF02894.10	GFO_IDH_MocA_C	0	1	0	0	1	0	0	0	0	2	1	0	1	1	0	0	0	0	0	0	0	0	1	0	0	0	1
PF02900.11	LigB	0	2	1	1	1	1	0	1	1	0	0	0	1	1	1	1	0	0	0	2	0	0	0	0	0	1	0
PF02902.12	Peptidase_C48	0	1	1	0	0	0	0	0	0	0	1	0	0	1	0	1	0	1	0	0	0	0	1	2	0	0	0
PF02913.12	FAD-oxidase_C	2	5	4	5	3	3	4	3	3	3	4	1	4	3	3	4	4	2	2	3	2	1	2	3	1	2	3
PF02919.8	Topoisom_I_N	0	1	1	0	0	0	0	0	0	0	0	0	0	0	0	0	0	0	0	0	0	0	0	0	0	1	0
PF02926.10	THUMP	0	0	0	0	1	0	0	0	0	0	1	0	0	0	0	0	0	0	0	1	0	0	0	0	0	0	0
PF02934.8	GatB_N	1	1	1	1	1	1	1	1	1	1	1	1	1	1	1	1	1	1	1	0	1	1	1	1	0	1	1
PF02935.9	COX7C	0	1	1	0	1	0	0	3	1	1	1	2	1	1	1	1	1	0	1	0	1	1	1	0	0	0	1
PF02936.7	COX4	1	1	1	1	1	1	1	1	1	1	1	1	1	1	1	1	1	1	1	2	3	1	1	1	1	1	1
PF02939.9	UcrQ	1	1	1	1	2	1	1	1	1	1	1	1	1	1	1	1	1	1	1	2	1	1	1	1	1	0	1
PF02953.8	zf-Tim10_DDP	3	3	4	4	3	3	5	2	4	4	4	3	3	3	4	4	4	3	3	8	5	4	4	4	2	1	4
PF02958.13	DUF227	0	0	0	1	0	0	0	0	0	0	1	0	0	0	0	1	0	0	0	0	0	0	0	0	1	0	0
PF02970.9	TBCA	0	0	0	0	0	0	0	0	1	0	0	0	1	1	1	1	0	0	0	0	0	0	0	1	0	1	1
PF02992.7	Transposase_21	2	0	0	0	0	0	0	0	0	0	0	2	0	0	0	0	0	0	5	19	0	0	0	0	0	0	0
PF02996.10	Prefoldin	0	1	0	0	1	1	0	1	1	0	0	1	0	0	0	0	0	1	0	1	0	1	0	0	1	0	1
PF03005.8	DUF231	0	0	0	0	0	0	0	2	0	0	0	3	0	0	0	0	0	0	0	0	0	0	0	0	0	0	0
PF03009.10	GDPD	0	2	1	2	1	0	0	2	3	1	2	0	2	2	2	1	3	1	0	0	0	0	2	1	1	3	2
PF03031.11	NIF	1	1	1	2	1	1	1	2	1	2	3	3	2	2	2	2	2	1	2	1	1	1	1	3	2	1	3
PF03033.13	Glyco_transf_28	0	0	0	0	1	1	0	0	0	0	0	0	0	1	1	0	0	1	0	0	0	0	0	0	0	0	2
PF03054.9	tRNA_Me_trans	1	0	0	0	0	0	1	0	0	0	0	0	0	0	0	0	0	0	1	1	1	1	0	0	1	0	0
PF03060.8	NPD	3	3	9	4	6	4	1	3	2	1	3	3	2	2	3	2	2	2	5	4	0	0	2	2	2	3	3
PF03061.15	4HBT	4	3	7	5	5	2	2	3	4	4	2	3	7	4	5	4	3	5	6	4	1	1	3	3	4	3	2
PF03062.12	MBOAT	0	0	1	1	0	1	1	0	0	0	0	0	0	0	0	0	0	0	0	1	0	0	0	0	0	1	0
PF03068.8	PAD	0	0	0	0	0	0	0	0	0	0	0	0	3	2	0	0	0	0	0	0	0	0	0	0	0	0	0
PF03070.9	TENA_THI-4	1	1	0	0	0	0	0	0	0	0	0	0	0	1	1	0	1	1	1	0	0	0	0	1	1	0	0
PF03073.8	TspO_MBR	1	1	1	0	1	1	0	0	0	0	0	0	1	1	0	1	1	0	0	0	0	1	1	1	1	0	1
PF03074.9	GCS	1	0	1	1	0	1	0	0	1	1	1	0	0	0	0	1	1	0	0	0	0	0	0	0	0	0	1
PF03079.7	ARD	0	1	2	0	0	0	0	1	0	0	0	0	0	0	0	0	1	0	0	0	0	0	0	0	0	0	0
PF03095.8	PTPA	0	1	0	0	0	0	1	0	0	0	0	0	0	0	0	1	1	1	0	0	0	0	0	0	1	1	0
PF03097.11	BRO1	1	1	1	1	1	1	1	0	1	0	2	1	2	2	1	2	2	1	0	0	0	1	1	1	1	1	1
PF03098.8	An_peroxidase	1	1	0	0	0	0	0	0	1	0	1	1	2	0	1	0	1	0	1	0	0	0	0	1	0	1	0
PF03099.12	BPL_LplA_LipB	1	2	2	2	1	2	2	1	1	2	1	1	2	2	0	1	2	2	1	1	2	1	1	0	1	1	2
PF03105.12	SPX	0	0	0	0	0	0	0	0	0	0	1	1	2	2	0	1	0	0	1	0	0	0	0	1	0	0	0
PF03109.9	ABC1	3	3	3	3	3	1	3	4	3	4	3	2	3	3	2	4	4	2	4	2	3	3	2	4	3	3	3
PF03114.11	BAR	2	1	1	0	0	1	0	0	1	0	1	0	0	0	0	1	1	0	1	0	0	0	0	1	0	1	2
PF03130.9	HEAT_PBS	1	0	0	0	0	0	0	0	0	0	0	0	0	0	0	0	1	0	1	0	0	0	0	1	0	0	0
PF03134.12	TB2_DP1_HVA22	1	1	1	1	1	0	0	1	1	0	0	1	0	0	1	0	1	0	1	0	0	0	1	0	0	1	1
PF03151.9	TPT	0	0	0	0	0	1	0	0	0	1	0	0	0	0	1	2	0	0	0	0	0	0	0	0	1	0	0
PF03152.7	UFD1	0	0	0	0	0	0	0	0	0	0	0	0	0	0	1	1	1	0	0	0	0	0	1	1	0	0	1
PF03162.6	Y_phosphatase2	0	0	0	0	0	1	0	0	1	0	0	0	0	1	1	2	0	0	1	0	0	0	0	1	1	1	0
PF03164.7	Mon1	1	0	0	1	0	0	1	0	0	0	0	1	0	0	0	0	0	0	0	0	0	0	0	0	0	0	0
PF03167.12	UDG	0	1	0	1	0	0	0	0	0	0	1	1	0	0	0	0	0	0	0	0	0	0	0	0	0	1	0
PF03171.13	2OG-FeII_Oxy	2	2	1	2	0	3	2	2	3	3	3	5	3	3	4	4	4	4	3	0	0	0	2	4	1	2	5
PF03177.7	Nucleoporin_C	0	1	0	0	0	1	0	0	0	1	0	1	1	1	0	0	1	0	0	0	0	0	0	0	0	0	0
PF03178.8	CPSF_A	1	1	0	0	0	1	0	1	0	0	0	1	1	0	0	0	0	0	0	0	0	0	0	0	0	0	1
PF03179.8	V-ATPase_G	0	0	1	1	0	0	0	0	0	1	1	0	0	1	1	1	1	1	1	0	0	1	0	1	1	0	1
PF03184.12	DDE	0	7	0	0	6	1	1	0	1	2	0	11	2	1	0	0	0	7	1	44	0	0	32	0	4	0	0
PF03188.9	Cytochrom_B561	0	0	0	0	0	0	0	0	0	1	0	0	1	0	0	1	2	0	0	0	0	0	2	1	0	1	1
PF03190.8	DUF255	0	0	1	0	0	0	0	0	0	1	0	0	0	0	0	1	0	0	0	0	0	0	0	0	0	1	0
PF03193.9	DUF258	0	0	1	0	0	0	0	1	0	0	0	2	0	0	0	0	0	0	0	0	0	0	0	0	0	0	0
PF03215.8	Rad17	1	0	0	0	0	0	0	1	0	0	0	1	0	0	0	0	0	0	0	1	0	0	0	0	1	0	0
PF03223.8	V-ATPase_C	0	0	1	0	0	0	1	0	1	0	0	0	0	0	1	0	0	0	0	0	0	0	0	0	0	1	0
PF03224.7	V-ATPase_H_N	0	1	1	1	1	1	0	0	1	0	0	0	0	0	1	0	0	1	0	0	0	0	1	0	0	1	1
PF03226.7	Yippee	1	0	1	0	0	0	0	0	0	1	1	0	0	0	0	0	0	0	1	0	0	0	0	1	0	0	1
PF03232.6	COQ7	0	1	1	1	1	1	1	1	1	1	1	1	1	1	1	1	1	1	1	0	1	1	1	1	0	1	0
PF03313.8	SDH_alpha	0	0	0	0	0	0	0	1	0	0	0	0	0	0	0	0	0	0	0	0	0	0	0	1	1	0	1
PF03328.7	HpcH_HpaI	1	2	3	4	2	2	0	2	2	4	3	1	2	2	4	2	2	1	1	1	0	0	1	2	1	1	1
PF03330.11	DPBB_1	1	0	0	0	0	0	0	0	0	0	0	0	0	0	0	0	0	0	0	1	0	0	1	0	0	0	0
PF03336.6	Pox_C4_C10	0	0	0	1	0	2	0	0	0	1	1	1	2	1	1	1	1	1	0	0	0	0	2	1	0	0	1
PF03357.14	Snf7	3	1	0	1	1	1	1	1	1	2	0	2	2	0	1	1	1	0	2	1	0	0	2	1	2	0	1
PF03358.8	FMN_red	0	2	0	2	0	1	0	0	1	0	0	0	1	2	1	0	1	0	0	0	0	1	0	1	0	0	0
PF03364.13	Polyketide_cyc	0	1	1	0	1	1	0	0	1	0	0	0	1	1	1	1	1	1	0	0	1	1	1	0	1	1	0
PF03366.9	YEATS	1	1	2	1	0	1	0	1	1	0	1	0	1	1	1	1	1	0	1	0	0	0	1	0	0	0	0
PF03370.6	CBM_21	0	0	0	0	0	0	0	0	0	0	1	0	0	0	0	0	0	0	0	2	0	0	0	0	0	0	0
PF03372.16	Exo_endo_phos	9	4	1	1	0	0	1	1	2	0	1	2	2	1	3	3	2	1	1	9	1	1	6	0	0	0	4
PF03388.6	Lectin_leg-like	0	1	0	1	0	1	0	1	0	0	0	0	0	0	0	0	0	0	1	1	1	0	0	0	0	0	0
PF03398.7	Ist1	0	0	1	0	0	1	1	0	1	0	0	2	0	0	0	0	0	0	1	0	0	0	0	0	0	1	0
PF03399.9	SAC3_GANP	0	1	0	1	2	2	0	1	1	2	3	0	2	2	1	3	3	0	1	0	0	0	0	2	0	1	3
PF03403.6	PAF-AH_p_II	0	1	1	0	1	0	0	0	0	1	2	0	2	3	2	0	1	0	0	0	0	0	1	1	0	0	2
PF03435.11	Saccharop_dh	2	0	1	1	1	1	0	0	1	1	1	1	2	1	1	1	2	0	3	0	0	0	1	0	1	2	0
PF03439.6	Spt5-NGN	0	1	1	1	1	1	0	0	0	0	0	0	0	0	1	1	1	0	0	0	0	0	0	0	0	0	0
PF03441.7	FAD_binding_7	0	0	0	1	0	1	0	0	0	0	2	0	2	2	2	1	2	0	0	0	1	0	2	1	0	0	2
PF03443.7	Glyco_hydro_61	1	0	0	0	0	0	0	0	0	0	1	1	0	0	1	1	1	0	3	0	0	0	0	0	0	0	0
PF03446.8	NAD_binding_2	1	3	6	6	5	5	0	2	3	2	2	1	3	5	3	2	5	2	2	2	0	0	3	2	2	2	4
PF03453.10	MoeA_N	0	0	1	0	0	1	0	0	0	0	0	0	0	0	0	1	0	0	0	0	0	0	0	0	0	0	0
PF03462.11	PCRF	0	0	1	1	1	1	1	0	1	0	0	1	0	0	0	1	1	1	0	0	1	1	1	0	0	1	0
PF03473.10	MOSC	1	4	2	1	1	0	0	1	1	0	0	0	0	1	0	0	0	1	0	0	0	0	0	1	1	2	0
PF03476.9	MOSC_N	0	0	1	1	0	0	0	0	1	0	0	0	0	0	1	0	0	0	0	0	0	0	0	0	0	0	0
PF03483.10	B3_4	0	0	0	0	0	0	0	0	0	0	0	0	1	1	0	0	0	1	0	0	0	0	0	0	0	0	0
PF03501.8	S10_plectin	0	0	0	0	0	0	0	0	0	0	0	1	0	0	0	0	0	0	0	0	0	2	0	0	0	0	0
PF03556.8	DUF298	0	0	1	0	1	0	0	0	0	1	0	0	0	1	1	1	0	0	0	2	0	0	0	1	1	0	0
PF03568.10	Peptidase_C50	0	0	0	0	0	0	0	0	0	0	0	4	0	0	0	0	0	0	0	0	0	0	0	0	0	0	0
PF03571.8	Peptidase_M49	1	1	0	0	1	0	0	0	0	0	0	0	0	0	1	0	1	0	0	0	0	0	1	0	0	0	0
PF03572.11	Peptidase_S41	1	0	0	0	0	0	0	0	0	0	1	0	1	0	0	0	0	0	0	0	0	0	0	0	0	1	0
PF03576.7	Peptidase_S58	0	1	0	0	0	0	0	0	0	0	0	0	1	1	1	0	0	0	0	0	0	0	0	1	0	0	0
PF03583.7	LIP	0	0	0	0	1	2	0	0	0	0	1	0	2	2	2	0	0	1	0	0	0	0	0	0	2	1	0
PF03619.9	DUF300	0	0	0	0	0	0	1	1	0	1	0	0	0	0	0	0	0	0	0	0	0	0	0	0	0	0	1
PF03637.10	Mob1_phocein	0	1	1	0	1	0	1	1	2	1	0	1	2	1	2	2	0	1	0	2	1	0	1	1	0	0	2
PF03641.7	Lysine_decarbox	0	1	0	0	0	1	0	1	1	0	0	0	0	0	0	0	0	0	1	1	1	0	0	0	1	1	0
PF03645.6	Tctex-1	0	0	1	1	0	0	0	0	0	1	0	0	1	1	0	1	1	0	1	0	0	0	1	0	0	0	0
PF03647.6	Tmemb_14	2	0	1	1	1	1	1	1	0	2	1	1	0	0	0	1	0	2	1	1	1	0	1	1	1	0	2
PF03650.6	UPF0041	1	2	2	2	2	2	2	2	2	2	2	2	2	2	2	3	4	1	2	3	3	1	2	2	0	2	2
PF03656.6	Pam16	0	1	1	1	1	1	1	1	1	0	1	1	1	1	1	1	1	1	1	2	2	1	1	1	0	1	0
PF03661.6	UPF0121	1	0	1	1	1	1	0	1	1	1	0	1	1	0	0	0	0	1	1	0	0	0	1	0	2	1	1
PF03663.7	Glyco_hydro_76	0	0	0	0	0	1	0	0	0	0	0	0	0	2	2	2	2	0	1	0	0	0	0	0	0	0	2
PF03666.6	NPR3	0	0	0	1	0	0	0	1	1	0	1	1	0	0	0	0	1	0	1	0	0	1	0	0	0	0	0
PF03669.6	UPF0139	0	0	0	0	0	1	0	0	1	0	0	0	0	0	1	1	0	0	0	1	0	0	1	1	0	0	0
PF03676.7	UPF0183	1	1	0	0	0	0	0	1	1	0	0	0	0	0	0	0	0	0	0	1	0	0	1	0	0	1	1
PF03690.6	UPF0160	0	0	0	1	0	1	0	1	1	0	1	0	1	1	1	0	0	1	0	1	0	0	1	0	0	0	0
PF03704.10	BTAD	1	0	1	0	0	0	0	0	0	0	0	1	0	0	0	0	0	1	1	0	0	0	0	0	0	0	0
PF03719.8	Ribosomal_S5_C	1	2	2	2	2	1	2	1	2	1	2	1	1	2	1	2	2	1	2	6	2	1	1	2	1	2	2
PF03721.7	UDPG_MGDP_dh_N	1	1	1	0	1	0	0	0	0	0	2	0	0	0	0	1	1	0	0	0	0	0	0	0	1	0	0
PF03727.9	Hexokinase_2	0	1	1	1	0	1	0	0	1	1	1	0	1	2	1	0	0	0	0	0	0	0	1	0	0	0	1
PF03732.10	Retrotrans_gag	0	0	0	0	0	0	0	1	0	0	0	0	0	0	0	0	0	0	0	2	0	0	0	0	1	0	0
PF03737.8	Methyltransf_6	0	1	0	1	0	1	0	0	0	0	0	0	0	0	1	0	1	1	0	0	0	0	0	0	0	0	0
PF03747.7	ADP_ribosyl_GH	0	0	0	0	1	0	0	0	1	0	1	1	1	1	0	0	1	0	1	0	0	0	0	0	0	0	0
PF03764.11	EFG_IV	0	0	0	0	0	0	0	0	0	0	0	3	0	0	0	0	0	0	0	0	0	0	0	0	0	0	0
PF03770.9	IPK	0	0	0	0	0	0	0	0	0	0	0	0	1	0	0	0	0	0	0	1	0	0	0	1	0	1	0
PF03781.9	FGE-sulfatase	0	0	0	0	0	0	0	0	1	1	0	0	1	1	1	1	0	0	0	0	0	0	0	0	0	0	0
PF03795.7	YCII	0	0	2	1	1	2	1	0	1	1	0	1	1	1	1	1	0	0	0	0	0	0	0	0	1	1	1
PF03798.9	TRAM_LAG1_CLN8	0	0	0	0	0	0	0	0	1	0	0	0	0	0	0	0	0	0	0	0	0	0	0	0	1	0	1
PF03801.6	Ndc80_HEC	0	1	0	1	0	0	0	0	0	1	0	0	0	0	0	0	0	0	1	0	0	0	0	0	0	0	0
PF03803.8	Scramblase	1	1	0	0	1	0	1	0	0	1	0	1	0	0	0	0	0	0	1	0	1	1	0	0	1	0	0
PF03807.10	F420_oxidored	0	0	4	2	1	1	1	1	1	1	1	0	0	0	1	1	0	1	0	1	0	1	0	1	0	1	2
PF03813.7	Nrap	0	0	1	0	0	0	0	0	0	0	0	1	0	0	0	0	0	1	0	0	0	0	0	0	0	0	1
PF03820.10	Mtc	0	1	1	1	1	1	1	0	1	1	1	0	1	1	1	1	1	0	0	1	1	1	1	1	1	1	1
PF03849.7	Tfb2	0	1	1	0	0	0	0	0	0	0	1	2	1	1	0	1	0	0	0	0	0	0	0	0	0	1	1
PF03850.7	Tfb4	0	0	0	0	0	0	0	0	0	0	0	0	0	1	0	0	0	0	1	0	0	0	0	1	1	0	0
PF03851.7	UvdE	1	0	0	0	0	0	0	0	0	0	0	1	0	0	0	0	0	0	0	0	0	1	0	0	0	0	0
PF03881.7	Fructosamin_kin	1	1	1	1	0	0	0	0	0	1	0	0	2	0	0	1	2	0	1	0	0	0	1	1	0	0	1
PF03896.9	TRAP_alpha	1	0	0	0	0	1	0	1	0	1	0	0	0	0	0	0	0	0	0	0	0	0	0	0	0	0	0
PF03908.6	Sec20	0	1	1	0	1	0	0	0	1	0	0	0	0	0	0	0	0	0	0	0	0	0	0	1	1	1	0
PF03909.10	BSD	1	0	0	0	0	0	0	0	0	0	1	0	1	1	0	0	0	0	0	0	0	0	0	0	0	0	1
PF03911.9	Sec61_beta	1	0	0	0	0	0	0	1	0	1	0	1	0	0	0	0	0	0	0	0	0	0	0	0	0	0	0
PF03914.10	CBF	0	0	0	0	0	0	0	1	1	1	0	0	0	0	0	1	0	0	1	0	0	0	0	0	0	1	0
PF03917.10	GSH_synth_ATP	0	0	1	0	0	0	0	0	0	1	0	1	0	0	0	0	0	0	0	0	0	0	0	0	0	0	0
PF03928.7	DUF336	0	1	0	1	0	0	0	0	0	0	1	0	0	0	1	0	0	0	0	0	0	0	0	1	0	0	1
PF03932.7	CutC	0	0	0	0	0	1	0	0	0	0	1	0	1	1	0	0	1	0	0	0	0	0	0	0	0	0	1
PF03936.9	Terpene_synth_C	0	0	0	2	1	1	0	1	0	0	1	1	0	1	2	0	0	0	0	0	0	0	0	0	0	0	0
PF03937.9	Sdh5	0	1	1	1	1	1	1	1	1	1	1	1	1	1	1	1	1	0	1	1	1	1	1	1	1	0	1
PF03943.6	TAP_C	0	0	0	0	0	0	0	0	0	1	0	1	0	0	0	0	0	0	0	0	1	0	0	0	0	0	0
PF03946.7	Ribosomal_L11_N	0	0	0	0	0	1	0	0	0	0	1	0	1	1	0	0	0	0	0	0	0	0	1	1	0	0	0
PF03947.11	Ribosomal_L2_C	1	1	1	1	1	1	1	1	1	1	0	1	1	1	1	1	1	0	1	1	1	1	1	0	1	1	1
PF03949.8	Malic_M	3	1	2	2	1	2	1	2	1	3	0	6	0	1	2	1	1	1	3	3	1	0	2	1	1	1	0
PF03959.6	FSH1	2	1	8	0	0	1	0	1	1	0	1	1	2	2	2	1	2	0	0	1	1	0	3	0	2	0	0
PF03962.8	Mnd1	0	1	1	1	0	1	0	1	1	0	0	0	0	0	0	0	0	1	1	0	0	0	1	0	0	0	0
PF03969.9	AFG1_ATPase	1	1	1	1	1	1	0	2	1	1	2	0	1	1	1	2	2	1	0	0	0	0	1	1	1	1	1
PF03972.7	MmgE_PrpD	0	2	2	2	5	1	0	1	1	0	2	1	1	0	1	1	1	2	0	0	1	0	1	1	1	0	0
PF03980.7	Nnf1	0	0	0	1	0	0	0	0	0	0	0	1	0	0	0	0	0	1	1	0	0	0	0	0	0	1	0
PF03981.5	Ubiq_cyt_C_chap	1	0	1	0	1	1	1	1	1	1	1	1	1	1	1	1	1	1	1	0	1	1	1	1	1	1	1
PF03992.9	ABM	0	1	1	0	1	1	0	0	0	0	0	0	0	0	0	0	1	0	0	0	0	0	1	0	0	0	0
PF03997.5	VPS28	0	0	1	0	0	0	0	0	1	0	0	0	0	0	0	0	0	0	2	0	0	0	0	0	0	0	0
PF04000.8	Sas10_Utp3	1	0	0	0	0	1	0	0	1	0	0	1	0	0	0	0	0	0	1	0	0	0	0	0	0	0	0
PF04005.5	Hus1	1	1	1	1	1	0	0	0	2	1	0	1	0	0	1	0	0	0	0	0	0	1	1	1	0	1	1
PF04030.7	ALO	0	0	0	0	0	1	0	0	0	0	0	2	1	0	0	0	0	0	0	0	1	0	0	0	0	0	0
PF04031.6	Las1	1	1	1	1	0	0	0	1	0	0	1	1	0	0	1	0	0	1	0	0	0	0	0	0	1	0	1
PF04032.9	Rpr2	0	0	0	0	0	1	0	0	0	0	0	0	0	0	0	0	0	0	0	0	0	0	1	0	0	0	1
PF04042.9	DNA_pol_E_B	1	1	1	0	0	1	1	0	1	0	1	0	1	2	1	1	1	0	1	0	1	0	1	1	1	0	1
PF04051.9	TRAPP	0	0	0	0	0	2	1	1	1	1	1	1	1	1	1	1	2	1	1	0	0	0	1	1	0	0	1
PF04053.7	Coatomer_WDAD	0	1	1	1	1	1	0	0	1	0	0	1	0	0	1	0	0	1	1	1	0	0	1	0	1	1	1
PF04054.8	Not1	0	1	0	1	0	0	0	1	1	0	0	0	0	0	0	0	0	0	0	0	0	0	0	0	0	1	0
PF04055.14	Radical_SAM	3	4	4	3	4	2	2	2	4	2	3	2	3	3	2	4	4	2	2	4	2	2	4	4	1	3	2
PF04069.5	OpuAC	0	0	0	0	0	1	0	1	0	0	0	0	1	1	0	0	0	0	0	0	0	0	1	0	0	0	0
PF04072.7	LCM	0	1	1	1	0	1	0	0	1	0	1	0	2	0	1	1	1	1	0	0	0	0	1	0	0	0	0
PF04081.6	DNA_pol_delta_4	1	0	1	0	0	1	0	1	1	0	1	0	1	1	1	0	1	0	0	0	0	1	0	1	0	1	1
PF04082.11	Fungal_trans	3	42	54	56	47	15	1	3	8	7	42	9	33	24	5	4	16	23	7	2	1	1	8	33	0	7	28
PF04084.7	ORC2	1	0	0	0	0	0	1	1	0	0	0	0	0	0	0	0	0	0	2	0	0	0	0	1	0	0	0
PF04086.6	SRP-alpha_N	0	1	0	0	1	0	0	1	0	0	0	1	0	0	0	0	0	0	0	0	0	0	0	0	1	0	0
PF04090.5	RNA_pol_I_TF	1	1	1	0	0	0	0	0	1	1	0	1	0	0	0	0	0	0	0	0	0	1	0	0	0	0	0
PF04097.7	Nic96	1	1	1	1	1	0	0	0	1	0	0	1	0	0	0	0	0	1	1	0	1	0	0	0	0	0	0
PF04099.5	Sybindin	0	1	0	1	0	0	1	2	1	1	0	1	0	1	1	1	1	0	0	0	0	0	1	0	1	0	0
PF04100.5	Vps53_N	0	0	0	0	0	1	0	0	0	0	0	0	1	1	0	0	0	0	0	0	0	0	0	0	0	0	0
PF04104.7	DNA_primase_lrg	0	0	0	0	0	0	1	1	0	0	0	0	0	0	0	0	0	0	1	0	1	0	0	0	1	0	0
PF04106.5	APG5	0	1	1	1	1	1	0	0	0	1	1	1	0	1	1	0	1	0	1	0	0	0	1	1	0	1	0
PF04108.5	APG17	0	0	0	0	0	0	0	1	0	0	0	1	1	1	1	0	0	0	0	0	0	1	0	1	0	0	0
PF04109.9	APG9	0	1	1	0	0	0	0	0	0	0	0	0	1	1	0	1	1	0	0	0	0	0	0	0	0	0	1
PF04111.5	APG6	1	1	0	0	0	0	0	0	0	0	0	0	0	0	0	0	0	0	1	0	0	0	0	0	0	0	1
PF04112.6	Mak10	0	1	1	1	0	0	0	0	1	0	0	0	0	0	0	0	0	0	0	0	0	0	0	1	0	0	1
PF04115.5	Ureidogly_hydro	0	1	0	0	0	0	0	0	0	0	0	0	1	0	0	0	1	0	0	0	0	0	0	0	0	0	0
PF04116.6	FA_hydroxylase	0	1	0	0	2	0	0	0	0	0	0	0	0	1	0	0	0	0	0	0	0	0	0	0	0	0	1
PF04117.5	Mpv17_PMP22	2	4	3	5	4	3	2	2	3	3	4	2	4	3	2	2	3	2	3	0	1	1	4	3	2	3	5
PF04121.6	Nup84_Nup100	0	0	0	0	0	0	0	1	0	1	0	2	0	0	0	1	0	0	0	0	0	0	0	1	1	0	0
PF04127.8	DFP	0	0	0	0	0	0	0	0	1	0	0	0	0	0	0	0	0	0	0	0	0	0	1	1	0	0	0
PF04129.5	Vps52	0	1	0	1	1	1	0	0	1	0	1	0	1	1	1	1	1	1	1	0	0	0	1	1	0	1	1
PF04130.6	Spc97_Spc98	3	2	2	1	2	3	0	3	2	3	1	5	1	0	3	1	2	2	3	1	0	1	2	1	1	2	1
PF04135.5	Nop10p	0	0	0	0	0	0	0	0	0	0	0	0	1	1	0	1	1	0	0	2	0	0	0	1	0	0	0
PF04136.8	Sec34	0	1	0	1	0	0	0	1	0	0	0	0	1	1	0	0	0	0	0	1	0	0	0	0	0	0	0
PF04140.7	ICMT	1	0	0	0	0	0	0	0	0	0	1	1	0	0	0	0	1	0	4	0	0	0	0	0	0	0	0
PF04143.7	DUF395	0	0	0	0	0	0	0	0	0	0	1	0	0	0	1	0	0	0	0	0	0	0	0	1	1	0	0
PF04145.8	Ctr	0	1	0	0	0	0	0	1	0	0	0	0	0	0	0	0	0	0	1	0	0	0	0	0	0	1	0
PF04153.11	NOT2_3_5	0	0	0	0	0	0	0	0	0	0	0	1	0	0	0	0	0	0	0	0	1	1	0	0	0	0	0
PF04157.9	EAP30	0	1	1	1	1	1	0	1	0	1	0	0	1	1	0	1	1	0	0	0	0	0	0	0	0	0	0
PF04163.5	Tht1	0	0	0	1	0	0	0	0	0	0	1	0	0	0	1	0	0	0	1	0	0	0	0	0	0	0	0
PF04176.6	TIP41	0	1	1	1	1	0	0	0	0	0	1	0	0	0	0	0	1	1	0	0	1	0	0	0	1	0	1
PF04179.5	Init_tRNA_PT	0	0	0	0	1	0	0	0	0	0	0	0	0	1	0	0	0	0	0	0	1	0	0	0	0	1	0
PF04183.5	IucA_IucC	0	0	0	1	0	0	0	0	0	0	0	1	1	0	0	0	0	0	0	0	0	0	0	0	0	0	0
PF04189.6	Gcd10p	0	1	1	1	0	0	0	1	1	0	0	0	1	1	0	1	1	0	0	0	0	0	1	1	0	0	0
PF04190.6	DUF410	0	0	1	1	0	0	0	1	1	1	0	1	0	0	0	0	1	0	1	0	0	1	0	0	1	0	0
PF04192.5	Utp21	1	0	1	0	0	1	0	0	0	1	0	0	1	1	0	0	0	0	1	0	0	0	1	0	1	0	1
PF04193.7	PQ-loop	1	1	0	0	0	0	0	1	0	0	0	0	0	1	2	0	0	0	0	1	1	0	1	0	0	0	0
PF04199.6	Cyclase	1	1	0	2	0	0	0	0	0	0	1	0	0	0	1	0	0	0	0	1	0	0	0	0	0	1	1
PF04227.5	Indigoidine_A	0	0	1	0	1	0	0	0	1	0	0	1	0	0	1	0	0	0	0	0	0	0	1	0	0	1	0
PF04241.8	DUF423	0	0	0	0	0	0	0	0	0	0	0	1	0	0	1	0	1	0	0	0	0	0	0	0	0	0	0
PF04248.5	DUF427	0	1	0	0	0	1	0	0	0	0	0	0	1	1	1	1	1	0	0	0	0	0	0	1	0	0	2
PF04261.5	Dyp_perox	0	0	0	0	1	1	0	1	0	0	0	0	1	1	0	1	0	0	0	0	0	0	1	0	0	0	0
PF04263.9	TPK_catalytic	0	0	0	0	1	0	0	0	0	0	0	0	0	0	0	1	0	0	1	0	0	0	0	0	0	0	0
PF04280.8	Tim44	1	1	1	1	1	1	1	1	1	1	1	1	1	1	1	1	1	1	1	2	1	1	1	1	1	1	1
PF04281.6	Tom22	0	0	1	1	1	0	1	0	1	1	0	0	0	0	1	1	1	0	0	1	1	1	0	1	0	1	0
PF04303.6	PrpF	0	1	0	3	2	0	0	1	0	0	1	0	0	1	1	0	1	1	0	0	0	0	0	0	0	0	1
PF04305.7	DUF455	0	0	1	1	0	0	0	0	0	1	0	0	0	0	0	0	0	1	1	0	0	0	0	0	0	0	0
PF04321.10	RmlD_sub_bind	0	1	1	1	0	0	0	0	1	0	0	0	1	0	0	1	1	0	0	0	0	0	1	1	0	0	1
PF04366.5	DUF500	0	2	1	1	1	0	0	1	0	0	1	0	1	1	0	0	1	2	0	0	0	0	0	2	2	1	0
PF04371.8	PAD_porph	0	1	0	0	0	0	0	0	0	0	0	0	1	2	0	0	0	0	0	0	0	0	0	0	0	1	0
PF04383.6	KilA-N	1	0	0	0	0	0	0	0	0	1	1	2	0	0	0	1	1	0	2	3	0	0	1	1	0	0	0
PF04389.10	Peptidase_M28	1	0	0	0	0	0	0	1	1	0	2	3	0	1	0	1	1	0	0	0	0	0	0	1	1	1	0
PF04401.7	DUF540	0	0	0	1	1	1	0	2	1	0	0	1	1	1	0	0	0	1	2	0	0	0	0	1	0	2	0
PF04412.6	DUF521	0	0	1	0	1	0	0	0	0	0	1	0	0	0	0	0	0	0	0	0	0	0	0	0	0	0	0
PF04419.7	4F5	0	0	0	1	0	1	0	1	0	0	0	0	0	0	1	1	0	0	0	0	0	0	1	1	1	0	0
PF04420.7	CHD5	0	0	0	1	0	0	0	0	0	0	0	0	1	1	0	1	0	0	0	0	0	0	0	1	0	1	0
PF04425.5	Bul1_N	0	0	0	0	0	0	0	0	0	0	1	0	2	1	0	0	0	0	0	0	0	0	0	0	0	0	1
PF04427.11	Brix	0	0	0	1	0	0	0	1	0	0	0	0	0	0	1	0	0	1	0	0	0	0	0	0	0	0	0
PF04430.7	DUF498	0	1	1	1	1	0	1	1	1	1	1	1	0	0	1	1	1	1	0	0	0	0	0	0	0	1	1
PF04437.6	RINT1_TIP1	1	1	1	0	0	0	0	1	1	1	0	0	1	0	1	0	0	0	0	0	0	0	0	0	1	1	0
PF04438.9	zf-HIT	0	0	0	0	0	0	0	0	0	1	0	0	0	0	0	0	1	0	0	0	0	0	0	0	0	1	0
PF04442.7	CtaG_Cox11	1	1	1	1	1	1	1	1	1	1	1	1	1	0	1	1	1	1	1	1	1	0	1	1	1	1	0
PF04450.5	BSP	0	1	0	1	0	0	0	0	0	1	0	0	0	0	0	0	0	0	0	0	0	0	0	0	0	1	0
PF04479.6	RTA1	0	0	0	0	0	2	0	0	0	0	0	0	0	0	0	0	0	0	0	0	0	0	0	0	0	0	3
PF04488.8	Gly_transf_sug	0	1	1	1	1	1	0	0	0	4	0	0	1	4	5	2	2	0	0	0	0	0	0	3	0	0	1
PF04494.8	TFIID_90kDa	0	1	0	0	1	1	0	0	1	1	0	0	0	0	0	1	0	0	0	0	0	0	1	0	0	1	1
PF04495.7	GRASP55_65	0	0	0	0	0	0	0	1	0	0	0	1	0	0	0	0	0	0	0	0	0	0	0	0	1	0	0
PF04511.8	DER1	1	0	0	0	0	0	0	1	0	0	0	1	0	1	0	0	0	0	1	0	0	0	0	0	1	0	0
PF04525.5	DUF567	0	1	0	0	2	0	0	0	0	0	0	0	0	0	0	0	0	1	0	0	0	0	0	0	0	0	0
PF04535.5	DUF588	0	0	0	0	0	1	0	0	0	0	0	0	0	0	0	0	1	0	0	0	0	0	1	0	0	0	0
PF04548.9	AIG1	5	0	0	1	0	0	0	8	0	0	1	12	0	0	2	0	2	0	8	0	0	0	0	0	0	0	0
PF04568.5	IATP	1	0	1	0	2	1	0	1	0	1	1	1	0	1	1	2	0	1	0	0	2	1	0	1	1	1	1
PF04573.5	SPC22	1	1	0	0	0	1	0	0	0	0	0	1	0	0	1	0	1	0	0	0	0	0	1	1	0	0	1
PF04588.6	HIG_1_N	1	2	1	0	2	1	2	2	2	2	2	1	1	1	1	1	1	2	1	3	2	2	1	1	1	1	0
PF04597.7	Ribophorin_I	0	0	0	0	0	1	0	0	0	0	0	0	0	1	0	1	1	0	0	0	0	0	0	0	0	0	0
PF04616.7	Glyco_hydro_43	0	1	2	0	3	0	0	0	0	0	3	0	0	0	1	0	0	0	0	0	0	0	0	0	0	0	1
PF04627.6	ATP-synt_Eps	1	1	1	1	0	1	0	0	1	1	1	1	1	1	1	0	1	1	1	1	1	1	1	1	0	0	1
PF04628.6	Sedlin_N	2	1	1	1	0	1	0	1	1	1	2	2	2	2	1	1	1	1	2	0	0	0	1	2	0	1	1
PF04646.5	DUF604	0	0	0	0	0	1	0	0	0	0	0	0	0	0	0	0	0	0	0	0	0	0	1	0	0	0	1
PF04670.5	Gtr1_RagA	1	0	0	0	0	1	0	1	0	0	0	0	0	0	0	0	1	0	0	0	0	0	0	0	1	0	0
PF04677.8	CwfJ_C_1	0	0	0	0	0	1	0	0	1	0	1	0	1	1	0	1	0	0	0	0	0	0	0	1	0	1	0
PF04678.6	DUF607	0	1	1	0	1	1	0	1	0	1	0	0	1	1	1	1	1	0	1	0	0	0	0	1	0	0	1
PF04707.7	PRELI	1	2	0	1	2	1	2	1	1	2	1	2	2	2	1	2	1	1	1	2	3	1	1	1	0	2	0
PF04716.7	ETC_C1_NDUFA5	0	1	1	1	1	1	0	1	1	1	1	1	1	1	1	1	1	0	1	2	0	0	1	1	1	0	1
PF04718.8	ATP-synt_G	1	1	1	1	1	1	1	1	1	1	1	2	1	0	1	1	1	0	1	2	1	0	1	1	1	0	1
PF04727.6	ELMO_CED12	0	1	0	0	0	1	0	1	0	0	1	0	0	0	0	0	0	0	0	0	0	0	1	1	1	0	0
PF04733.7	Coatomer_E	0	0	1	1	0	1	0	0	1	0	1	0	1	1	0	0	0	0	0	0	0	0	0	0	1	0	0
PF04752.5	ChaC	0	1	0	0	0	0	0	1	0	1	0	0	0	0	0	0	0	0	0	0	1	0	0	0	0	0	0
PF04757.7	Pex2_Pex12	0	0	0	0	0	0	0	0	0	0	0	1	0	0	0	1	0	0	2	1	0	0	0	1	0	0	1
PF04762.5	IKI3	0	0	0	1	0	0	0	0	0	0	0	0	0	0	1	0	0	0	0	0	0	0	1	0	0	0	1
PF04768.6	DUF619	0	1	1	1	1	1	1	1	1	1	2	1	1	2	1	2	1	2	1	1	1	1	1	1	1	1	1
PF04769.5	MAT_Alpha1	0	0	0	0	0	1	1	0	0	0	0	0	0	0	0	0	0	0	0	0	1	0	0	0	0	0	0
PF04774.8	HABP4_PAI-RBP1	0	0	0	1	0	0	1	0	0	0	0	0	1	0	1	0	0	0	0	0	2	0	0	1	0	1	0
PF04777.6	Evr1_Alr	0	1	1	1	1	0	1	0	0	1	0	0	1	1	1	1	0	1	1	1	1	1	1	0	1	2	0
PF04800.5	ETC_C1_NDUFA4	1	1	1	1	1	1	1	1	1	1	1	1	1	1	1	1	1	0	1	2	0	0	1	1	1	0	0
PF04820.7	Trp_halogenase	0	1	2	0	2	1	0	3	0	0	0	1	0	0	0	0	0	0	1	0	0	0	0	0	0	0	0
PF04825.6	Rad21_Rec8_N	0	0	0	0	1	1	0	0	0	1	0	0	2	1	0	0	0	0	0	0	0	1	0	0	2	0	0
PF04827.7	Plant_tran	0	0	0	0	0	0	0	0	0	1	0	1	0	0	0	0	0	0	1	0	0	0	0	0	0	0	0
PF04828.7	GFA	0	1	0	0	3	0	0	0	1	1	3	2	0	2	0	0	1	1	1	0	0	0	0	0	0	3	0
PF04841.6	Vps16_N	0	0	1	0	0	0	0	0	0	1	0	0	0	1	0	0	0	0	1	0	0	0	0	0	0	0	0
PF04847.5	Calcipressin	1	0	0	0	0	0	0	0	0	0	0	0	1	0	0	0	0	0	1	0	0	0	0	0	0	0	0
PF04851.8	ResIII	1	1	1	1	1	0	2	0	1	1	1	1	1	1	1	1	1	1	1	1	1	1	1	1	2	0	0
PF04855.5	SNF5	1	0	0	0	1	0	0	0	0	0	0	1	1	0	1	0	1	0	1	0	0	0	0	1	0	1	0
PF04857.13	CAF1	0	0	0	1	1	0	0	0	0	0	0	0	0	0	0	0	0	0	0	2	0	0	0	0	0	0	1
PF04882.5	Peroxin-3	1	1	1	1	1	1	0	1	0	1	0	2	0	0	0	1	0	1	0	1	0	0	1	1	1	1	0
PF04884.7	DUF647	0	0	1	0	0	1	0	0	0	0	0	2	1	0	1	1	1	0	1	1	0	0	1	1	0	1	0
PF04908.8	SH3BGR	1	0	0	0	0	1	0	0	0	0	0	1	0	0	0	0	1	0	1	0	0	0	1	0	0	0	0
PF04909.7	Amidohydro_2	1	0	3	4	1	0	0	0	0	0	1	1	1	3	2	0	5	1	2	0	0	0	0	1	1	0	0
PF04911.5	ATP-synt_J	1	0	0	0	0	1	0	0	0	1	1	1	1	1	1	1	1	0	1	2	1	1	1	1	1	0	0
PF04921.7	XAP5	0	0	0	0	0	0	0	0	0	0	1	0	0	0	1	0	1	0	0	0	0	0	0	1	0	0	1
PF04930.8	FUN14	1	1	1	1	0	1	0	1	1	1	0	1	0	0	0	0	0	0	1	0	0	0	1	0	1	1	0
PF04937.8	DUF659	2	0	0	0	0	0	0	2	0	0	0	1	0	0	0	0	0	0	0	0	0	0	0	0	0	0	0
PF04950.5	DUF663	1	1	0	1	1	1	0	1	1	1	1	1	1	1	1	1	1	1	1	2	0	0	1	1	0	1	1
PF04969.9	CS	0	0	0	0	0	0	0	0	0	0	0	1	0	0	0	0	0	0	0	0	0	0	0	0	2	1	0
PF04991.6	LicD	0	0	0	0	0	1	1	0	1	0	1	0	0	0	1	0	0	0	0	0	0	0	0	0	0	0	0
PF05004.6	IFRD	0	0	0	0	0	0	0	0	0	0	1	0	1	1	1	0	0	0	0	0	0	0	0	1	0	0	0
PF05019.6	Coq4	1	1	1	1	1	1	1	1	1	1	1	1	1	1	1	1	1	1	1	1	1	1	1	1	1	1	1
PF05042.6	Caleosin	0	1	0	0	1	1	0	1	0	0	0	0	0	0	1	0	0	0	0	0	0	0	1	1	0	0	0
PF05046.7	Img2	1	0	1	0	1	0	0	1	0	1	1	1	0	1	1	1	1	0	0	1	1	1	0	0	0	0	1
PF05047.9	L51_S25_CI-B8	3	3	3	3	2	3	3	3	3	2	3	3	2	3	3	3	3	1	3	2	2	1	3	2	1	1	3
PF05051.6	COX17	0	0	1	1	0	1	1	0	1	1	0	1	1	0	1	1	1	1	0	0	1	1	1	0	0	1	0
PF05057.7	DUF676	1	2	1	2	0	3	1	3	1	1	3	1	1	1	2	2	5	5	4	4	0	0	1	4	0	1	3
PF05063.7	MT-A70	1	0	0	0	1	0	0	1	0	0	1	0	1	0	0	0	0	0	0	0	0	0	0	1	1	0	0
PF05071.9	NDUFA12	1	2	1	2	2	1	2	2	2	2	1	2	2	1	2	2	2	0	2	2	0	0	1	2	1	1	2
PF05139.7	Erythro_esteras	0	1	1	1	1	0	0	0	1	0	0	0	0	0	0	1	1	1	0	0	0	0	0	0	0	0	0
PF05141.5	DIT1_PvcA	0	0	1	1	0	0	0	0	1	0	0	0	0	0	0	0	0	0	0	0	0	0	0	1	0	0	0
PF05147.6	LANC_like	1	1	0	1	0	0	0	1	0	0	1	0	1	0	0	0	0	0	0	0	0	0	0	0	0	1	0
PF05160.6	DSS1_SEM1	0	0	0	0	0	1	0	0	0	0	0	0	0	0	1	0	0	0	0	0	0	0	1	0	0	0	0
PF05175.7	MTS	0	1	0	0	0	0	1	0	0	1	0	0	0	1	0	0	1	0	0	0	1	1	0	0	1	1	1
PF05176.7	ATP-synt_10	0	1	1	1	1	1	1	0	0	1	1	1	1	0	1	1	1	1	1	0	1	1	1	0	0	1	0
PF05179.7	CDC73	1	0	0	0	0	0	0	0	0	0	0	1	0	0	0	0	1	0	1	0	0	0	0	0	0	0	0
PF05180.5	zf-DNL	0	0	1	0	0	0	0	1	0	1	0	0	1	1	0	0	0	0	0	1	1	1	0	0	0	1	0
PF05183.5	RdRP	1	0	0	1	0	0	0	0	0	0	0	1	0	1	0	0	0	0	1	0	0	0	0	0	0	0	1
PF05192.11	MutS_III	1	1	1	1	1	0	1	0	2	2	1	2	0	0	1	0	1	2	1	0	1	1	0	0	2	0	0
PF05193.14	Peptidase_M16_C	3	3	3	3	4	4	3	2	2	4	2	3	3	2	2	3	3	3	2	4	3	3	3	2	4	3	2
PF05199.6	GMC_oxred_C	0	0	0	0	0	0	0	0	0	0	0	2	0	0	0	0	2	0	0	0	0	0	1	0	0	0	1
PF05225.9	HTH_psq	0	0	0	0	0	1	0	0	0	0	0	0	0	0	0	0	0	0	0	0	0	0	8	0	0	0	0
PF05238.6	CHL4	0	1	0	0	1	1	1	0	1	0	1	0	1	1	0	0	1	0	0	0	0	0	1	1	0	1	0
PF05241.5	EBP	0	1	0	0	0	1	0	0	0	0	1	0	0	1	0	1	1	0	0	0	0	0	1	0	0	1	1
PF05254.5	UPF0203	1	0	0	0	0	0	0	1	0	0	0	1	1	0	0	1	0	0	1	0	0	0	0	0	0	0	0
PF05277.5	DUF726	0	0	1	1	0	0	0	1	1	0	2	0	1	2	2	1	1	1	0	0	0	0	0	2	1	1	2
PF05282.4	AAR2	0	0	1	0	1	0	0	0	0	0	0	0	1	1	0	0	0	0	0	0	0	0	0	1	1	0	0
PF05327.4	RRN3	0	1	1	0	0	0	0	0	1	0	0	1	0	0	0	0	0	0	0	0	0	0	0	0	0	1	1
PF05328.5	CybS	1	1	1	1	1	1	2	1	1	1	1	1	1	1	1	1	1	1	1	2	2	1	1	1	1	1	1
PF05336.6	DUF718	0	1	1	1	0	1	0	0	0	0	1	0	0	0	0	1	1	1	1	0	0	0	0	0	0	0	1
PF05347.8	Complex1_LYR	8	3	7	6	4	5	6	5	8	5	6	6	4	4	7	4	10	5	6	7	4	3	4	4	4	3	5
PF05348.4	UMP1	0	1	0	0	0	1	0	0	1	0	1	0	1	1	0	1	1	0	0	0	0	0	1	1	0	1	1
PF05362.6	Lon_C	0	0	0	0	0	0	0	0	0	0	0	1	1	1	0	0	1	0	0	2	0	0	1	0	0	0	1
PF05365.5	UCR_UQCRX_QCR9	0	0	1	0	0	1	0	1	1	1	0	1	0	0	1	1	0	0	1	2	0	1	1	1	1	1	0
PF05368.6	NmrA	1	16	19	18	10	16	1	4	3	4	19	3	19	15	8	7	13	6	7	6	0	0	11	15	3	7	16
PF05390.4	KRE9	0	0	1	0	0	0	0	0	0	0	0	0	0	0	0	0	0	1	0	0	0	0	1	0	0	0	0
PF05405.7	Mt_ATP-synt_B	1	1	1	1	1	1	1	1	1	1	1	1	1	1	1	1	1	1	1	3	1	1	1	1	1	1	1
PF05426.5	Alginate_lyase	0	1	1	0	0	0	0	0	0	1	0	1	2	2	0	0	0	0	0	0	0	0	0	0	0	0	1
PF05448.5	AXE1	0	0	2	0	0	0	0	0	0	0	0	0	0	0	0	0	0	1	0	0	0	0	0	0	0	0	0
PF05460.6	ORC6	0	0	1	0	0	1	0	0	1	0	0	0	1	1	0	1	1	0	0	0	0	0	1	1	0	0	0
PF05476.4	PET122	0	0	0	0	0	0	0	0	1	0	1	0	0	0	0	0	0	1	0	0	1	0	0	0	0	1	0
PF05495.5	zf-CHY	0	0	0	0	0	0	1	0	0	1	0	0	0	0	0	0	0	0	0	0	1	1	0	0	0	0	0
PF05508.4	Ran-binding	0	1	0	1	0	0	0	0	1	0	1	0	0	0	1	1	0	1	0	0	0	1	1	0	0	1	0
PF05536.4	Neurochondrin	0	0	0	0	0	0	0	0	0	0	1	0	1	1	1	0	0	0	0	0	0	0	0	0	0	0	0
PF05546.4	She9_MDM33	1	1	1	1	1	1	1	1	1	1	1	1	1	1	1	1	1	1	0	0	1	1	1	1	0	1	0
PF05557.6	MAD	0	0	0	0	0	0	0	0	0	1	0	0	0	0	0	1	0	0	0	0	0	0	0	1	1	0	0
PF05577.5	Peptidase_S28	0	0	0	0	0	0	0	0	0	0	0	1	1	0	0	0	0	0	0	0	0	0	0	0	0	1	0
PF05592.4	Bac_rhamnosid	0	1	1	1	0	1	0	0	0	0	2	0	0	0	2	0	0	0	0	0	0	0	0	0	0	0	0
PF05603.5	DUF775	1	1	0	0	0	0	1	1	1	0	1	0	0	1	1	1	1	0	1	0	0	1	0	1	0	1	0
PF05620.4	DUF788	1	0	1	0	1	0	2	1	0	1	0	0	1	1	0	1	0	1	1	0	0	0	0	1	1	1	1
PF05625.4	PAXNEB	1	0	0	0	0	1	0	0	1	0	0	1	0	0	0	0	0	0	1	1	0	1	0	0	0	0	0
PF05637.5	Glyco_transf_34	0	1	0	0	0	0	0	0	0	0	0	0	1	0	0	3	0	0	0	0	1	0	0	0	0	0	1
PF05645.6	RNA_pol_Rpc82	0	0	0	0	0	0	0	1	0	1	0	0	0	0	0	0	0	0	1	0	0	0	0	0	1	0	0
PF05648.7	PEX11	3	2	2	1	2	2	2	2	3	3	4	1	3	3	3	4	5	1	3	2	0	1	1	2	2	2	1
PF05653.7	DUF803	1	0	0	0	0	0	0	2	0	0	0	0	0	0	0	0	0	0	0	0	0	0	0	0	0	0	1
PF05664.4	DUF810	0	1	0	0	0	1	0	0	0	0	0	0	0	0	0	0	0	1	0	0	0	0	0	0	0	0	0
PF05670.6	DUF814	0	1	0	0	0	0	0	1	0	0	1	0	1	0	0	0	0	0	0	0	0	0	0	0	0	1	0
PF05676.6	NDUF_B7	0	0	1	0	1	1	0	1	0	1	0	1	0	0	1	0	0	1	1	2	0	0	0	0	1	1	0
PF05680.5	ATP-synt_E	0	0	1	1	0	1	1	0	1	0	1	0	1	1	1	1	1	1	1	1	1	0	1	1	0	0	1
PF05686.5	DUF821	1	0	0	0	0	0	0	2	0	1	1	2	1	0	4	1	1	0	0	0	0	0	1	1	0	0	1
PF05691.5	Raffinose_syn	0	1	0	0	0	0	0	0	1	0	0	0	0	0	0	0	1	1	0	0	0	0	0	0	0	0	0
PF05699.7	hATC	0	1	0	0	0	1	0	2	0	0	0	28	5	1	0	0	0	0	2	0	0	0	0	0	0	1	0
PF05705.7	DUF829	0	2	2	2	2	1	0	0	1	0	0	2	1	0	1	2	3	1	1	0	0	0	1	2	0	1	1
PF05707.5	Zot	0	0	0	1	0	0	0	0	0	0	0	1	0	0	0	0	0	0	1	0	0	0	0	0	0	0	0
PF05712.6	MRG	0	0	0	0	0	1	0	0	0	0	0	0	1	0	0	1	0	0	0	0	0	0	1	0	0	0	1
PF05719.4	GPP34	1	1	1	1	1	0	1	0	0	1	1	0	1	1	1	0	1	1	1	0	0	0	1	1	1	0	0
PF05721.6	PhyH	0	1	5	2	2	1	0	0	1	2	2	0	1	1	1	1	1	1	0	0	0	0	1	3	0	0	0
PF05724.4	TPMT	0	0	0	1	0	1	0	0	1	1	0	0	0	1	0	0	0	0	0	0	0	0	1	0	0	0	1
PF05726.6	Pirin_C	0	1	1	1	0	0	1	1	1	0	0	0	0	0	0	0	1	1	0	0	0	0	0	0	1	1	0
PF05729.5	NACHT	37	1	4	6	5	3	0	19	0	0	6	40	3	1	1	3	7	2	3	0	0	0	5	5	0	1	6
PF05739.12	SNARE	1	0	0	0	0	0	0	0	0	0	0	0	0	1	1	0	0	0	0	0	0	0	0	0	0	0	0
PF05768.7	DUF836	0	1	1	1	0	0	1	0	1	0	0	0	1	1	1	0	1	1	0	0	0	0	0	1	0	0	1
PF05817.7	Ribophorin_II	0	0	0	0	0	1	0	0	0	0	0	0	1	1	0	0	0	0	1	0	0	0	1	1	0	0	1
PF05821.4	NDUF_B8	1	1	1	1	1	0	1	1	0	1	1	1	1	0	0	1	1	1	0	2	0	0	0	1	1	0	1
PF05843.7	Suf	0	1	0	0	0	0	1	0	0	0	0	2	1	1	0	0	0	0	0	1	0	0	0	0	0	0	0
PF05859.5	Mis12	0	0	0	0	0	0	0	0	0	1	0	0	0	0	0	0	0	0	1	0	0	0	0	0	0	1	0
PF05871.5	ESCRT-II	0	0	1	1	0	0	0	0	0	0	0	1	1	0	0	0	0	0	0	0	0	0	0	0	1	0	0
PF05873.5	Mt_ATP-synt_D	1	1	1	1	1	1	1	1	1	1	1	1	1	0	0	1	1	1	1	2	1	1	1	1	0	1	1
PF05875.5	aPHC	0	0	0	0	0	0	0	0	0	0	0	0	0	1	0	0	0	0	0	0	0	0	0	0	0	1	1
PF05879.5	RHD3	1	1	1	1	1	1	0	0	0	0	1	0	0	0	1	0	1	1	1	0	0	0	0	0	0	0	1
PF05916.4	Sld5	0	2	1	1	1	1	0	1	2	2	1	1	1	1	1	1	3	0	1	0	0	1	1	1	1	1	1
PF05922.9	Inhibitor_I9	0	0	1	0	0	0	0	0	0	0	1	0	1	0	1	0	0	0	0	0	0	0	0	1	0	0	0
PF05958.4	tRNA_U5-meth_tr	0	1	1	0	0	0	1	0	1	1	0	0	0	0	1	1	1	0	0	0	0	1	0	0	0	0	1
PF05970.7	DUF889	2	1	1	0	1	0	0	6	1	2	1	6	5	2	1	2	3	2	2	10	2	1	2	0	1	0	1
PF05971.5	Methyltransf_10	0	0	0	1	0	1	0	0	1	0	0	1	1	1	1	1	0	0	0	0	0	0	0	1	1	1	0
PF05997.5	Nop52	0	1	0	0	0	0	0	0	0	0	0	0	1	0	1	1	0	0	1	0	0	0	0	0	0	1	0
PF06008.7	Laminin_I	0	1	1	1	1	0	0	0	0	0	0	0	0	0	0	0	0	0	0	0	0	0	0	0	0	0	0
PF06026.7	Rib_5-P_isom_A	0	0	0	0	0	0	0	0	1	0	1	0	0	0	1	0	1	0	0	1	0	0	0	1	0	0	0
PF06058.6	DCP1	0	0	0	0	0	0	0	0	0	0	0	0	1	1	1	0	0	0	0	0	0	0	0	1	0	0	0
PF06087.5	Tyr-DNA_phospho	0	1	0	1	0	1	0	0	0	0	0	0	0	1	0	0	0	0	0	0	0	0	0	0	0	0	1
PF06094.5	AIG2	0	0	3	1	1	0	0	0	0	0	0	1	0	2	2	0	2	1	1	0	0	0	0	1	0	1	0
PF06100.4	Strep_67kDa_ant	0	2	0	1	0	0	0	0	0	0	0	0	0	0	0	0	0	0	0	0	0	0	0	0	0	0	0
PF06101.4	DUF946	0	0	0	0	0	1	0	0	0	0	0	0	1	1	0	0	0	0	0	0	0	0	0	0	0	1	0
PF06108.5	DUF952	0	0	1	0	0	1	0	0	0	0	0	0	0	0	0	0	0	0	0	0	0	0	0	0	0	0	1
PF06110.4	DUF953	0	0	0	0	0	0	0	0	0	1	0	0	0	0	0	0	0	1	0	0	0	1	0	0	0	0	0
PF06148.4	COG2	0	0	0	0	0	0	0	0	0	0	1	0	0	0	1	0	0	0	0	0	0	0	0	1	0	0	0
PF06172.4	Cupin_5	0	0	0	0	0	0	0	0	0	0	0	0	1	0	0	0	1	0	0	0	0	0	3	0	0	0	0
PF06179.5	Med22	0	0	0	1	1	0	0	0	0	0	0	0	0	0	0	1	0	0	0	0	0	0	0	0	0	0	0
PF06212.5	GRIM-19	1	1	1	1	1	0	1	1	1	1	1	1	1	1	1	1	1	1	1	2	0	0	1	1	1	0	1
PF06218.4	NPR2	0	0	0	0	0	0	0	0	1	1	0	0	0	0	0	0	1	0	0	0	0	0	0	0	0	0	0
PF06246.5	Isy1	0	0	0	0	0	0	0	1	1	0	0	0	0	0	0	0	0	0	0	0	0	0	0	0	0	1	0
PF06276.5	FhuF	1	0	0	0	0	0	0	1	0	0	0	0	0	0	0	0	0	0	1	0	0	0	0	0	0	0	0
PF06314.4	ADC	0	0	0	1	1	0	0	0	0	0	0	0	0	0	0	0	0	0	0	0	0	0	1	0	0	0	0
PF06391.6	MAT1	1	0	0	0	0	0	0	1	0	1	0	1	0	0	1	0	0	0	1	0	0	0	0	0	0	0	1
PF06398.4	Pex24p	0	0	0	0	0	0	1	0	0	2	0	0	0	0	1	0	0	0	1	1	0	0	0	0	0	0	1
PF06413.4	Neugrin	1	0	0	0	0	0	0	1	0	0	0	0	0	0	0	0	0	0	0	0	0	0	1	0	0	1	0
PF06414.5	Zeta_toxin	0	1	0	0	0	0	0	0	0	0	0	1	1	0	1	0	0	0	0	0	0	0	0	0	0	0	1
PF06417.5	DUF1077	0	1	1	0	0	0	0	0	0	0	0	0	0	1	0	0	1	0	0	0	0	0	0	0	0	0	0
PF06420.5	Mgm101p	1	1	1	0	1	1	1	0	1	1	1	0	1	1	0	0	0	0	0	2	1	1	1	0	0	1	1
PF06441.5	EHN	0	0	0	0	1	0	0	0	0	0	0	0	0	1	1	1	0	0	0	0	0	0	0	0	1	0	0
PF06500.4	DUF1100	0	1	0	0	1	0	0	0	1	0	1	0	3	1	1	0	3	1	0	0	0	0	0	0	0	0	1
PF06624.5	RAMP4	0	0	0	0	0	0	1	0	0	0	0	0	0	1	0	0	1	0	0	0	0	0	0	0	0	0	0
PF06644.4	ATP11	0	0	0	0	0	1	1	1	1	1	1	1	1	1	1	0	1	1	0	2	1	1	1	1	1	1	1
PF06687.5	SUR7	0	0	0	0	0	1	0	1	0	0	0	1	0	0	0	0	0	0	0	0	0	0	0	0	0	0	0
PF06703.4	SPC25	1	1	0	1	1	0	0	1	0	0	1	1	1	1	1	0	0	0	1	0	0	0	0	0	0	0	1
PF06732.4	Pescadillo_N	1	0	0	0	0	0	0	1	0	1	0	1	0	1	0	0	0	0	0	2	0	1	0	0	0	0	0
PF06745.6	KaiC	0	0	0	0	0	0	0	1	0	0	0	1	0	0	0	0	0	0	0	1	1	0	0	0	0	0	0
PF06747.6	CHCH	2	2	2	2	2	3	3	3	2	2	2	2	2	2	2	4	3	2	2	3	3	2	2	2	2	2	2
PF06775.7	Seipin	0	0	0	0	0	0	0	0	0	0	0	1	1	0	0	0	1	0	0	0	0	0	0	0	0	1	1
PF06807.7	Clp1	1	1	0	1	1	0	0	0	0	0	1	0	1	0	1	1	1	0	0	0	0	0	0	1	0	0	1
PF06870.5	RNA_pol_I_A49	1	0	0	0	0	0	0	0	0	1	0	1	0	0	0	0	0	0	1	0	0	0	0	0	0	0	0
PF06912.4	DUF1275	0	1	1	0	1	0	0	1	1	1	1	3	0	0	0	1	0	0	1	0	0	0	0	0	0	1	0
PF06916.6	DUF1279	1	1	1	0	1	1	1	1	1	1	1	0	1	1	1	1	0	1	1	1	0	1	1	0	1	1	1
PF06964.5	Alpha-L-AF_C	0	0	0	0	0	0	0	0	0	0	1	0	0	0	0	0	1	0	2	0	0	0	0	0	0	0	0
PF06966.5	DUF1295	1	1	1	0	1	1	0	1	0	0	1	1	2	2	0	1	2	0	1	0	0	0	1	0	1	0	1
PF06978.4	POP1	0	0	0	0	0	0	1	0	0	1	0	0	0	0	0	0	0	0	0	0	0	0	0	0	1	0	0
PF06984.6	MRP-L47	0	1	1	1	1	1	1	1	1	0	1	0	1	1	0	1	1	1	1	0	1	1	1	1	1	1	1
PF06985.4	HET	0	4	2	3	6	13	0	0	1	0	11	0	11	5	12	10	26	3	6	0	0	0	8	14	0	0	5
PF06993.5	DUF1304	0	0	0	0	0	0	0	0	0	0	0	0	1	0	1	0	0	0	0	0	0	0	0	1	0	0	1
PF06999.5	Suc_Fer-like	1	0	1	0	1	0	1	0	1	1	0	2	0	1	0	1	2	1	1	0	1	0	1	0	1	1	0
PF07005.4	DUF1537	0	0	1	0	0	0	0	0	0	0	0	0	1	1	0	0	0	0	0	0	0	0	0	0	0	0	1
PF07019.5	Rab5ip	0	0	0	0	0	0	0	1	0	0	0	0	0	0	1	1	0	1	0	0	0	0	0	0	0	0	0
PF07034.4	ORC3_N	1	0	0	0	0	0	0	0	0	0	0	0	0	0	1	1	1	0	0	0	0	0	0	0	0	1	1
PF07047.5	OPA3	2	1	1	1	1	1	1	1	1	1	1	1	0	1	1	1	1	1	0	0	0	1	0	1	1	1	1
PF07063.6	DUF1338	0	0	0	1	0	0	0	0	0	0	0	0	1	0	0	0	1	1	0	0	0	0	0	0	0	0	0
PF07080.4	DUF1348	0	0	0	1	0	1	0	0	0	1	1	0	0	0	0	0	0	0	0	0	0	0	0	0	0	0	0
PF07081.4	DUF1349	0	0	1	0	0	0	0	2	0	0	0	0	0	0	0	1	0	0	0	0	0	0	1	0	0	0	1
PF07103.4	DUF1365	1	0	0	0	0	0	0	0	0	0	1	0	0	0	0	1	0	0	0	0	0	0	0	0	1	0	0
PF07106.6	TBPIP	1	0	0	1	0	0	0	0	1	0	0	1	0	0	0	0	0	0	0	0	0	0	0	0	0	0	0
PF07110.4	EthD	1	0	0	2	0	0	0	0	0	0	0	0	0	0	0	0	0	0	2	0	0	0	0	0	0	0	1
PF07173.5	DUF1399	0	1	1	1	1	0	0	0	0	1	2	0	0	0	0	1	1	0	0	0	0	0	1	0	0	0	2
PF07189.4	SF3b10	0	1	1	0	0	0	1	0	0	0	0	0	0	0	0	0	0	1	0	0	0	1	0	0	0	0	0
PF07224.4	Chlorophyllase	0	0	0	0	0	0	0	0	0	0	0	0	0	0	2	0	0	0	0	0	0	0	0	0	1	0	0
PF07225.5	NDUF_B4	0	0	0	0	0	1	0	0	0	1	0	0	1	1	1	1	1	0	0	0	0	0	1	1	0	0	0
PF07228.5	SpoIIE	0	2	2	1	2	1	1	0	1	1	2	1	1	0	0	2	2	1	1	6	1	1	1	2	1	2	1
PF07247.5	AATase	1	0	1	0	0	1	0	0	0	1	3	1	2	1	1	1	1	0	1	0	0	0	0	0	1	0	2
PF07250.4	Glyoxal_oxid_N	0	0	0	0	0	0	0	0	0	0	0	0	0	0	0	0	0	0	3	0	0	0	0	0	0	1	0
PF07281.5	INSIG	0	1	0	0	0	1	0	0	0	0	1	0	0	0	1	0	0	0	0	0	0	0	1	0	0	1	0
PF07287.4	DUF1446	0	1	2	0	0	0	0	0	1	0	1	0	1	0	1	0	0	0	0	0	0	0	0	0	0	1	0
PF07350.5	DUF1479	0	1	1	1	1	0	0	0	1	3	1	1	1	2	1	0	1	0	1	0	0	0	0	1	1	0	2
PF07364.5	DUF1485	0	0	0	0	1	0	0	0	0	0	0	0	1	1	0	0	0	1	0	0	0	0	0	0	0	0	0
PF07366.5	SnoaL	0	2	1	3	1	0	0	1	0	0	1	0	0	0	1	0	1	0	0	0	0	0	0	0	0	0	0
PF07393.4	Sec10	1	0	0	0	2	1	0	0	2	1	0	1	1	1	1	2	2	0	1	0	0	0	1	1	1	2	1
PF07470.6	Glyco_hydro_88	2	1	0	2	0	0	0	3	0	0	1	7	3	1	2	0	0	0	1	0	0	0	0	0	0	0	4
PF07478.6	Dala_Dala_lig_C	0	2	1	1	1	0	0	0	0	0	0	0	0	0	0	1	2	0	0	0	0	0	0	0	0	0	1
PF07519.4	Tannase	0	0	0	0	1	0	0	0	0	0	0	0	0	0	1	0	1	0	0	0	0	0	0	0	0	0	0
PF07524.6	Bromo_TP	0	1	1	2	0	0	0	1	1	0	0	0	0	1	0	1	0	1	0	0	0	0	1	1	1	0	0
PF07534.9	TLD	1	1	1	1	2	1	1	0	2	1	1	0	1	1	1	1	2	1	0	2	1	1	1	2	0	0	1
PF07539.5	DRIM	0	0	0	0	1	1	0	0	0	0	1	0	1	0	0	1	0	0	0	0	0	0	0	1	0	0	0
PF07542.4	ATP12	1	1	1	1	0	1	1	1	1	1	1	1	1	1	1	0	1	1	1	1	1	1	1	1	0	1	1
PF07543.5	PGA2	0	1	1	0	0	1	0	0	1	0	0	0	0	0	0	0	1	0	0	0	0	0	1	0	0	0	1
PF07569.4	Hira	0	0	0	0	1	0	0	0	0	1	0	1	0	0	0	0	1	0	1	1	0	0	0	0	0	0	0
PF07574.6	SMC_Nse1	0	0	0	0	0	0	0	0	0	0	1	0	0	0	0	0	0	0	1	0	0	0	0	0	0	0	1
PF07575.6	Nucleopor_Nup85	0	0	0	0	0	0	0	0	0	0	1	0	0	0	0	1	0	0	0	0	0	0	0	1	0	0	0
PF07646.8	Kelch_2	0	0	1	0	1	0	0	0	0	0	0	1	0	0	0	0	0	0	0	1	0	0	0	1	0	0	1
PF07690.9	MFS_1	1	3	5	2	5	8	0	5	2	2	1	0	5	9	3	1	0	1	2	2	0	0	3	2	0	0	11
PF07693.7	KAP_NTPase	1	0	0	0	0	0	0	0	0	1	1	0	1	0	0	0	0	1	0	0	0	0	0	0	0	0	0
PF07714.10	Pkinase_Tyr	4	1	0	2	0	2	1	0	1	0	3	10	1	0	0	2	4	0	2	0	0	0	2	0	0	1	1
PF07719.10	TPR_2	0	2	0	1	0	2	0	0	2	1	2	0	2	2	1	1	1	2	0	0	0	1	1	2	1	1	1
PF07721.7	TPR_4	0	1	0	0	2	1	0	0	0	0	0	0	0	0	0	0	0	0	0	0	0	0	0	0	0	0	0
PF07724.7	AAA_2	3	2	2	3	3	3	1	3	3	3	2	4	3	3	3	3	3	2	2	3	2	2	2	3	1	3	3
PF07727.7	RVT_2	0	0	0	0	0	0	0	0	0	0	0	0	3	0	0	0	0	9	0	0	0	0	1	0	1	0	0
PF07731.7	Cu-oxidase_2	0	1	0	0	0	0	0	0	0	0	0	0	1	0	0	0	0	0	0	0	0	0	0	0	1	0	0
PF07738.6	Sad1_UNC	1	0	0	0	0	0	0	0	0	2	0	0	0	0	0	1	0	0	0	0	0	0	0	0	0	0	1
PF07742.5	BTG	1	0	0	0	0	0	0	1	0	0	0	1	0	0	0	0	0	0	1	0	0	0	0	0	0	0	0
PF07743.6	HSCB_C	0	1	1	0	1	0	0	0	1	0	0	0	0	0	0	0	0	0	0	0	1	1	0	0	0	0	0
PF07766.6	LETM1	2	2	2	1	1	2	2	2	2	1	2	2	1	2	2	2	1	2	2	2	2	1	2	2	2	1	0
PF07778.4	Mis6	0	1	1	1	0	0	0	0	0	0	1	0	0	1	0	0	1	0	0	0	0	0	0	1	0	0	1
PF07798.4	DUF1640	2	1	2	1	1	2	1	1	1	2	2	2	2	2	2	1	1	1	1	3	2	3	2	1	0	1	1
PF07817.6	GLE1	1	0	0	0	0	0	0	0	0	0	0	1	0	0	0	0	0	1	1	1	0	0	0	0	0	0	1
PF07819.6	PGAP1	0	3	3	0	1	0	0	0	0	1	0	0	0	0	0	1	1	2	0	0	0	0	1	0	0	0	1
PF07855.5	DUF1649	0	1	1	1	1	1	0	1	0	0	0	0	1	1	0	1	1	0	0	0	0	0	1	0	0	0	0
PF07859.6	Abhydrolase_3	3	9	16	7	15	9	0	4	6	6	8	3	10	8	8	9	6	7	3	5	0	1	11	3	6	3	9
PF07876.5	Dabb	0	0	0	0	0	1	0	0	0	1	1	0	0	1	2	0	0	1	1	0	0	0	0	1	0	0	1
PF07883.4	Cupin_2	0	0	0	1	2	0	0	0	0	0	1	0	2	0	0	1	2	2	0	0	0	0	1	0	0	0	2
PF07896.5	DUF1674	0	1	1	0	1	1	1	1	0	1	1	0	1	1	1	1	0	1	0	0	1	1	1	0	1	0	0
PF07910.6	Peptidase_C78	0	0	0	0	0	0	0	0	0	0	0	0	0	0	0	0	0	1	0	0	0	0	0	1	0	0	1
PF07928.5	Vps54	0	0	1	0	1	0	0	0	0	0	0	0	0	0	1	0	0	0	0	0	0	0	1	0	0	0	0
PF07942.5	N2227	1	0	1	0	0	0	1	1	0	0	1	1	1	1	0	0	0	0	1	0	0	0	0	0	0	0	0
PF07944.5	DUF1680	0	0	0	0	0	0	0	0	0	0	0	0	0	0	1	0	0	0	1	0	0	0	0	0	0	1	0
PF07946.7	DUF1682	0	1	1	1	1	1	1	1	1	0	1	0	0	0	1	0	0	0	0	0	0	0	1	1	1	1	1
PF07950.4	DUF1691	0	0	0	0	0	0	0	0	0	1	1	0	1	1	0	1	0	1	0	0	1	0	1	1	0	1	0
PF07955.4	DUF1687	0	1	1	1	0	1	1	1	1	0	1	0	1	0	1	0	1	0	1	0	1	1	1	1	0	1	1
PF07956.4	DUF1690	0	1	0	1	0	0	0	0	0	1	0	0	0	0	1	1	1	0	0	0	0	0	0	0	0	0	1
PF07958.4	DUF1688	0	0	1	0	1	1	0	1	1	0	0	0	1	1	0	0	0	0	0	0	0	1	1	0	1	0	1
PF07960.4	CBP4	0	1	1	1	1	1	1	1	1	0	1	0	1	1	1	1	1	0	0	0	1	1	1	1	0	1	1
PF07961.4	MBA1	0	1	1	1	1	1	1	1	1	0	1	1	1	1	1	1	1	1	1	0	1	1	1	0	0	1	1
PF07969.4	Amidohydro_3	3	1	1	0	1	0	0	1	0	0	3	1	1	1	1	1	0	0	1	0	0	0	0	0	0	0	1
PF07978.6	NIPSNAP	1	1	1	1	1	1	0	2	1	1	1	1	1	1	1	1	1	1	1	1	0	0	1	1	1	1	1
PF07985.5	SRR1	0	1	0	0	0	0	0	0	0	0	0	0	0	1	0	0	0	1	0	0	0	0	0	0	0	1	0
PF07991.5	IlvN	1	1	1	1	1	1	0	1	1	1	1	1	1	1	0	1	1	1	1	2	1	1	1	1	1	1	1
PF07992.7	Pyr_redox_2	9	13	19	13	24	15	5	15	10	10	16	8	15	10	10	7	12	11	11	14	8	6	14	9	11	12	12
PF07993.5	NAD_binding_4	0	1	3	3	1	1	0	0	0	0	0	0	0	2	0	0	0	1	2	0	0	0	0	0	1	0	0
PF08007.5	Cupin_4	0	0	0	0	0	0	0	1	1	0	1	0	0	0	0	0	0	0	0	0	0	0	1	1	0	0	0
PF08022.5	FAD_binding_8	0	0	1	0	0	0	0	0	0	0	0	0	0	0	3	0	0	0	0	0	0	0	0	0	0	0	1
PF08028.4	Acyl-CoA_dh_2	0	1	0	1	1	0	0	0	0	0	0	0	1	1	0	0	0	0	0	0	0	0	0	0	0	0	0
PF08030.5	NAD_binding_6	1	1	1	0	1	2	0	0	1	0	0	0	1	1	1	3	1	0	0	0	0	0	1	1	0	0	0
PF08031.5	BBE	0	0	0	1	0	1	0	0	0	0	0	0	0	0	0	0	0	0	0	0	0	0	1	0	0	0	0
PF08038.5	Tom7	0	0	0	0	0	0	0	1	0	1	0	0	0	0	0	0	1	0	1	1	1	1	0	0	0	0	0
PF08045.4	CDC14	0	1	0	0	0	0	0	0	0	0	0	0	0	0	0	1	0	0	0	0	0	0	0	0	0	1	0
PF08058.4	NPCC	0	0	0	0	0	0	0	0	1	0	1	0	0	0	0	1	0	0	0	0	0	0	1	0	0	0	0
PF08064.6	UME	0	0	0	0	1	0	1	0	0	0	0	0	1	0	0	0	0	0	0	0	0	0	0	0	0	0	1
PF08118.4	MDM31_MDM32	1	1	1	1	1	1	1	1	1	1	1	1	1	1	1	1	1	1	1	2	0	1	1	1	0	1	1
PF08122.5	NDUF_B12	1	0	0	0	0	1	0	1	0	0	1	0	0	0	0	1	1	0	0	2	0	0	0	1	1	0	0
PF08123.6	DOT1	0	1	1	1	0	1	0	0	1	0	0	1	0	0	0	0	0	1	0	1	0	0	1	0	1	1	0
PF08146.5	BP28CT	0	1	1	0	0	0	0	0	0	0	0	0	0	0	0	1	0	0	0	0	0	0	0	0	1	0	0
PF08154.5	NLE	1	0	0	0	0	0	0	0	0	1	0	1	0	0	0	0	0	0	0	0	0	0	0	0	0	0	0
PF08172.5	CASP_C	0	0	0	0	1	0	0	0	0	0	0	0	0	1	1	0	0	0	0	0	0	0	0	0	0	0	0
PF08190.5	PIH1	1	0	0	0	0	0	0	1	0	0	0	1	0	0	0	0	0	0	1	0	0	0	0	0	0	0	0
PF08192.4	Peptidase_S64	0	0	0	0	0	0	1	0	1	0	0	0	0	0	0	0	0	3	0	0	0	0	0	0	0	2	0
PF08203.4	RNA_polI_A14	0	0	0	1	1	0	0	0	0	0	0	0	0	0	0	0	0	0	0	0	0	0	1	0	0	0	0
PF08214.4	KAT11	0	0	0	0	0	1	0	1	1	1	1	0	0	0	0	0	1	0	0	0	0	0	0	0	0	0	0
PF08217.4	DUF1712	0	0	0	0	0	1	0	0	0	0	1	0	1	0	0	0	1	0	0	0	0	0	1	0	0	0	1
PF08219.4	TOM13	0	1	0	0	1	0	1	0	1	0	1	0	1	1	1	1	1	1	0	1	1	1	0	1	0	0	1
PF08227.4	DASH_Hsk3	0	0	1	0	0	0	0	0	0	1	0	0	0	1	0	0	0	0	0	0	0	0	0	1	1	1	0
PF08228.4	RNase_P_pop3	0	0	0	0	0	0	1	0	0	0	0	1	0	0	0	0	0	0	0	0	0	1	0	0	0	0	0
PF08234.5	Spindle_Spc25	0	0	1	0	1	0	0	0	1	0	1	0	1	1	1	1	0	1	0	0	0	0	0	1	0	1	0
PF08238.5	Sel1	0	0	0	0	1	1	0	0	1	1	0	1	0	0	1	0	0	0	0	6	0	0	1	0	0	1	0
PF08240.5	ADH_N	1	6	3	7	5	3	2	2	1	0	4	2	0	5	4	0	2	2	2	2	1	0	0	4	1	0	4
PF08241.5	Methyltransf_11	6	8	11	7	6	7	3	3	3	1	3	5	10	8	7	6	6	0	3	3	2	3	5	3	1	2	9
PF08242.5	Methyltransf_12	0	4	3	2	1	0	0	0	2	0	2	0	3	1	2	1	3	2	1	0	0	0	0	3	1	2	0
PF08245.5	Mur_ligase_M	0	0	0	0	0	0	0	0	0	0	1	0	1	1	2	0	2	0	0	0	1	0	0	1	0	0	2
PF08284.4	RVP_2	2	1	0	0	0	0	0	0	0	0	0	3	0	0	0	0	0	0	0	0	0	0	0	0	0	0	0
PF08287.4	DASH_Spc19	1	0	0	0	0	0	0	1	1	0	1	1	1	1	1	0	1	0	1	0	0	0	0	0	0	0	1
PF08293.4	MRP-S33	2	1	1	0	0	0	1	0	0	1	1	0	1	1	1	1	0	0	0	2	1	0	0	0	0	0	1
PF08294.4	TIM21	1	1	1	1	1	1	1	1	1	1	1	1	1	1	1	1	1	0	0	1	1	1	1	1	0	1	1
PF08314.4	Sec39	0	0	0	1	1	0	0	0	0	0	0	0	1	1	0	0	1	0	0	0	0	0	0	1	0	0	0
PF08318.5	COG4	0	0	0	0	0	1	0	1	0	0	0	1	1	0	0	1	1	0	0	0	0	0	1	0	1	0	0
PF08324.4	PUL	0	0	0	0	1	0	0	1	1	2	0	1	0	0	0	0	0	0	0	0	0	0	0	0	0	0	0
PF08367.4	M16C_assoc	0	1	1	1	0	1	1	0	1	0	1	0	1	1	1	1	1	1	0	0	1	1	1	1	0	1	1
PF08385.5	DHC_N1	0	0	0	0	0	0	0	0	0	0	0	7	0	0	0	0	0	0	0	0	0	1	0	0	0	0	0
PF08389.5	Xpo1	0	0	0	0	0	0	0	0	0	0	0	1	0	0	0	0	0	0	0	0	0	0	1	0	0	2	0
PF08423.4	Rad51	0	0	0	0	1	0	0	0	0	0	0	1	0	0	0	1	0	0	0	0	0	0	0	0	0	0	0
PF08427.3	DUF1741	0	0	0	1	1	0	0	0	0	0	0	0	0	0	1	1	0	0	1	0	0	0	0	1	1	0	0
PF08432.3	DUF1742	1	0	1	1	1	0	1	1	2	0	0	0	0	0	1	0	0	0	0	0	0	0	0	0	1	0	0
PF08433.3	KTI12	0	1	0	0	1	1	1	0	0	0	0	0	1	1	0	0	1	1	1	1	1	0	1	1	0	0	1
PF08442.3	ATP-grasp_2	1	2	1	1	1	1	1	1	1	1	1	1	0	1	0	1	1	2	1	2	1	1	1	1	1	1	1
PF08445.3	FR47	0	0	0	0	0	0	0	0	1	0	0	0	0	1	0	0	0	0	0	1	0	0	0	0	0	0	0
PF08449.4	UAA	0	0	1	0	0	0	0	0	0	0	0	0	0	0	0	0	0	0	0	0	0	0	1	0	0	1	2
PF08450.5	SGL	0	0	0	0	1	1	0	0	0	2	1	0	1	1	0	0	2	0	2	0	0	0	1	0	0	0	1
PF08477.6	Miro	0	1	1	1	1	1	1	0	1	0	1	8	1	1	1	1	2	1	2	1	1	0	1	1	0	2	1
PF08491.3	SE	0	0	0	0	1	0	0	0	0	0	0	0	0	0	0	0	1	0	0	0	0	0	0	0	1	0	1
PF08495.3	FIST	1	0	0	0	0	0	0	0	0	1	0	1	0	0	0	0	0	0	0	1	0	0	0	0	0	0	0
PF08506.3	Cse1	0	0	0	0	0	0	0	1	0	0	0	1	0	0	0	0	0	0	1	0	0	0	0	0	0	0	0
PF08508.3	DUF1746	0	0	1	1	0	0	0	0	1	0	0	0	1	1	0	0	0	1	0	0	0	0	0	0	0	0	1
PF08511.4	COQ9	1	1	1	1	0	1	1	1	1	0	1	1	1	1	1	1	1	0	1	1	1	1	1	1	0	1	1
PF08520.3	DUF1748	0	0	0	1	0	1	0	2	1	2	0	1	1	1	0	3	0	0	1	0	0	0	1	1	1	0	1
PF08530.3	PepX_C	0	0	0	0	1	0	0	0	0	0	1	0	0	0	1	0	0	0	0	0	0	0	0	0	0	0	0
PF08534.3	Redoxin	1	0	0	1	1	0	0	0	0	1	0	0	0	0	1	1	1	0	0	0	0	0	0	1	0	0	1
PF08538.3	DUF1749	0	2	3	2	1	2	0	0	0	1	0	1	0	1	1	0	1	1	2	1	0	0	1	1	0	0	1
PF08540.3	HMG_CoA_synt_C	0	1	0	0	0	1	0	0	0	0	0	2	1	1	0	0	0	0	0	0	0	0	1	1	0	0	0
PF08543.5	Phos_pyr_kin	0	1	1	1	1	0	0	0	0	0	0	0	0	0	0	0	0	0	0	0	0	0	0	1	0	1	0
PF08544.6	GHMP_kinases_C	0	1	2	2	2	0	0	0	0	0	0	1	1	1	1	1	0	1	1	1	0	0	1	0	1	0	1
PF08546.4	ApbA_C	0	0	1	0	0	1	0	0	0	0	1	0	1	0	1	0	0	0	1	0	1	0	1	0	0	0	1
PF08547.5	CIA30	0	1	1	1	1	0	1	0	1	1	2	0	2	1	1	1	0	1	0	0	0	0	2	2	1	0	1
PF08551.3	DUF1751	0	0	1	0	0	0	0	0	1	1	0	0	0	0	0	0	0	0	0	0	0	0	0	0	0	1	1
PF08552.4	Kei1	0	0	1	1	0	1	0	1	0	1	1	0	1	0	0	1	0	0	0	0	0	0	0	1	1	1	0
PF08559.3	Cut8	1	0	0	0	0	0	0	0	0	0	0	0	0	0	0	0	1	0	1	0	0	0	0	0	0	0	0
PF08560.3	DUF1757	0	1	0	0	0	1	0	0	1	0	1	0	0	0	0	0	0	0	0	0	0	0	0	1	0	0	1
PF08561.3	Ribosomal_L37	1	0	0	0	0	0	1	0	0	1	1	0	1	0	1	1	1	0	1	0	1	1	1	1	0	0	1
PF08566.3	Pam17	1	1	1	1	1	1	1	1	1	1	1	1	1	1	1	1	1	0	1	2	1	1	1	1	1	1	1
PF08567.4	TFIIH_BTF_p62_N	0	0	0	0	0	0	0	1	0	0	0	1	0	0	0	0	0	0	1	0	0	0	0	0	1	0	0
PF08568.3	Kinetochor_Ybp2	0	0	0	0	0	0	0	0	0	0	0	2	0	0	0	0	0	0	0	0	0	0	0	1	0	0	0
PF08570.3	DUF1761	0	0	0	0	0	1	0	0	0	0	0	0	0	0	0	3	0	0	0	0	0	0	1	0	0	0	0
PF08572.3	PRP3	0	0	0	0	0	0	0	0	0	0	0	3	0	0	0	0	0	0	0	0	0	0	0	0	0	0	0
PF08575.3	DUF1763	0	0	0	0	1	1	0	0	1	0	1	0	0	1	1	1	0	1	0	0	0	1	0	1	0	0	1
PF08579.4	RPM2	0	1	1	1	1	1	0	0	1	0	0	0	1	1	1	1	1	1	0	0	1	0	1	1	0	0	1
PF08583.3	Cmc1	1	1	1	1	1	1	1	0	1	1	1	0	0	0	1	0	0	2	0	0	1	0	0	1	0	1	0
PF08584.4	Ribonuc_P_40	0	0	0	0	0	1	0	0	0	0	1	0	0	1	1	1	1	0	0	1	0	0	0	1	0	0	0
PF08585.5	DUF1767	0	1	1	1	0	0	0	0	0	0	0	0	0	0	0	0	0	1	0	0	0	0	0	0	0	0	0
PF08588.3	DUF1769	0	0	0	0	0	0	1	0	0	0	0	0	1	1	0	0	0	0	0	0	0	0	0	0	0	0	0
PF08589.3	DUF1770	0	1	1	1	1	1	0	0	0	0	1	0	0	1	0	1	1	0	0	0	0	0	1	1	0	0	1
PF08592.4	DUF1772	0	0	1	2	1	1	0	0	0	0	2	0	3	1	1	0	1	1	0	0	0	1	1	1	1	0	0
PF08596.3	Lgl_C	0	1	0	0	0	1	0	0	0	0	1	0	1	1	1	1	0	0	0	0	0	0	1	1	0	1	1
PF08606.4	Prp19	0	0	0	0	0	0	0	0	0	1	0	0	0	0	1	0	0	0	0	0	0	0	0	0	1	0	1
PF08610.3	Pex16	0	0	1	1	0	1	0	0	1	0	0	1	1	0	1	1	1	1	1	0	0	0	0	1	0	1	1
PF08612.4	Med20	1	1	1	1	0	0	1	0	0	0	0	1	0	0	0	0	0	0	0	0	0	1	0	0	0	0	0
PF08613.4	Cyclin	0	0	0	1	0	0	0	0	0	0	0	1	2	1	0	1	0	1	0	5	0	0	0	1	0	0	2
PF08616.3	SPB_interacting	0	0	1	0	0	1	0	0	1	1	0	0	1	1	1	1	0	0	0	0	0	0	1	0	0	1	1
PF08617.3	CGI-121	0	1	0	1	1	1	0	1	0	1	0	0	0	0	0	0	0	1	1	0	0	0	1	0	0	0	0
PF08622.3	Svf1	0	0	0	0	0	1	0	0	0	0	0	0	0	0	0	0	1	0	0	0	0	0	0	0	0	0	1
PF08625.4	Utp13	1	1	1	0	1	1	0	0	1	1	0	0	0	0	1	1	1	0	1	0	0	0	1	0	0	1	1
PF08634.3	Pet127	0	0	0	1	0	0	0	0	0	0	1	0	0	0	0	0	0	1	1	0	1	1	0	1	1	0	0
PF08637.3	NCA2	0	0	1	1	1	0	1	0	1	0	1	0	1	1	1	1	1	0	1	1	1	1	1	1	0	1	1
PF08640.4	U3_assoc_6	0	0	0	0	1	0	0	0	0	0	0	0	0	0	0	0	0	1	0	0	0	0	0	0	0	1	0
PF08643.3	DUF1776	0	1	0	0	0	0	1	0	0	0	0	0	0	1	0	0	1	0	0	0	1	0	0	0	0	0	0
PF08645.4	PNK3P	1	1	1	1	0	0	0	0	0	0	0	0	0	0	0	0	0	0	0	0	1	0	0	0	0	0	0
PF08652.4	RAI1	0	0	0	0	0	0	0	0	0	0	0	0	1	1	0	0	0	1	0	0	0	0	1	0	0	1	0
PF08653.3	DASH_Dam1	1	0	0	0	0	0	0	0	0	0	0	1	0	0	0	0	0	0	0	0	0	0	0	0	1	0	0
PF08654.3	DASH_Dad2	1	0	1	1	1	0	0	0	0	0	1	0	0	0	0	0	0	0	0	0	0	0	0	1	1	0	0
PF08659.3	KR	0	3	0	1	0	1	0	2	0	0	0	0	0	0	0	0	0	0	0	0	0	0	0	0	0	0	0
PF08660.4	Alg14	0	0	0	0	0	0	0	0	0	0	0	0	1	1	0	1	1	1	0	0	0	0	0	1	0	0	0
PF08661.4	Rep_fac-A_3	1	0	0	0	0	0	1	0	2	0	0	0	0	0	0	0	0	0	0	0	0	0	0	0	0	1	0
PF08662.4	eIF2A	1	1	0	0	0	0	0	0	0	0	1	2	0	1	0	0	0	0	0	0	1	1	1	0	1	0	0
PF08669.4	GCV_T_C	0	0	0	0	0	0	0	0	0	0	0	0	0	0	0	0	0	0	0	1	1	0	0	0	0	0	1
PF08689.3	Med5	0	0	0	0	0	0	0	1	0	0	0	0	0	0	0	1	0	0	0	0	0	0	0	0	0	0	1
PF08690.3	GET2	0	0	0	0	0	0	0	0	0	0	1	0	0	0	0	0	1	0	0	0	0	0	1	1	0	0	1
PF08692.3	Pet20	0	0	0	0	0	0	0	0	0	0	0	0	0	0	0	0	0	0	0	0	3	1	0	0	0	0	0
PF08695.3	DUF1783	1	1	1	1	0	0	0	0	0	0	1	0	1	1	1	1	1	1	0	1	1	1	0	1	0	0	1
PF08700.4	Vps51	1	1	1	1	1	0	0	1	1	0	1	0	1	1	0	2	1	0	1	0	0	0	1	1	1	1	0
PF08704.3	GCD14	0	0	1	0	0	0	0	0	1	0	1	0	1	1	0	0	0	0	0	1	0	0	1	0	0	1	0
PF08712.4	Nfu_N	0	1	1	1	1	1	2	1	1	1	1	1	1	1	1	1	0	1	0	1	1	1	1	1	1	1	1
PF08718.4	GLTP	0	0	0	0	1	0	0	0	0	0	1	0	1	1	0	0	1	0	0	0	0	0	0	0	1	0	0
PF08719.4	DUF1768	0	0	0	0	0	0	0	0	1	0	0	1	0	1	0	0	1	0	0	0	0	0	1	1	0	0	1
PF08732.3	HIM1	0	0	0	0	0	1	0	0	0	0	0	0	0	0	0	0	0	0	0	0	1	0	1	0	0	0	0
PF08738.3	Gon7	0	0	0	0	0	0	0	0	0	0	0	0	0	1	0	0	0	0	0	0	0	1	0	0	0	0	1
PF08740.4	BCS1_N	1	3	2	2	2	1	1	4	1	1	2	3	1	1	2	2	2	1	2	1	1	1	2	2	1	1	0
PF08755.4	YccV-like	0	0	0	1	0	0	0	0	0	0	1	0	1	0	0	0	0	0	0	0	0	0	0	0	0	0	0
PF08760.4	DUF1793	0	0	0	0	0	1	0	0	0	0	0	0	0	0	0	1	1	0	0	0	0	0	0	0	0	0	0
PF08774.4	VRR_NUC	0	0	0	0	0	0	0	0	0	0	0	0	0	0	1	1	1	0	0	0	0	0	1	0	0	0	0
PF08777.4	RRM_3	1	0	0	0	0	0	0	0	0	0	0	1	0	0	0	0	0	0	1	0	0	0	0	0	0	0	0
PF08839.4	CDT1	0	0	0	0	0	0	1	0	0	0	0	0	0	0	0	0	0	0	0	0	0	1	1	0	0	0	0
PF08843.4	DUF1814	0	0	0	0	0	0	0	2	1	0	0	4	0	0	0	0	0	2	0	0	0	0	0	1	0	1	0
PF08883.4	DOPA_dioxygen	0	0	0	0	0	0	0	0	0	0	1	1	0	0	0	0	1	1	0	0	0	0	0	0	0	0	1
PF08939.3	DUF1917	0	1	0	0	0	0	0	0	0	0	0	0	0	0	0	2	0	0	0	0	0	0	0	0	0	0	0
PF08954.4	DUF1900	0	1	0	1	0	0	0	0	0	0	1	0	1	1	1	1	1	0	0	0	1	0	0	1	0	1	0
PF08991.3	DUF1903	1	0	1	0	1	1	0	1	2	2	1	1	0	0	2	2	1	0	2	0	1	0	1	0	1	1	1
PF09084.4	NMT1	0	0	0	1	0	0	0	0	0	0	0	0	0	0	0	0	1	0	0	0	0	0	1	0	1	0	0
PF09090.4	MIF4G_like_2	0	1	0	0	0	0	0	1	0	0	0	0	0	0	0	0	0	0	0	0	0	0	0	0	1	0	0
PF09103.3	BRCA-2_OB1	0	0	0	0	0	0	0	0	0	0	0	1	0	0	0	0	0	0	1	1	0	0	0	0	0	0	0
PF09139.4	Mmp37	1	0	1	1	1	0	1	1	0	1	1	1	1	1	1	1	0	1	1	1	1	1	0	1	1	1	1
PF09159.3	Ydc2-catalyt	0	1	1	0	1	1	1	0	1	0	0	0	0	0	1	1	1	0	0	0	1	1	1	0	0	1	0
PF09229.4	Aha1_N	0	0	0	0	0	0	0	1	0	0	0	0	0	0	0	0	0	0	1	0	0	0	0	0	1	0	0
PF09243.3	Rsm22	1	1	1	1	0	0	1	0	1	1	0	0	0	1	0	1	1	0	1	1	1	0	0	0	0	1	0
PF09295.3	ChAPs	0	0	0	0	0	1	0	1	0	0	1	0	1	0	1	1	0	1	0	1	0	0	1	0	0	0	1
PF09296.4	NUDIX-like	0	0	0	0	0	0	0	1	0	1	0	1	0	0	0	1	0	0	0	0	0	0	0	0	0	0	0
PF09325.3	Vps5	1	0	0	0	0	0	0	1	0	0	0	1	0	0	0	0	0	0	0	0	0	0	0	0	0	0	0
PF09334.4	tRNA-synt_1g	1	1	1	1	1	2	1	1	1	1	0	1	1	1	0	2	1	1	0	1	1	1	1	0	1	1	2
PF09347.3	DUF1989	0	0	0	1	0	0	0	0	0	0	1	0	0	0	1	0	0	0	0	0	0	0	0	0	0	0	0
PF09350.3	DUF1992	0	0	0	0	0	0	0	1	0	0	1	1	0	0	1	0	1	0	1	0	0	0	0	0	1	0	0
PF09351.3	DUF1993	0	0	0	1	1	0	0	0	0	0	1	0	0	0	0	0	1	0	0	0	0	0	0	1	0	0	1
PF09359.3	VTC	0	1	1	2	2	1	0	1	1	0	0	0	0	1	0	1	1	1	1	5	0	0	0	1	1	0	0
PF09362.3	DUF1996	0	0	0	0	0	0	0	0	0	0	0	0	0	0	0	1	1	0	0	0	0	0	0	0	1	0	0
PF09370.3	TIM-br_sig_trns	0	0	1	0	0	0	0	0	0	0	0	0	0	2	0	1	0	0	0	0	0	0	0	0	0	0	0
PF09384.3	UTP15_C	0	0	0	0	1	0	0	0	0	0	1	0	0	0	1	1	1	0	0	0	1	0	0	0	0	0	0
PF09414.3	RNA_ligase	0	0	0	0	0	1	0	0	0	0	0	0	1	0	0	1	0	0	0	0	0	0	0	0	0	0	0
PF09415.3	DUF2008	0	1	0	0	0	0	0	0	1	0	1	0	0	0	0	0	0	0	0	0	0	0	0	1	0	0	0
PF09419.3	DUF2010	1	1	1	1	1	0	1	0	0	1	1	1	1	1	1	1	1	0	1	0	1	1	1	1	0	0	1
PF09423.3	PhoD	1	1	0	2	1	1	0	0	1	0	0	0	0	0	0	0	0	0	0	0	0	0	0	0	0	1	0
PF09424.3	YqeY	1	1	1	1	1	1	0	1	1	1	1	1	1	1	1	1	0	1	1	1	1	1	1	0	1	1	1
PF09430.3	DUF2012	1	0	1	1	0	1	0	0	1	0	1	0	1	1	1	0	0	0	0	0	0	0	0	0	0	0	0
PF09439.3	SRPRB	0	0	1	0	0	0	0	0	0	0	0	0	1	1	0	0	0	0	1	0	0	0	1	0	1	0	1
PF09445.3	Methyltransf_15	0	1	0	0	0	0	0	0	0	0	0	0	0	0	0	0	0	1	0	0	0	0	0	0	0	1	1
PF09446.3	VMA21	0	1	0	1	0	0	0	0	0	0	0	0	0	0	0	0	0	1	1	0	0	0	0	0	0	1	0
PF09447.3	Cnl2_NKP2	0	1	0	0	1	1	0	0	0	0	0	0	0	0	0	0	0	0	0	0	0	0	0	0	0	0	1
PF09468.3	RNase_H2-Ydr279	0	0	0	0	0	0	0	1	0	0	0	0	0	0	0	0	0	0	1	0	0	0	0	0	1	0	0
PF09497.3	Med12	0	0	0	0	0	1	0	1	0	0	0	0	0	1	0	0	0	0	0	0	0	0	0	0	0	0	0
PF09531.3	Ndc1_Nup	0	1	1	0	0	1	0	0	0	0	0	0	0	0	0	0	1	0	1	0	0	0	1	0	1	0	0
PF09576.3	COX9	0	1	1	0	0	1	1	1	1	1	1	0	0	1	1	1	1	1	1	1	1	1	1	1	0	1	1
PF09597.3	IGR	0	1	1	1	1	1	1	0	1	1	1	1	1	1	1	1	1	1	0	0	1	1	1	1	0	1	1
PF09637.3	Med18	0	1	1	1	0	0	0	1	1	0	0	0	1	0	0	0	0	1	0	0	0	1	0	0	0	1	1
PF09696.3	Ctf8	0	0	1	0	0	0	0	1	0	0	0	0	0	0	1	0	0	0	1	0	0	0	1	0	0	0	0
PF09729.2	Gti1_Pac2	0	0	0	0	0	0	0	0	0	0	0	1	0	0	0	0	0	0	3	1	0	0	0	0	0	0	0
PF09731.2	Mitofilin	1	1	1	1	0	0	1	1	1	1	1	1	1	1	1	1	1	1	1	2	1	1	1	1	1	1	1
PF09732.2	CactinC_cactus	1	1	1	1	1	1	0	1	1	1	2	1	0	2	1	1	1	0	0	2	0	1	1	1	1	1	1
PF09734.2	Tau95	0	1	0	0	2	0	0	1	0	0	0	0	0	0	0	0	0	0	0	0	0	0	0	0	0	0	0
PF09742.2	Dymeclin	1	0	0	0	0	1	0	0	0	0	1	1	0	0	0	0	0	0	1	0	0	0	0	0	0	0	1
PF09754.2	PAC2	0	0	0	0	0	0	1	0	0	1	0	1	0	0	0	0	0	0	0	0	0	0	0	0	1	0	0
PF09757.2	Arb2	0	0	1	0	1	0	0	0	0	0	0	0	0	0	0	0	0	0	0	0	0	1	0	0	0	0	0
PF09769.2	ApoO	1	1	1	1	1	1	0	1	1	1	1	1	1	1	1	1	1	1	1	1	1	1	1	0	0	1	1
PF09779.2	DUF2349	0	0	0	0	0	0	0	1	0	0	0	0	0	1	0	0	0	0	0	0	0	0	0	0	0	0	1
PF09784.2	L31	1	0	1	1	1	1	1	1	1	1	1	1	1	1	1	1	1	1	1	2	1	1	1	1	1	1	1
PF09791.2	Oxidored-like	0	0	0	0	0	0	1	0	0	1	1	0	0	1	0	0	0	0	0	0	1	1	0	0	0	0	0
PF09792.2	But2	0	0	0	0	0	0	0	0	0	0	1	0	1	1	0	1	0	0	0	0	0	0	0	1	0	0	0
PF09793.2	AD	0	1	0	1	1	0	1	0	1	0	0	0	0	0	0	0	0	1	0	0	0	0	0	0	1	0	0
PF09796.2	QCR10	1	1	1	0	0	1	0	1	1	0	1	1	0	1	0	1	0	0	1	0	1	1	0	1	0	0	0
PF09797.2	NatB_MDM20	0	0	0	0	0	0	0	0	0	0	0	0	0	0	1	0	1	0	0	0	0	0	0	0	0	0	1
PF09801.2	SYS1	0	0	0	0	0	0	0	0	0	0	0	0	1	1	1	1	1	0	0	0	0	0	0	1	0	0	0
PF09802.2	Sec66	0	1	1	1	1	0	0	0	1	0	0	0	0	0	1	0	1	0	0	0	0	0	0	0	1	1	1
PF09803.2	DUF2346	1	1	1	1	1	0	0	1	1	1	1	0	0	0	0	0	0	1	1	0	1	0	0	1	0	1	0
PF09804.2	DUF2347	0	0	0	0	0	0	0	0	1	0	1	0	1	1	1	1	1	0	0	1	0	0	1	1	1	1	1
PF09807.2	DUF2348	0	1	1	0	1	0	0	0	1	0	1	1	0	0	1	0	0	1	1	0	0	0	0	0	0	0	0
PF09809.2	MRP-L27	1	1	1	1	1	1	1	1	1	1	1	1	1	1	1	1	1	0	1	1	1	1	1	1	0	0	1
PF09812.2	MRP-L28	0	1	1	0	1	1	1	1	1	1	1	0	1	1	0	1	1	1	0	1	1	0	1	1	0	1	1
PF09813.2	Coiled-coil_56	0	0	1	0	0	1	0	0	1	0	0	1	1	1	0	1	1	1	1	1	0	0	1	1	1	0	1
PF09814.2	DUF2351	0	0	0	0	1	0	0	0	1	0	0	0	0	0	0	0	1	0	0	0	0	0	0	0	0	1	1
PF09825.2	BPL_N	1	0	0	0	0	0	0	1	0	0	0	1	1	1	0	0	0	0	1	0	0	0	0	0	1	0	0
PF09830.2	ATP_transf	0	0	0	1	0	0	0	0	0	0	1	1	1	0	1	0	1	0	0	0	0	0	0	1	0	0	1
PF09849.2	DUF2076	0	0	0	0	0	0	1	0	0	0	1	1	0	0	0	0	0	0	1	0	0	0	0	0	0	0	0
PF09854.2	DUF2081	0	0	0	1	0	0	0	0	0	0	1	0	0	0	0	0	0	0	0	0	0	0	0	0	0	0	1
PF09924.2	DUF2156	0	1	1	1	0	0	0	0	0	0	0	0	0	1	0	0	0	0	0	0	0	0	1	0	0	0	0
PF09949.2	DUF2183	1	0	1	1	1	0	0	0	0	0	0	0	0	1	0	1	0	0	0	0	0	0	0	0	0	1	0
PF09994.2	DUF2235	0	3	1	0	2	0	1	0	0	0	2	3	1	2	0	0	2	1	9	1	0	0	1	1	1	2	1
PF09995.2	DUF2236	1	2	8	3	7	1	0	2	1	0	0	2	1	1	1	1	1	3	0	0	0	0	1	1	1	1	0
PF10021.2	DUF2263	2	1	0	1	1	0	0	1	2	0	2	2	1	3	1	0	1	0	1	0	0	0	0	1	0	2	1
[truncated: 152 more rows]

## Sheet: Table S10 
Table S10. Pfam matrix of cytoplasmic proteins from each fungal species.
[truncated: 1,681 more rows]

[truncated: 8 more sheets: Table S11 , Table S12 , Table S13 , Table S14 , Table S15 , Table S16 , Table S17 , Table S18 ]
